# Supplementary material for: Risk of introduction and establishment of alien vertebrate species in transboundary neighboring areas
Source: Nat Commun. 2024 Jan 29;15:870. doi: 10.1038/s41467-024-45025-4 (PMC10824721; doi:10.1038/s41467-024-45025-4)
Supplement: Supplementary file 4 — Supplementary Data 1 [file 41467_2024_45025_MOESM4_ESM.xlsx]

## Sheet: 01 Ratio_overall_risk
01 Ratio_overall_risk
Pairs	number of high or very high risk grids contributed by RND	number of high or very high risk grids contributed by TND	number of high or very high risk grids contributed by BTV	number of high or very high risk grids contributed by LUCF	number of high or very high risk grids contributed by REA	number of very high overall risk grids
Canada-United States	70	81	110	54	119	135
Kazakhstan-Russia	15	57	57	31	51	67
Mexico-United States	18	38	41	18	51	52
India-Nepal	40	17	33	18	40	40
Bangladesh-India	37	29	35	25	32	37
China-Russia	7	30	23	7	35	35
Laos-Thailand	25	4	33	20	34	34
India-Pakistan	19	21	19	25	22	34
Russia-Ukraine	2	29	33	2	33	33
Laos-Vietnam	32	6	16	21	26	32
China-India	28	11	19	30	32	32
India-Myanmar	28	3	0	22	17	28
China-Myanmar	25	7	13	19	18	26
Portugal-Spain	7	21	23	23	23	23
China-Nepal	22	3	0	13	23	23
Moldova-Ukraine	5	21	21	3	21	21
Cambodia-Vietnam	19	3	18	15	15	19
Latvia-Lithuania	11	18	19	19	9	19
China-Mongolia	8	15	0	19	8	19
Bosnia and Herzegovina-Croatia	8	15	18	18	14	18
Belarus-Ukraine	4	16	18	5	17	18
Myanmar-Thailand	15	5	18	16	9	18
Democratic Republic of the Congo-Zambia	0	12	14	13	16	18
Colombia-Venezuela	17	8	4	18	1	18
Syria-Turkey	8	13	16	17	11	17
Finland-Russia	5	14	8	17	0	17
Czech Republic-Germany	0	16	16	15	16	16
Cambodia-Thailand	14	4	15	12	16	16
Romania-Ukraine	6	14	16	13	16	16
Belarus-Russia	0	15	16	12	14	16
Bulgaria-Romania	8	15	15	15	15	15
Czech Republic-Poland	0	15	15	13	15	15
France-Spain	4	12	15	14	15	15
Hungary-Slovakia	7	15	15	15	15	15
Italy-Switzerland	14	11	15	13	15	15
Argentina-Brazil	15	7	15	12	8	15
Austria-Germany	13	14	14	14	14	14
China-Vietnam	14	2	14	14	1	14
Kazakhstan-Kyrgyzstan	8	7	14	3	13	14
Argentina-Paraguay	7	7	14	13	14	14
Turkmenistan-Uzbekistan	5	12	2	3	13	14
Argentina-Chile	12	4	8	8	8	14
Belarus-Lithuania	2	13	13	13	12	13
Iran-Iraq	7	6	10	12	13	13
China-Kazakhstan	12	6	2	9	8	13
Kazakhstan-Uzbekistan	10	5	5	13	1	13
Bolivia-Brazil	9	7	2	7	7	13
Moldova-Romania	4	12	12	9	12	12
Poland-Slovakia	2	12	12	12	11	12
Guatemala-Mexico	12	10	8	12	0	12
Niger-Nigeria	4	7	5	12	0	12
Belgium-France	6	11	11	9	11	11
Bulgaria-Greece	2	8	11	11	11	11
France-Italy	5	9	11	11	11	11
Germany-Netherlands	6	11	11	11	10	11
Romania-Serbia	4	11	11	11	11	11
Germany-Poland	1	11	11	11	11	11
Brazil-Paraguay	5	4	7	8	11	11
Norway-Sweden	7	7	11	7	4	11
Austria-Italy	6	8	10	10	10	10
Bhutan-India	10	9	3	8	10	10
Croatia-Slovenia	7	10	10	8	10	10
France-Germany	5	10	10	9	10	10
France-Switzerland	10	10	10	10	10	10
Hungary-Romania	2	10	10	10	10	10
Ireland-United Kingdom	7	6	10	10	10	10
Poland-Ukraine	0	10	10	8	7	10
Argentina-Bolivia	4	6	9	1	10	10
Finland-Sweden	5	10	8	10	0	10
Tajikistan-Uzbekistan	7	10	7	8	5	10
Indonesia-Malaysia	10	2	10	10	0	10
Austria-Czech Republic	3	9	9	9	9	9
Belgium-Netherlands	5	9	9	9	9	9
Bulgaria-Serbia	2	8	9	9	9	9
Croatia-Hungary	2	9	9	9	9	9
Estonia-Latvia	4	9	9	9	0	9
Belarus-Poland	0	9	9	8	5	9
Iran-Turkey	1	5	9	9	9	9
Cambodia-Laos	8	2	0	0	8	8
China-Laos	8	1	1	3	8	8
Czech Republic-Slovakia	3	8	8	7	8	8
El Salvador-Honduras	8	3	8	8	0	8
Iraq-Turkey	1	2	8	8	8	8
Laos-Myanmar	6	1	3	5	8	8
Azerbaijan-Georgia	4	6	8	5	8	8
Indonesia-Papua New Guinea	8	2	0	7	2	8
Iraq-Syria	5	5	1	6	8	8
Iran-Turkmenistan	8	8	0	2	6	8
Cameroon-Nigeria	5	1	5	8	0	8
Afghanistan-Pakistan	5	4	4	3	5	8
Austria-Switzerland	7	5	7	6	7	7
Bosnia and Herzegovina-Serbia	0	6	7	7	7	7
Kosovo-Serbia	1	6	3	7	7	7
Armenia-Turkey	6	5	4	7	7	7
Colombia-Ecuador	7	3	7	7	0	7
Azerbaijan-Iran	5	7	2	6	4	7
Benin-Togo	0	5	7	7	0	7
Finland-Norway	3	5	3	7	0	7
Caspian Sea-Kazakhstan	0	7	1	6	1	7
Austria-Hungary	3	6	6	6	6	6
Austria-Slovenia	5	6	6	6	6	6
Greece-Macedonia	1	4	6	6	5	6
Greece-Turkey	2	5	6	5	6	6
Italy-Slovenia	4	6	6	5	6	6
Lithuania-Russia	2	5	6	6	6	6
Israel-Palestina	3	2	6	4	4	6
Poland-Russia	0	6	6	6	4	6
Bhutan-China	5	3	2	4	6	6
Honduras-Nicaragua	5	0	4	6	0	6
Georgia-Russia	6	2	2	0	6	6
Ghana-Togo	0	2	6	6	0	6
Brazil-Uruguay	6	5	0	6	0	6
China-Kyrgyzstan	3	5	0	4	6	6
Ecuador-Peru	3	2	6	6	0	6
Bosnia and Herzegovina-Montenegro	3	3	5	5	4	5
Croatia-Serbia	0	5	5	5	5	5
El Salvador-Guatemala	4	2	5	5	0	5
Germany-Switzerland	5	5	5	4	5	5
Guatemala-Honduras	4	4	5	5	0	5
Montenegro-Serbia	3	4	5	5	5	5
Dominican Republic-Haiti	1	2	5	5	4	5
Georgia-Turkey	3	2	5	5	4	5
Lebanon-Syria	1	5	5	5	0	5
Argentina-Uruguay	4	5	5	2	3	5
Estonia-Russia	1	5	3	5	0	5
Armenia-Azerbaijan	2	5	3	4	4	5
Guinea-Sierra Leone	5	1	0	5	0	5
Kyrgyzstan-Uzbekistan	4	4	5	5	0	5
Afghanistan-Iran	3	2	2	5	2	5
Lesotho-South Africa	0	4	5	5	0	5
Angola-Namibia	4	2	0	3	4	5
Angola-Democratic Republic of the Congo	2	3	0	5	2	5
Albania-Kosovo	4	1	3	4	4	4
Albania-Macedonia	3	1	4	4	4	4
Albania-Montenegro	3	2	4	4	4	4
Belgium-Germany	1	4	4	4	4	4
Bulgaria-Macedonia	0	3	4	4	4	4
Denmark-Germany	2	4	4	4	4	4
Hungary-Serbia	1	4	4	4	4	4
Hungary-Slovenia	3	4	4	4	4	4
Kosovo-Macedonia	2	3	2	4	4	4
Albania-Greece	2	2	4	4	1	4
Belarus-Latvia	0	3	4	4	0	4
Bulgaria-Turkey	1	2	4	4	4	4
Latvia-Russia	1	4	1	4	0	4
Israel-Jordan	3	0	4	2	3	4
Kyrgyzstan-Tajikistan	4	4	1	3	2	4
Bolivia-Paraguay	4	0	0	3	4	4
Iran-Pakistan	2	3	0	4	0	4
China-North Korea	4	4	0	0	4	4
Algeria-Tunisia	1	3	4	4	0	4
Mozambique-Zimbabwe	2	1	4	4	1	4
Malawi-Mozambique	1	4	2	3	3	4
Gabon-Republic of Congo	4	2	1	4	0	4
Botswana-South Africa	1	3	3	2	3	4
Mongolia-Russia	0	4	0	1	4	4
Austria-Slovakia	2	3	3	3	3	3
Belgium-Luxembourg	0	3	3	3	3	3
Germany-Luxembourg	0	3	3	3	3	3
Hungary-Ukraine	1	3	3	3	3	3
Jordan-Palestina	1	0	3	2	2	3
Lithuania-Poland	0	3	3	3	3	3
Macedonia-Serbia	0	3	3	3	3	3
Armenia-Georgia	1	2	3	2	3	3
Morocco-Spain	0	2	3	3	2	3
Rwanda-Uganda	0	0	3	3	1	3
Afghanistan-Uzbekistan	1	3	1	1	3	3
Bangladesh-Myanmar	3	0	0	3	0	3
Indonesia-Timor-Leste	0	1	3	3	3	3
Costa Rica-Nicaragua	3	0	3	3	0	3
South Africa-Swaziland	0	2	3	3	0	3
Mozambique-Zambia	0	3	1	1	3	3
China-Pakistan	0	3	0	1	3	3
China-Tajikistan	2	3	0	2	3	3
Azerbaijan-Caspian Sea	1	3	0	2	1	3
Kenya-Uganda	1	2	3	3	0	3
Afghanistan-Turkmenistan	1	3	0	0	3	3
Bolivia-Peru	2	2	2	3	0	3
Afghanistan-Tajikistan	1	3	0	1	3	3
Andorra-France	0	1	2	2	2	2
Andorra-Spain	0	1	2	2	2	2
Austria-Liechtenstein	2	2	2	2	2	2
France-Luxembourg	0	2	2	2	2	2
Kosovo-Montenegro	2	1	2	2	2	2
Slovakia-Ukraine	1	2	2	2	2	2
Belize-Guatemala	2	0	0	2	0	2
Mozambique-Swaziland	0	2	0	2	0	2
Rwanda-Tanzania	0	0	2	2	0	2
Belize-Mexico	1	1	0	2	0	2
Colombia-Panama	2	1	2	2	0	2
North Korea-South Korea	2	2	0	2	0	2
Azerbaijan-Russia	2	1	1	2	1	2
Tanzania-Uganda	0	1	2	2	0	2
Jordan-Syria	1	1	2	2	0	2
Malawi-Tanzania	2	1	0	2	1	2
Burkina Faso-Côte d'Ivoire	0	1	2	2	0	2
Côte d'Ivoire-Liberia	2	0	0	2	0	2
Gambia-Senegal	0	1	1	2	0	2
Benin-Nigeria	2	1	1	2	0	2
Malawi-Zambia	1	1	1	1	2	2
Botswana-Zimbabwe	0	2	0	2	2	2
Caspian Sea-Russia	1	2	0	2	0	2
Kenya-Tanzania	1	1	2	2	0	2
Brazil-Guyana	2	0	0	2	0	2
Botswana-Namibia	2	0	0	0	2	2
Democratic Republic of the Congo-Republic of Congo	2	1	1	2	0	2
Algeria-Morocco	1	1	1	2	0	2
Azerbaijan-Turkey	1	1	1	1	1	1
Bahrain-Saudi Arabia	0	0	1	0	1	1
Croatia-Montenegro	0	0	1	1	0	1
Egypt-Palestina	1	0	1	1	0	1
France-Monaco	0	1	1	1	1	1
Gibraltar-Spain	0	0	1	1	1	1
Italy-San Marino	0	1	0	1	0	1
Italy-Vatican City	1	1	0	1	1	1
Liechtenstein-Switzerland	1	1	1	1	1	1
Akrotiri and Dhekelia-Cyprus	0	1	0	1	0	1
Armenia-Iran	0	1	0	1	0	1
Israel-Syria	1	0	1	1	0	1
Burkina Faso-Togo	0	0	1	1	0	1
Chile-Peru	0	1	0	1	0	1
Egypt-Israel	1	0	1	1	0	1
Benin-Burkina Faso	0	1	0	1	0	1
Democratic Republic of the Congo-Rwanda	0	0	1	1	1	1
Norway-Russia	0	0	1	1	0	1
South Africa-Zimbabwe	0	1	1	0	1	1
Costa Rica-Panama	1	1	1	1	0	1
Liberia-Sierra Leone	1	0	0	1	0	1
Brunei-Malaysia	1	0	0	1	0	1
Guinea-Liberia	1	0	0	1	0	1
Malaysia-Thailand	1	0	1	0	1	1
Côte d'Ivoire-Guinea	1	0	0	1	0	1
Brazil-French Guiana	1	0	0	1	0	1
Burkina Faso-Ghana	0	0	1	1	0	1
Kazakhstan-Turkmenistan	0	1	0	1	0	1
Democratic Republic of the Congo-Uganda	0	0	1	1	1	1
Mali-Niger	0	1	0	1	0	1
Zambia-Zimbabwe	0	1	1	1	1	1
Bolivia-Chile	0	1	0	1	0	1
Jordan-Saudi Arabia	1	1	1	1	0	1
Namibia-South Africa	0	1	0	1	0	1
Angola-Zambia	0	1	0	0	1	1
Burkina Faso-Mali	1	1	0	1	0	1
Chad-Sudan	0	1	0	1	0	1
Central African Republic-Democratic Republic of the Congo	0	1	0	1	0	1
Chad-Niger	1	0	0	1	0	1
Saudi Arabia-Yemen	0	0	1	1	0	1
Mauritania-Western Sahara	0	1	0	1	0	1
Brazil-Venezuela	1	0	0	1	0	1

## Sheet: 02 Ratio_introduction_risk
02 Ratio_introduction_risk
Pairs	number of very high-risk grids contributed by RND	number of very high-risk grids contributed by TND	number of very high-risk grids contributed by BTV	number of very high introduction risk grids
Canada-United States	55	55	87	137
Kazakhstan-Russia	5	63	12	72
Norway-Sweden	21	16	31	40
Bangladesh-India	35	24	27	39
Argentina-Chile	28	9	3	38
China-Russia	3	30	12	37
India-Nepal	34	4	14	37
Mexico-United States	0	26	33	37
Russia-Ukraine	0	28	27	35
Brazil-Venezuela	34	0	0	34
Colombia-Venezuela	33	1	2	34
Indonesia-Malaysia	32	0	7	33
India-Myanmar	31	0	0	31
China-Mongolia	26	7	0	30
Brazil-Peru	29	0	0	29
Brazil-Colombia	26	0	0	26
Laos-Thailand	20	0	23	26
Myanmar-Thailand	19	1	12	26
Portugal-Spain	2	18	25	25
Laos-Vietnam	24	1	1	24
China-Myanmar	23	0	0	23
Colombia-peru	23	0	0	23
Argentina-Brazil	18	8	15	22
China-India	22	4	9	22
Ecuador-Peru	21	1	1	22
Belarus-Russia	0	18	16	21
Moldova-Ukraine	0	20	2	20
Saudi Arabia-Yemen	19	0	1	20
Cambodia-Vietnam	15	2	12	19
China-Vietnam	11	2	18	19
Latvia-Lithuania	2	17	19	19
Belarus-Ukraine	0	13	13	18
Bosnia and Herzegovina-Croatia	1	9	18	18
Finland-Russia	0	17	5	18
Gabon-Republic of Congo	18	2	0	18
Cambodia-Thailand	9	1	14	17
Czech Republic-Germany	0	16	16	16
India-Pakistan	0	16	1	16
Bulgaria-Romania	0	12	15	15
Czech Republic-Poland	0	15	15	15
France-Spain	3	9	15	15
Hungary-Slovakia	1	15	15	15
Italy-Switzerland	8	7	15	15
Kazakhstan-Uzbekistan	4	6	9	15
Austria-Germany	13	13	14	14
Syria-Turkey	1	11	6	14
Turkmenistan-Uzbekistan	3	11	0	14
Algeria-Tunisia	5	4	4	13
Belarus-Lithuania	0	10	13	13
China-North Korea	2	12	1	13
Colombia-Ecuador	13	1	2	13
Guatemala-Mexico	13	3	3	13
China-Kazakhstan	10	3	0	12
China-Nepal	11	1	0	12
Côte d'Ivoire-Liberia	12	0	0	12
Germany-Poland	0	12	12	12
Guyana-Venezuela	12	0	0	12
Indonesia-Papua New Guinea	12	0	0	12
Oman-United Arab Emirates	0	0	12	12
Poland-Slovakia	0	12	12	12
Romania-Ukraine	0	12	5	12
Saudi Arabia-United Arab Emirates	1	0	12	12
Belgium-France	0	10	11	11
Brazil-French Guiana	11	0	0	11
Brazil-Uruguay	7	6	1	11
Bulgaria-Greece	0	8	11	11
France-Italy	0	5	11	11
French Guiana-Suriname	11	0	0	11
Germany-Netherlands	0	10	11	11
Guinea-Sierra Leone	11	1	0	11
Kazakhstan-Kyrgyzstan	6	4	4	11
Moldova-Romania	0	9	11	11
Romania-Serbia	0	11	6	11
Tajikistan-Uzbekistan	6	10	0	11
Afghanistan-Pakistan	5	3	3	10
Austria-Italy	1	6	10	10
Botswana-South Africa	4	2	4	10
Brazil-Guyana	10	0	0	10
Caspian Sea-Kazakhstan	0	10	0	10
Croatia-Slovenia	2	10	10	10
Finland-Sweden	2	9	3	10
France-Germany	4	10	10	10
France-Switzerland	8	10	10	10
Hungary-Romania	0	10	10	10
Ireland-United Kingdom	4	2	10	10
Kyrgyzstan-Uzbekistan	4	8	4	10
Poland-Ukraine	0	10	8	10
Austria-Czech Republic	0	8	9	9
Belarus-Poland	0	8	3	9
Belgium-Netherlands	0	9	9	9
Bhutan-India	9	5	1	9
Bolivia-Brazil	8	1	0	9
Bolivia-Peru	7	2	0	9
Cameroon-Nigeria	9	0	0	9
Croatia-Hungary	0	9	9	9
Estonia-Latvia	0	8	9	9
Guinea-Liberia	9	0	0	9
Guyana-Suriname	7	1	1	9
Israel-Palestina	1	4	9	9
Malaysia-Thailand	8	2	9	9
Mauritania-Western Sahara	0	9	0	9
Mongolia-Russia	3	6	0	9
Poland-Russia	0	9	9	9
South Africa-Swaziland	0	3	6	9
Argentina-Paraguay	5	0	6	8
Azerbaijan-Caspian Sea	1	7	0	8
Azerbaijan-Georgia	1	4	8	8
Brunei-Malaysia	5	0	3	8
Bulgaria-Serbia	0	7	6	8
Cambodia-Laos	8	0	0	8
Czech Republic-Slovakia	0	8	8	8
El Salvador-Honduras	3	2	8	8
Estonia-Russia	0	7	2	8
Iran-Turkey	0	2	7	8
Algeria-Morocco	2	4	2	7
Austria-Switzerland	6	4	7	7
Azerbaijan-Iran	0	7	0	7
Bosnia and Herzegovina-Serbia	0	4	7	7
China-Laos	7	0	0	7
Costa Rica-Panama	5	2	4	7
Democratic Republic of the Congo-Zambia	0	7	3	7
Honduras-Nicaragua	7	0	1	7
Iran-Turkmenistan	3	5	0	7
Kosovo-Serbia	1	6	3	7
Liberia-Sierra Leone	7	0	0	7
Afghanistan-Iran	6	0	0	6
Argentina-Uruguay	0	6	2	6
Austria-Hungary	0	6	6	6
Austria-Slovenia	0	6	6	6
Benin-Togo	0	3	4	6
Brazil-Paraguay	4	2	1	6
Equatorial Guinea-Gabon	6	0	0	6
Greece-Macedonia	0	3	6	6
Greece-Turkey	1	4	4	6
Iran-Pakistan	5	2	0	6
Iraq-Turkey	0	0	6	6
Italy-Slovenia	3	6	6	6
Lesotho-South Africa	0	5	1	6
Armenia-Turkey	2	5	0	5
Bangladesh-Myanmar	5	0	0	5
Botswana-Namibia	5	0	0	5
Colombia-Panama	5	0	0	5
Costa Rica-Nicaragua	5	0	0	5
Croatia-Serbia	0	4	5	5
El Salvador-Guatemala	3	1	5	5
Germany-Switzerland	4	5	5	5
Ghana-Togo	0	2	4	5
Guatemala-Honduras	3	2	5	5
Kenya-Uganda	0	1	5	5
Latvia-Russia	0	5	1	5
Lebanon-Syria	0	5	2	5
Lithuania-Russia	0	4	4	5
Montenegro-Serbia	2	3	4	5
Angola-Namibia	3	1	0	4
Armenia-Azerbaijan	0	3	2	4
Belgium-Germany	0	4	4	4
Bosnia and Herzegovina-Montenegro	2	2	2	4
Bulgaria-Macedonia	0	2	4	4
Cameroon-Equatorial Guinea	4	0	0	4
Caspian Sea-Russia	1	3	0	4
Democratic Republic of the Congo-Republic of Congo	1	4	1	4
Denmark-Germany	0	4	4	4
Georgia-Russia	3	1	0	4
Hungary-Serbia	0	4	4	4
Hungary-Slovenia	0	4	4	4
Iran-Iraq	0	1	3	4
Iraq-Syria	1	2	1	4
Israel-Jordan	1	0	4	4
Malawi-Mozambique	0	4	0	4
Morocco-Spain	0	1	4	4
Mozambique-Swaziland	0	3	1	4
Oman-Saudi Arabia	3	0	1	4
Afghanistan-Tajikistan	0	3	0	3
Afghanistan-Turkmenistan	0	3	0	3
Afghanistan-Uzbekistan	1	2	0	3
Albania-Montenegro	2	2	2	3
Austria-Slovakia	0	3	3	3
Belarus-Latvia	0	3	1	3
Belgium-Luxembourg	0	3	3	3
Bolivia-Chile	1	2	0	3
Caspian Sea-Turkmenistan	0	3	0	3
Chile-Peru	1	2	2	3
Dominican Republic-Haiti	0	1	3	3
Finland-Norway	0	3	0	3
Germany-Luxembourg	0	3	3	3
Guinea-Guinea-Bissau	3	0	0	3
Hungary-Ukraine	0	3	3	3
Jordan-Palestina	1	0	3	3
Kenya-Tanzania	1	2	0	3
Kuwait-Saudi Arabia	0	0	3	3
Kyrgyzstan-Tajikistan	0	3	0	3
Lithuania-Poland	0	1	3	3
Macedonia-Serbia	0	2	3	3
Mozambique-South Africa	0	2	1	3
Albania-Greece	0	0	2	2
Albania-Macedonia	0	1	1	2
Andorra-France	0	1	2	2
Andorra-Spain	0	1	2	2
Angola-Democratic Republic of the Congo	0	2	0	2
Angola-Republic of congo	0	1	1	2
Argentina-Bolivia	0	2	0	2
Armenia-Georgia	0	0	2	2
Austria-Liechtenstein	2	2	2	2
Azerbaijan-Russia	2	0	1	2
Belize-Guatemala	2	0	0	2
Bhutan-China	2	0	0	2
Brazil-Suriname	2	0	0	2
Bulgaria-Turkey	0	2	1	2
Burkina Faso-Côte d'Ivoire	0	2	0	2
Côte d'Ivoire-Guinea	2	0	0	2
Egypt-Sudan	1	1	0	2
Eritrea-Sudan	0	2	0	2
Ethiopia-Somalia	2	0	0	2
Ethiopia-South Sudan	1	1	0	2
France-Luxembourg	0	2	2	2
Georgia-Turkey	1	0	2	2
Jordan-Saudi Arabia	2	0	0	2
Kosovo-Macedonia	0	2	1	2
Laos-Myanmar	1	0	1	2
Mozambique-Zambia	0	2	0	2
Namibia-South Africa	1	1	0	2
North Korea-Russia	0	2	1	2
North Korea-South Korea	1	1	0	2
Slovakia-Ukraine	0	2	2	2
Albania-Kosovo	1	1	1	1
Algeria-Mali	1	0	0	1
Algeria-Niger	0	1	0	1
Angola-Zambia	0	1	0	1
Armenia-Iran	0	1	0	1
Azerbaijan-Turkey	0	1	0	1
Bahrain-Saudi Arabia	0	0	1	1
Benin-Nigeria	0	1	0	1
Bolivia-Paraguay	1	0	0	1
Botswana-Zimbabwe	0	1	0	1
Burkina Faso-Mali	0	1	0	1
Cameroon-Gabon	1	0	0	1
Caspian Sea-Iran	0	1	0	1
Chad-Libya	0	1	0	1
China-Kyrgyzstan	1	0	0	1
Croatia-Montenegro	0	0	1	1
Djibouti-Ethiopia	0	1	0	1
Egypt-Israel	0	0	1	1
Egypt-Libya	0	1	0	1
Egypt-Palestina	0	0	1	1
Eritrea-Ethiopia	1	0	0	1
France-Monaco	0	1	1	1
Gambia-Senegal	0	0	1	1
Gibraltar-Spain	0	0	1	1
India-Sri Lanka	0	0	1	1
Israel-Syria	0	0	1	1
Italy-San Marino	0	1	0	1
Italy-Tunisia	0	1	1	1
Italy-Vatican City	0	1	0	1
Jordan-Syria	0	0	1	1
Kenya-Somalia	1	0	0	1
Kosovo-Montenegro	1	1	1	1
Libya-Tunisia	1	0	0	1
Liechtenstein-Switzerland	1	1	1	1
Malawi-Zambia	0	1	0	1
Mauritania-Senegal	0	1	0	1
Norway-Russia	0	1	0	1
Oman-Yemen	1	0	0	1
South Africa-Zimbabwe	0	1	1	1
Zambia-Zimbabwe	0	1	0	1

## Sheet: 03 Ratio_establishment_risk
03 Ratio_establishment_risk
Pairs	number of very high-risk grids contributed by LUCF	number of very high-risk grids contributed by REA	number of very high establishment risk grids
Canada-United States	21	137	140
Mexico-United States	5	52	53
China-India	37	33	44
India-Nepal	9	40	40
India-Pakistan	38	1	39
Bangladesh-India	14	32	34
Laos-Thailand	8	34	34
Laos-Vietnam	15	27	33
Kazakhstan-Russia	16	19	31
Angola-Democratic Republic of the Congo	24	5	27
China-Nepal	5	26	26
Portugal-Spain	23	5	23
Niger-Nigeria	22	0	22
India-Myanmar	10	17	22
Democratic Republic of the Congo-Zambia	5	20	22
China-Kyrgyzstan	3	22	22
Finland-Russia	21	0	21
Argentina-Paraguay	15	9	20
China-Myanmar	7	18	20
Bolivia-Brazil	5	16	20
Bosnia and Herzegovina-Croatia	18	14	18
Latvia-Lithuania	18	0	18
Cambodia-Vietnam	11	15	18
Brazil-Paraguay	8	13	18
Romania-Ukraine	8	17	17
Czech Republic-Germany	8	16	16
China-Kazakhstan	6	12	16
Cambodia-Thailand	5	16	16
Argentina-Bolivia	1	16	16
Kazakhstan-Kyrgyzstan	0	16	16
China-Mongolia	15	0	15
Hungary-Slovakia	15	15	15
Syria-Turkey	15	0	15
Bulgaria-Romania	13	15	15
Italy-Switzerland	10	15	15
Czech Republic-Poland	8	15	15
France-Spain	14	14	14
Austria-Germany	13	14	14
Afghanistan-Pakistan	2	11	13
Bhutan-China	2	13	13
Belarus-Lithuania	12	0	12
Poland-Slovakia	12	11	12
Moldova-Romania	8	12	12
Cameroon-Nigeria	11	0	11
Colombia-Venezuela	11	0	11
Kazakhstan-Uzbekistan	11	0	11
Caspian Sea-Kazakhstan	10	1	11
China-Vietnam	10	1	11
Romania-Serbia	10	11	11
Germany-Netherlands	8	8	11
Germany-Poland	6	11	11
Myanmar-Thailand	6	6	11
Belgium-France	4	11	11
China-Tajikistan	4	11	11
China-Pakistan	1	11	11
Finland-Norway	10	0	10
France-Italy	10	10	10
Iran-Iraq	10	0	10
Ireland-United Kingdom	10	10	10
Hungary-Romania	8	10	10
Austria-Italy	7	10	10
Argentina-Brazil	6	8	10
Bhutan-India	6	10	10
France-Germany	6	10	10
France-Switzerland	6	10	10
Bulgaria-Serbia	9	8	9
Finland-Sweden	9	0	9
Croatia-Hungary	7	9	9
Austria-Czech Republic	6	9	9
Bolivia-Paraguay	6	5	9
Belgium-Netherlands	5	9	9
Croatia-Slovenia	4	8	9
Moldova-Ukraine	2	9	9
Benin-Nigeria	8	0	8
Bulgaria-Greece	8	0	8
Estonia-Latvia	8	0	8
Czech Republic-Slovakia	6	8	8
Laos-Myanmar	2	8	8
Afghanistan-Tajikistan	0	8	8
Cambodia-Laos	0	8	8
China-Laos	0	8	8
Bosnia and Herzegovina-Serbia	7	7	7
Guatemala-Mexico	7	0	7
Indonesia-Malaysia	7	0	7
Iran-Turkey	7	1	7
Kosovo-Serbia	7	7	7
Austria-Switzerland	6	7	7
Georgia-Russia	0	7	7
Angola-Namibia	6	0	6
Armenia-Turkey	6	0	6
Austria-Hungary	6	6	6
Belarus-Poland	6	1	6
Benin-Togo	6	0	6
Greece-Macedonia	6	1	6
Iraq-Turkey	6	0	6
Lithuania-Russia	6	0	6
Mali-Niger	6	0	6
Poland-Russia	6	0	6
Poland-Ukraine	4	3	6
Austria-Slovenia	2	6	6
Albania-Greece	5	1	5
Bosnia and Herzegovina-Montenegro	5	4	5
Burkina Faso-Mali	5	0	5
Croatia-Serbia	5	5	5
Estonia-Russia	5	0	5
Georgia-Turkey	5	0	5
Ghana-Togo	5	0	5
Iraq-Syria	5	0	5
Lesotho-South Africa	5	0	5
Montenegro-Serbia	5	5	5
Mozambique-Zimbabwe	5	0	5
Germany-Switzerland	2	5	5
Italy-Slovenia	2	4	5
Albania-Kosovo	4	2	4
Albania-Macedonia	4	2	4
Belarus-Latvia	4	0	4
Belgium-Germany	4	4	4
Bulgaria-Macedonia	4	0	4
Bulgaria-Turkey	4	0	4
Cyprus-Northern Cyprus	4	0	4
El Salvador-Honduras	4	0	4
Greece-Turkey	4	0	4
Honduras-Nicaragua	4	0	4
Hungary-Serbia	4	4	4
Iran-Pakistan	4	0	4
Kosovo-Macedonia	4	2	4
Latvia-Russia	4	0	4
Hungary-Slovenia	3	4	4
Kyrgyzstan-Tajikistan	0	4	4
Russia-Ukraine	0	4	4
Afghanistan-Iran	3	0	3
Albania-Montenegro	3	2	3
Algeria-Tunisia	3	0	3
Austria-Slovakia	3	3	3
Bangladesh-Myanmar	3	0	3
Belgium-Luxembourg	3	3	3
Chad-Sudan	3	0	3
Denmark-Germany	3	0	3
Dominican Republic-Haiti	3	0	3
El Salvador-Guatemala	3	0	3
Gambia-Senegal	3	0	3
Germany-Luxembourg	3	3	3
Indonesia-Papua New Guinea	3	0	3
Indonesia-Timor-Leste	3	0	3
Lithuania-Poland	3	0	3
Macedonia-Serbia	3	2	3
Rwanda-Uganda	3	0	3
Tanzania-Uganda	3	0	3
Turkmenistan-Uzbekistan	3	0	3
Hungary-Ukraine	2	3	3
Caspian Sea-Russia	1	2	3
Argentina-Uruguay	0	3	3
Akrotiri and Dhekelia-Cyprus	2	0	2
Algeria-Morocco	2	0	2
Andorra-France	2	2	2
Andorra-Spain	2	2	2
Argentina-Chile	2	0	2
Armenia-Azerbaijan	2	0	2
Austria-Liechtenstein	2	2	2
Azerbaijan-Russia	2	0	2
Belarus-Ukraine	2	0	2
Belize-Mexico	2	0	2
Burkina Faso-Côte d'Ivoire	2	0	2
Burkina Faso-Ghana	2	0	2
Central African Republic-Democratic Republic of the Congo	2	0	2
Chad-Niger	2	0	2
Colombia-Ecuador	2	0	2
Democratic Republic of the Congo-Republic of Congo	2	0	2
Democratic Republic of the Congo-South Sudan	2	0	2
Democratic Republic of the Congo-Uganda	2	0	2
Ecuador-Peru	2	0	2
France-Luxembourg	2	2	2
Kazakhstan-Turkmenistan	2	0	2
Kenya-Uganda	2	0	2
Kosovo-Montenegro	2	2	2
Lebanon-Syria	2	0	2
Malawi-Tanzania	2	0	2
Morocco-Spain	2	0	2
Rwanda-Tanzania	2	0	2
Slovakia-Ukraine	2	2	2
Botswana-Zimbabwe	1	1	2
Afghanistan-China	0	2	2
Akrotiri and Dhekelia-Northern Cyprus	1	0	1
Angola-Republic of congo	1	0	1
Armenia-Georgia	1	0	1
Azerbaijan-Iran	1	0	1
Benin-Burkina Faso	1	0	1
Bolivia-Peru	1	0	1
Botswana-South Africa	1	0	1
Brazil-Guyana	1	0	1
Burkina Faso-Niger	1	0	1
Burkina Faso-Togo	1	0	1
Central African Republic-Sudan	1	0	1
China-Russia	1	0	1
Colombia-Panama	1	0	1
Costa Rica-Nicaragua	1	0	1
Costa Rica-Panama	1	0	1
Croatia-Montenegro	1	0	1
Democratic Republic of the Congo-Rwanda	1	0	1
Guatemala-Honduras	1	0	1
Guinea-Bissau-Senegal	1	0	1
Guinea-Guinea-Bissau	1	0	1
Iran-Turkmenistan	1	0	1
Italy-Vatican City	1	1	1
Jordan-Saudi Arabia	1	0	1
Jordan-Syria	1	0	1
Kenya-Tanzania	1	0	1
Kyrgyzstan-Uzbekistan	1	0	1
Liechtenstein-Switzerland	1	1	1
Malawi-Mozambique	1	0	1
Malawi-Zambia	1	0	1
Mali-Mauritania	1	0	1
Mongolia-Russia	1	0	1
Mozambique-Tanzania	1	0	1
Mozambique-Zambia	1	0	1
Namibia-South Africa	1	0	1
Norway-Russia	1	0	1
Norway-Sweden	1	0	1
Saudi Arabia-Yemen	1	0	1
Tajikistan-Uzbekistan	1	0	1
Zambia-Zimbabwe	1	0	1
Angola-Zambia	0	1	1
Saint-Martin-Sint Maarten	0	1	1
