# Supplementary material for: Risk of introduction and establishment of alien vertebrate species in transboundary neighboring areas
Source: Nat Commun. 2024 Jan 29;15:870. doi: 10.1038/s41467-024-45025-4 (PMC10824721; doi:10.1038/s41467-024-45025-4)
Supplement: Supplementary file 5 — Supplementary Data 2 [file 41467_2024_45025_MOESM5_ESM.xlsx]

## Sheet: Pairs_ES_group_richness
Pairs	Number of grids with the top 20% richness of established alien fish	Number of grids with the top 20% richness of established alien amphibian	Number of grids with the top 20% richness of established alien reptile	Number of grids with the top 20% richness of established alien bird	Number of grids with the top 20% richness of established alien mammal
Canada-United States	105	28	4	182	12
Mexico-United States	51	27	24	61	11
India-Nepal	40	0	0	0	0
Argentina-Paraguay	35	0	6	0	0
Laos-Thailand	34	2	0	0	0
China-India	33	0	0	0	0
Bangladesh-India	32	0	1	0	0
Laos-Vietnam	27	0	3	0	0
China-Nepal	26	0	0	0	0
Brazil-Paraguay	24	0	1	0	0
China-Kyrgyzstan	22	0	0	0	0
Democratic Republic of the Congo-Zambia	20	0	0	0	0
Kazakhstan-Russia	19	3	0	7	38
China-Myanmar	18	1	1	0	0
Bolivia-Paraguay	18	0	0	0	0
Kazakhstan-Kyrgyzstan	17	2	0	0	0
Romania-Ukraine	17	0	3	2	15
India-Myanmar	17	0	2	0	0
Bolivia-Brazil	16	1	1	0	0
Argentina-Bolivia	16	0	0	0	0
Cambodia-Thailand	16	0	0	0	0
Italy-Switzerland	15	5	6	13	10
Bulgaria-Romania	15	1	0	0	15
Hungary-Slovakia	15	0	3	12	15
Cambodia-Vietnam	15	0	1	0	0
Austria-Germany	14	0	9	11	14
Bosnia and Herzegovina-Croatia	14	0	0	0	2
Bhutan-China	13	0	0	0	0
Moldova-Romania	12	0	0	3	12
China-Kazakhstan	12	0	0	0	11
France-Spain	11	7	13	12	15
Poland-Slovakia	11	0	0	7	12
Romania-Serbia	11	0	0	3	11
Afghanistan-Pakistan	11	0	0	0	0
China-Pakistan	11	0	0	0	0
China-Tajikistan	11	0	0	0	0
France-Switzerland	10	8	2	7	10
France-Italy	10	4	3	10	11
France-Germany	10	4	6	10	10
Austria-Italy	10	0	4	5	10
Hungary-Romania	10	0	1	9	10
Bhutan-India	10	0	0	0	0
Moldova-Ukraine	9	0	1	5	22
Croatia-Hungary	9	0	0	9	7
Germany-Netherlands	8	3	2	11	11
Argentina-Brazil	8	3	2	0	0
Czech Republic-Germany	8	2	1	15	16
Austria-Czech Republic	8	0	2	9	9
Croatia-Slovenia	8	0	2	3	9
Czech Republic-Slovakia	8	0	2	8	8
Bulgaria-Serbia	8	0	1	0	3
Afghanistan-Tajikistan	8	0	0	0	0
Cambodia-Laos	8	0	0	0	0
China-Laos	8	0	0	0	0
Laos-Myanmar	8	0	0	0	0
Myanmar-Thailand	8	0	1	2	0
Georgia-Russia	7	0	0	0	18
Austria-Switzerland	7	0	3	6	6
Bosnia and Herzegovina-Serbia	7	0	0	0	0
Kosovo-Serbia	7	0	0	0	0
Belgium-Netherlands	6	9	1	9	9
Belgium-France	6	7	0	11	11
Austria-Hungary	6	0	3	6	6
Austria-Slovenia	6	0	0	2	6
Germany-Switzerland	5	2	4	5	5
Czech Republic-Poland	5	0	0	15	15
Croatia-Serbia	5	0	0	2	2
Angola-Democratic Republic of the Congo	5	0	0	1	0
Montenegro-Serbia	5	0	0	0	0
Belgium-Germany	4	2	1	3	4
Russia-Ukraine	4	1	2	1	19
Hungary-Serbia	4	0	0	4	4
Hungary-Slovenia	4	0	0	3	4
Iran-Turkey	4	0	0	0	2
Bosnia and Herzegovina-Montenegro	4	0	0	0	0
Kyrgyzstan-Tajikistan	4	0	0	0	0
Belgium-Luxembourg	3	2	1	2	3
Italy-Slovenia	3	1	3	6	5
Germany-Luxembourg	3	1	1	2	3
Argentina-Uruguay	3	0	0	0	3
Austria-Slovakia	3	0	3	3	3
Hungary-Ukraine	3	0	2	3	3
Angola-Namibia	3	0	1	0	0
Andorra-France	2	1	2	2	2
Andorra-Spain	2	1	2	2	2
France-Luxembourg	2	1	0	2	2
Caspian Sea-Russia	2	0	0	2	12
Poland-Ukraine	2	0	1	10	9
Austria-Liechtenstein	2	0	0	2	2
Slovakia-Ukraine	2	0	0	2	2
Albania-Macedonia	2	0	0	0	1
Afghanistan-China	2	0	0	0	0
Afghanistan-Turkmenistan	2	0	0	0	0
Albania-Kosovo	2	0	0	0	0
Albania-Montenegro	2	0	0	0	0
Botswana-Namibia	2	0	1	0	0
Botswana-Zimbabwe	2	0	2	1	0
Kosovo-Macedonia	2	0	0	0	0
Kosovo-Montenegro	2	0	0	0	0
Macedonia-Serbia	2	0	0	0	0
Malawi-Zambia	2	0	1	0	0
Portugal-Spain	1	2	16	5	5
Armenia-Turkey	1	0	0	0	7
Greece-Macedonia	1	0	0	0	5
Albania-Greece	1	0	1	0	2
Italy-Vatican City	1	0	1	1	1
Liechtenstein-Switzerland	1	0	0	1	1
Angola-Zambia	1	0	0	0	0
Bulgaria-Greece	1	0	0	0	0
Caspian Sea-Kazakhstan	1	0	0	3	0
China-Vietnam	1	0	0	0	0
India-Pakistan	1	0	1	0	0
Iran-Iraq	1	0	0	0	0
Malawi-Tanzania	1	0	2	0	0
Tanzania-Zambia	1	0	0	0	0
Turkmenistan-Uzbekistan	1	0	0	0	0
Norway-Sweden	0	10	0	5	22
Ireland-United Kingdom	0	10	1	10	10
North Korea-South Korea	0	7	0	0	0
Colombia-Venezuela	0	5	5	3	0
Dominican Republic-Haiti	0	5	4	6	0
Argentina-Chile	0	3	0	35	58
Indonesia-Papua New Guinea	0	3	2	0	12
Indonesia-Timor-Leste	0	3	3	6	6
Brazil-French Guiana	0	3	0	0	0
French Guiana-Suriname	0	3	1	0	0
Finland-Russia	0	2	0	0	40
Germany-Poland	0	2	0	12	11
Poland-Russia	0	2	0	9	9
Lithuania-Russia	0	2	0	7	7
Georgia-Turkey	0	2	0	0	6
Denmark-Germany	0	2	3	4	4
Morocco-Spain	0	2	4	2	2
Brazil-Guyana	0	2	2	0	0
Brazil-Peru	0	2	1	2	0
Colombia-Ecuador	0	2	3	0	0
France-Monaco	0	1	1	1	1
Gibraltar-Spain	0	1	1	1	1
Italy-San Marino	0	1	0	1	1
Benin-Togo	0	1	0	0	0
Brazil-Colombia	0	1	2	22	0
Brunei-Malaysia	0	1	1	9	0
Colombia-peru	0	1	3	3	0
Costa Rica-Nicaragua	0	1	4	0	0
Costa Rica-Panama	0	1	5	0	0
Ecuador-Peru	0	1	5	0	0
El Salvador-Honduras	0	1	2	0	0
Guatemala-Honduras	0	1	3	0	0
Kyrgyzstan-Uzbekistan	0	1	0	0	0
Saint-Martin-Sint Maarten	0	1	1	1	0
China-Russia	0	0	0	0	32
Belarus-Russia	0	0	0	0	25
Belarus-Ukraine	0	0	0	12	22
Finland-Norway	0	0	0	0	19
Latvia-Lithuania	0	0	5	0	19
Mongolia-Russia	0	0	0	0	18
Finland-Sweden	0	0	0	0	16
Belarus-Lithuania	0	0	1	0	13
Azerbaijan-Georgia	0	0	0	0	10
Belarus-Poland	0	0	0	4	10
Estonia-Russia	0	0	0	0	10
Estonia-Latvia	0	0	2	0	9
Azerbaijan-Russia	0	0	0	0	8
Latvia-Russia	0	0	0	0	6
Belarus-Latvia	0	0	0	0	5
Armenia-Georgia	0	0	0	0	4
Cyprus-Northern Cyprus	0	0	0	0	4
Armenia-Azerbaijan	0	0	0	0	3
Lithuania-Poland	0	0	0	2	3
North Korea-Russia	0	0	0	0	3
Norway-Russia	0	0	0	0	3
Akrotiri and Dhekelia-Cyprus	0	0	0	0	2
Azerbaijan-Caspian Sea	0	0	0	0	2
China-North Korea	0	0	0	1	2
Akrotiri and Dhekelia-Northern Cyprus	0	0	0	0	1
China-Mongolia	0	0	0	0	1
Greece-Turkey	0	0	0	0	1
Afghanistan-Iran	0	0	0	0	0
Afghanistan-Uzbekistan	0	0	0	0	0
Algeria-Libya	0	0	0	0	0
Algeria-Mali	0	0	0	0	0
Algeria-Mauritania	0	0	0	0	0
Algeria-Morocco	0	0	0	0	0
Algeria-Niger	0	0	0	0	0
Algeria-Tunisia	0	0	1	0	0
Algeria-Western Sahara	0	0	0	0	0
Angola-Republic of congo	0	0	0	0	0
Armenia-Iran	0	0	0	0	0
Azerbaijan-Iran	0	0	0	0	0
Azerbaijan-Turkey	0	0	0	0	0
Bahrain-Saudi Arabia	0	0	1	1	0
Bangladesh-Myanmar	0	0	0	0	0
Belize-Guatemala	0	0	1	1	0
Belize-Mexico	0	0	2	7	0
Benin-Burkina Faso	0	0	2	0	0
Benin-Niger	0	0	1	0	0
Benin-Nigeria	0	0	0	0	0
Bolivia-Chile	0	0	0	0	0
Bolivia-Peru	0	0	0	0	0
Botswana-South Africa	0	0	13	17	0
Botswana-Zambia	0	0	0	0	0
Brazil-Suriname	0	0	0	0	0
Brazil-Uruguay	0	0	0	2	0
Brazil-Venezuela	0	0	0	1	0
Bulgaria-Macedonia	0	0	0	0	0
Bulgaria-Turkey	0	0	0	0	0
Burkina Faso-Côte d'Ivoire	0	0	0	0	0
Burkina Faso-Ghana	0	0	0	0	0
Burkina Faso-Mali	0	0	0	0	0
Burkina Faso-Niger	0	0	1	0	0
Burkina Faso-Togo	0	0	0	0	0
Burundi-Democratic Republic of the Congo	0	0	2	0	0
Burundi-Rwanda	0	0	1	0	0
Burundi-Tanzania	0	0	0	0	0
Cameroon-Central African Republic	0	0	1	0	0
Cameroon-Chad	0	0	0	0	0
Cameroon-Equatorial Guinea	0	0	0	0	0
Cameroon-Gabon	0	0	0	0	0
Cameroon-Nigeria	0	0	0	0	0
Cameroon-Republic of Congo	0	0	2	0	0
Caspian Sea-Iran	0	0	0	0	0
Caspian Sea-Turkmenistan	0	0	0	0	0
Central African Republic-Chad	0	0	0	0	0
Central African Republic-Democratic Republic of the Congo	0	0	1	0	0
Central African Republic-Republic of Congo	0	0	1	0	0
Central African Republic-South Sudan	0	0	0	0	0
Central African Republic-Sudan	0	0	0	0	0
Chad-Libya	0	0	0	0	0
Chad-Niger	0	0	0	0	0
Chad-Nigeria	0	0	0	0	0
Chad-Sudan	0	0	0	0	0
Chile-Peru	0	0	0	0	0
Colombia-Panama	0	0	1	0	0
Côte d'Ivoire-Ghana	0	0	0	0	0
Côte d'Ivoire-Guinea	0	0	0	0	0
Côte d'Ivoire-Liberia	0	0	0	0	0
Côte d'Ivoire-Mali	0	0	0	0	0
Croatia-Montenegro	0	0	0	0	0
Democratic Republic of the Congo-Republic of Congo	0	0	3	0	0
Democratic Republic of the Congo-Rwanda	0	0	3	0	0
Democratic Republic of the Congo-South Sudan	0	0	1	0	0
Democratic Republic of the Congo-Tanzania	0	0	1	0	0
Democratic Republic of the Congo-Uganda	0	0	7	0	0
Djibouti-Eritrea	0	0	0	0	0
Djibouti-Ethiopia	0	0	0	0	0
Djibouti-Somalia	0	0	0	0	0
Egypt-Israel	0	0	1	2	0
Egypt-Libya	0	0	0	0	0
Egypt-Palestina	0	0	0	0	0
Egypt-Sudan	0	0	1	0	0
El Salvador-Guatemala	0	0	3	0	0
Equatorial Guinea-Gabon	0	0	0	0	0
Eritrea-Ethiopia	0	0	0	0	0
Eritrea-Sudan	0	0	2	0	0
Ethiopia-Kenya	0	0	4	0	0
Ethiopia-Somalia	0	0	1	0	0
Ethiopia-South Sudan	0	0	2	0	0
Ethiopia-Sudan	0	0	0	0	0
French Polynesia-Kiribati	0	0	0	0	0
Gabon-Republic of Congo	0	0	1	0	0
Gambia-Senegal	0	0	0	0	0
Ghana-Togo	0	0	1	0	0
Guatemala-Mexico	0	0	3	13	0
Guinea-Bissau-Senegal	0	0	0	0	0
Guinea-Guinea-Bissau	0	0	0	0	0
Guinea-Liberia	0	0	1	0	0
Guinea-Mali	0	0	0	0	0
Guinea-Senegal	0	0	0	0	0
Guinea-Sierra Leone	0	0	0	0	0
Guyana-Suriname	0	0	0	0	0
Guyana-Venezuela	0	0	0	0	0
Honduras-Nicaragua	0	0	3	0	0
India-Sri Lanka	0	0	0	0	0
Indonesia-Malaysia	0	0	0	2	0
Iran-Pakistan	0	0	0	0	0
Iran-Turkmenistan	0	0	0	0	0
Iraq-Jordan	0	0	0	0	0
Iraq-Kuwait	0	0	0	6	0
Iraq-Saudi Arabia	0	0	0	1	0
Iraq-Syria	0	0	0	0	0
Iraq-Turkey	0	0	0	0	0
Israel-Jordan	0	0	3	7	0
Israel-Lebanon	0	0	0	0	0
Israel-Palestina	0	0	0	6	0
Israel-Syria	0	0	0	0	0
Italy-Tunisia	0	0	1	0	0
Jordan-Palestina	0	0	0	2	0
Jordan-Saudi Arabia	0	0	1	0	0
Jordan-Syria	0	0	0	0	0
Kazakhstan-Turkmenistan	0	0	0	0	0
Kazakhstan-Uzbekistan	0	0	0	0	0
Kenya-Somalia	0	0	1	0	0
Kenya-South Sudan	0	0	2	0	0
Kenya-Tanzania	0	0	7	2	0
Kenya-Uganda	0	0	6	0	0
Kuwait-Saudi Arabia	0	0	1	6	0
Lebanon-Syria	0	0	0	0	0
Lesotho-South Africa	0	0	2	21	0
Liberia-Sierra Leone	0	0	0	0	0
Libya-Niger	0	0	0	0	0
Libya-Sudan	0	0	0	0	0
Libya-Tunisia	0	0	0	0	0
Malawi-Mozambique	0	0	1	0	0
Malaysia-Thailand	0	0	2	2	0
Mali-Mauritania	0	0	0	0	0
Mali-Niger	0	0	0	0	0
Mali-Senegal	0	0	0	0	0
Mauritania-Senegal	0	0	0	0	0
Mauritania-Western Sahara	0	0	0	0	0
Morocco-Western Sahara	0	0	0	0	0
Mozambique-South Africa	0	0	11	9	0
Mozambique-Swaziland	0	0	3	5	0
Mozambique-Tanzania	0	0	0	0	0
Mozambique-Zambia	0	0	0	0	0
Mozambique-Zimbabwe	0	0	1	1	0
Namibia-South Africa	0	0	0	4	0
Namibia-Zambia	0	0	0	0	0
Niger-Nigeria	0	0	0	0	0
Oman-Saudi Arabia	0	0	0	0	0
Oman-United Arab Emirates	0	0	0	10	0
Oman-Yemen	0	0	0	0	0
Qatar-Saudi Arabia	0	0	0	2	0
Rwanda-Tanzania	0	0	0	0	0
Rwanda-Uganda	0	0	1	0	0
Saudi Arabia-United Arab Emirates	0	0	0	1	0
Saudi Arabia-Yemen	0	0	0	0	0
South Africa-Swaziland	0	0	7	9	0
South Africa-Zimbabwe	0	0	5	5	0
South Sudan-Sudan	0	0	1	0	0
South Sudan-Uganda	0	0	0	0	0
Syria-Turkey	0	0	0	0	0
Tajikistan-Uzbekistan	0	0	0	0	0
Tanzania-Uganda	0	0	0	0	0
Zambia-Zimbabwe	0	0	0	0	0
