# Supplementary material for: Risk of introduction and establishment of alien vertebrate species in transboundary neighboring areas
Source: Nat Commun. 2024 Jan 29;15:870. doi: 10.1038/s41467-024-45025-4 (PMC10824721; doi:10.1038/s41467-024-45025-4)
Supplement: Supplementary file 6 — Supplementary Data 3 [file 41467_2024_45025_MOESM6_ESM.xlsx]

## Sheet: 01 Data of established anmials
Species	Taxa	GBIF	ALA	Arctos	CBIF	EUNIS	HerpNE	iNaturalist	NMNH	NMNH	SpeciesLink	USGS	Vertnet	ORNIS	GAVIA	BLINS	DAMA	Tedesco et al. 2017	Other references
Alytes maurus	Amphibian	-	-	+	-	+	+	+	-	-	-	+	+	-	-	-	-	-	Pagad et al. 2022
Ambystoma californiense	Amphibian	+	+	+	-	-	+	+	-	-	-	+	+	-	-	-	-	-	Maceda-Veiga et al. 2019; Soorae et al. 2020; Renner & Day 2022
Aneides vagrans	Amphibian	+	-	+	-	-	+	+	-	-	-	-	+	-	-	-	-	-	NA
Bombina bombina	Amphibian	+	-	+	-	+	+	+	-	-	-	-	+	-	-	-	-	-	Pagad et al. 2022
Bombina variegata	Amphibian	+	-	+	-	+	+	+	-	-	-	-	+	-	-	-	-	-	Pagad et al. 2022
Bufo verrucosissimus	Amphibian	+	-	-	-	-	-	-	-	-	-	-	-	-	-	-	-	-	Pagad et al. 2022
Bufotes balearicus	Amphibian	+	-	-	-	-	-	-	-	-	-	-	-	-	-	-	-	-	Carretero & Pinya 2011; Pagad et al. 2022
Discoglossus pictus	Amphibian	+	-	+	-	+	+	+	-	-	+	-	+	-	-	-	-	-	Pujol-Buxó et al. 2019
Dryophytes cinereus	Amphibian	+	-	-	-	-	-	-	-	-	-	-	-	-	-	-	-	-	Ascensão et al. 2021
Duttaphrynus melanostictus	Amphibian	+	-	-	-	-	+	+	-	-	-	-	+	-	-	-	-	-	Kolby 2014; Licata et al. 2019; Licata et al. 2022
Eleutherodactylus casparii	Amphibian	+	-	-	+	-	+	+	-	-	-	+	+	-	-	-	-	-	McCrane et al. 2008; Andrew et al. 2011; Sy et al. 2015; Howell et al. 2021
Eleutherodactylus cystignathoides	Amphibian	+	-	+	-	-	+	+	-	-	-	-	+	-	-	-	-	-	NA
Eleutherodactylus goini	Amphibian	+	-	-	+	-	+	+	-	-	-	+	+	-	-	-	-	-	McCrane et al. 2008; Andrew et al. 2011; Sy et al. 2015; Howell et al. 2021
Eleutherodactylus johnstonei	Amphibian	+	-	-	-	-	-	-	-	-	-	-	-	-	-	-	-	-	Toledo & Measey 2018; Leonhardt et al. 2019
Eleutherodactylus rogersi	Amphibian	+	-	-	+	-	+	+	-	-	-	+	+	-	-	-	-	-	Maceda-Veiga et al. 2019; Howell et al. 2021; Pagad et al. 2022; Renner & Day 2022
Fejervarya cancrivora	Amphibian	+	-	+	-	-	+	-	-	-	-	-	+	-	-	-	-	-	NA
Hoplobatrachus rugulosus	Amphibian	+	-	+	-	-	+	+	-	-	-	-	+	-	-	-	-	-	Diesmos et al. 2006; Wing-Him et al. 2022
Hyla intermedia	Amphibian	+	-	+	-	+	+	+	-	-	-	-	+	-	-	-	-	-	NA
Hyla meridionalis	Amphibian	+	-	+	-	+	+	+	-	-	+	-	+	-	-	-	-	-	Recuero et al. 2007
Lissotriton montandoni	Amphibian	+	-	-	-	-	+	+	-	-	-	-	+	-	-	-	-	-	NA
Lithobates berlandieri	Amphibian	+	-	+	-	-	+	-	-	-	-	-	+	-	-	-	-	-	NA
Lithobates catesbeianus	Amphibian	+	-	+	-	-	+	-	+	+	+	-	+	-	-	-	-	-	Diesmos et al. 2006; Yiming et al. 2006; Laufer et al. 2008; Bai et al. 2010; Nori et al. 2011; Bai et al. 2012; Laufer et al. 2018; Chuang et al. 2019; Groffen et al. 2019; Kang et al. 2019; Lin et al. 2019; Maceda-Veiga et al. 2019; Blaustein et al. 2020; Cruz Cordovez et al. 2020; Kamoroff et al. 2020; Ascensão et al. 2021; Sales et al. 2021; Silveira & Guimarães 2021; Nelson & Piovia-Scott 20…
Lithobates clamitans	Amphibian	+	-	+	-	-	+	-	+	+	-	-	+	-	-	-	-	-	NA
Lithobates pipiens	Amphibian	+	-	+	-	-	+	-	-	-	-	-	+	-	-	-	-	-	NA
Ommatotriton ophryticus	Amphibian	+	-	-	-	-	+	+	-	-	-	-	+	-	-	-	-	-	Liu et al. 2019; Ascensão et al. 2021
Osteopilus septentrionalis	Amphibian	+	-	+	+	-	+	+	-	-	-	+	+	-	-	-	-	-	Girdner et al. 2018; Glorioso et al. 2018; Goetz et al. 2018; van den Burg et al. 2020; Ginal et al. 2021; Howell et al. 2021; Kennedy et al. 2021
Pelophylax bergeri	Amphibian	+	-	-	-	-	-	-	-	-	-	-	-	-	-	-	-	-	NA
Pelophylax caralitanus	Amphibian	+	-	-	-	-	+	+	-	-	-	-	+	-	-	-	-	-	Wittenberg et al. 2006; Holsbeek et al. 2008
Pelophylax esculentus	Amphibian	+	-	-	-	-	+	+	-	-	-	-	-	-	-	-	-	-	NA
Pelophylax kurtmuelleri	Amphibian	+	-	-	-	-	+	+	-	-	-	-	-	-	-	-	-	-	NA
Pelophylax lessonae	Amphibian	+	-	-	-	-	+	+	-	-	-	-	+	-	-	-	-	-	NA
Pelophylax nigromaculatus	Amphibian	+	-	-	-	-	+	+	-	-	-	-	+	-	-	-	-	-	Bae et al. 2022
Pelophylax perezi	Amphibian	+	-	-	-	-	+	+	-	-	-	-	+	-	-	-	-	-	Lamelas-Lopez et al. 2020
Pelophylax ridibundus	Amphibian	+	-	-	-	-	+	+	-	-	-	-	+	-	-	-	-	-	Dufresnes & Dubey 2020; Litvinchuk et al. 2020;Pagano et al. 2003
Pelophylax esculentus	Amphibian	+	-	-	-	-	-	-	-	-	-	-	-	-	-	-	-	-	Dufresnes & Dubey 2020
Pelophylax kurtmuelleri	Amphibian	+	-	-	-	-	-	-	-	-	-	-	-	-	-	-	-	-	Bellati et al. 2019; Bisconti et al. 2019
Pelophylax lessonae	Amphibian	+	-	-	-	-	-	-	-	-	-	-	-	-	-	-	-	-	Dufresnes & Dubey 2020; Dorigo et al. 2021
Podarcis hispanicus	Amphibian	+	-	-	-	-	-	-	-	-	-	-	-	-	-	-	-	-	Dufresnes & Dubey 2020
Rhinella marina	Amphibian	+	+	-	-	-	+	+	-	-	+	-	+	-	-	-	-	-	Tingley et al. 2015; Feit et al. 2018; Greenlees et al. 2018; Llewelyn et al. 2018; Smart et al. 2018; McCann et al. 2019; Tingley et al. 2019; Blaustein et al. 2020; Dufresnes & Dubey 2020; Radford et al. 2020; Howell et al. 2021; Macgregor et al. 2021; Sales et al. 2021; Steele & Pienaar 2021
Sclerophrys mauritanica	Amphibian	+	-	+	-	+	+	-	-	-	-	-	+	-	-	-	-	-	Ascensão et al. 2021
Taricha granulosa	Amphibian	+	-	-	-	-	-	-	-	-	-	-	-	-	-	-	-	-	NA
Triturus carnifex	Amphibian	+	-	+	-	+	+	+	-	-	-	-	+	-	-	-	-	-	NA
Uperodon taprobanicus	Amphibian	+	+	+	-	-	+	+	-	-	-	-	+	-	-	-	-	-	Lazell & Lu 1996; Diesmos et al. 2006; Brown 2011; 2012; Brown et al. 2013
Amphisbaena fuliginosa	Reptile	+	-	-	-	-	-	-	-	-	-	-	-	-	-	-	-	-	Liu et al. 2019
Anolis carolinensis	Reptile	+	-	+	-	-	+	+	-	-	-	-	+	-	-	-	-	-	Kraus et al. 2020; Ascensão et al. 2021; Howell et al. 2021
Anolis chrysops	Reptile	+	-	-	-	-	-	-	-	-	-	-	-	-	-	-	-	-	NA
Anolis cristatellus	Reptile	+	-	-	-	-	-	-	-	-	-	-	-	-	-	-	-	-	Howell et al. 2021; Behm et al. 2022
Anolis desiradei	Reptile	+	-	-	-	-	-	-	-	-	-	-	-	-	-	-	-	-	NA
Anolis kahouannensis	Reptile	+	-	-	-	-	-	-	-	-	-	-	-	-	-	-	-	-	NA
Anolis sagrei	Reptile	+	-	+	-	-	+	+	-	-	-	-	+	-	-	-	-	-	Pazos-Nava et al. 2019; Hulbert et al. 2020; Howell et al. 2021
Apalone spinifera	Reptile	+	-	-	-	-	-	-	-	-	-	-	-	-	-	-	-	-	Maceda-Veiga et al. 2019; Renner & Day 2022
Blanus cinereus	Reptile	+	-	-	-	-	-	-	-	-	-	-	-	-	-	-	-	-	Mateo 2015
Calotes versicolor	Reptile	+	+	+	-	-	+	+	-	-	-	-	+	-	-	-	-	-	Sy 2010; Sy 2015; Liu et al. 2019
Chamaeleo chamaeleon	Reptile	+	-	+	-	+	+	+	-	-	-	-	+	-	-	-	-	-	Ascensão et al. 2021
Chelydra rossignonii	Reptile	+	+	+	-	-	+	+	+	+	-	+	+	-	-	-	-	-	Maceda-Veiga et al. 2019; Howell et al. 2021; Koo et al. 2021
Chrysemys picta	Reptile	+	-	+	-	-	+	+	+	+	-	+	+	-	-	-	-	-	Sy 2015 King & Krakauer 1966; Maceda-Veiga et al. 2019; Ascensão et al. 2021
Cnemidophorus lemniscatus	Reptile	+	-	+	-	-	+	+	-	-	+	-	+	-	-	-	-	-	NA
Crotalus atrox	Reptile	+	-	-	-	-	-	-	-	-	-	-	-	-	-	-	-	-	NA
Crotaphytus dickersonae	Reptile	+	-	-	-	-	-	-	-	-	-	-	-	-	-	-	-	-	NA
Cuora amboinensis	Reptile	+	-	-	-	-	-	-	-	-	-	-	-	-	-	-	-	-	Liu et al. 2019 Maceda-Veiga et al. 2019
Cyrtopodion scabrum	Reptile	+	-	+	-	-	+	+	-	-	-	-	+	-	-	-	-	-	NA
Elaphe taeniura	Reptile	+	-	-	-	-	+	-	-	-	-	-	+	-	-	-	-	-	van Doorn et al. 2021
Emoia cyanura	Reptile	+	-	-	-	-	-	-	-	-	-	-	-	-	-	-	-	-	NA
Emys orbicularis	Reptile	+	-	+	-	+	+	+	-	-	-	-	+	-	-	-	-	-	NA
Gehyra mutilata	Reptile	+	-	-	-	-	-	-	-	-	-	-	-	-	-	-	-	-	Fisher 1997; Kraus 2009; Kaiser et al. 2011; García‐Díaz et al. 2015; Liu et al. 2019; Rato et al. 2021
Gehyra oceanica	Reptile	+	-	-	-	-	-	-	-	-	-	-	-	-	-	-	-	-	NA
Gonatodes albogularis	Reptile	+	-	+	-	-	+	+	-	-	+	-	+	-	-	-	-	-	NA
Gymnophthalmus underwoodi	Reptile	+	-	-	-	-	-	-	-	-	-	-	-	-	-	-	-	-	NA
Hemidactylus angulatus	Reptile	+	-	-	-	-	-	-	-	-	-	-	-	-	-	-	-	-	Borroto-Páez et al. 2015; Liu et al. 2019
Hemidactylus flaviviridis	Reptile	+	-	+	-	-	+	+	-	-	-	-	+	-	-	-	-	-	NA
Hemidactylus frenatus	Reptile	+	+	+	-	-	+	+	-	-	-	-	+	-	-	-	-	-	Rödder et al. 2008; Jadin et al. 2009; Farr 2011; Hoskin 2011; Krysko et al. 2011b; Kolby 2014; Behm et al. 2018; Kraus et al. 2020; Oliveira et al. 2020; Somaweera et al. 2020; Dorigo et al. 2021; Rato et al. 2021; Behm et al. 2022; Wing-Him et al. 2022
Hemidactylus garnotii	Reptile	+	+	+	-	-	+	+	-	-	-	-	+	-	-	-	-	-	Krysko et al. 2011b; Liu et al. 2019
Hemidactylus mabouia	Reptile	+	-	-	-	-	-	-	-	-	-	-	-	-	-	-	-	-	Maneyro & Langone 2001; Jesus et al. 2002; de Jesus 2005; Liu et al. 2019
Hemidactylus parvimaculatus	Reptile	+	-	-	-	-	+	-	-	-	-	-	-	-	-	-	-	-	Bauer 2002; Bauer et al. 2010
Hemidactylus robustus	Reptile	+	-	+	-	+	+	+	-	-	-	-	+	-	-	-	-	-	Krysko et al. 2011b Rato et al. 2011
Heremites auratus	Reptile	+	-	-	-	-	-	-	-	-	-	-	-	-	-	-	-	-	NA
Hierophis viridiflavus	Reptile	+	-	-	-	+	+	+	-	-	-	-	+	-	-	-	-	-	NA
Iguana iguana	Reptile	+	-	+	-	-	+	+	-	-	+	-	+	-	-	-	-	-	C. L. Barrio-Amorós & G. Rivas-Fuenmayor 2008; Chapple et al. 2013; Liebgold et al. 2019; Liu et al. 2019; Maceda-Veiga et al. 2019; van den Burg et al. 2020
Indotyphlops braminus	Reptile	+	-	-	-	-	-	-	-	-	-	-	-	-	-	-	-	-	NA
Lepidodactylus lugubris	Reptile	+	-	-	-	-	-	-	-	-	-	-	-	-	-	-	-	-	Behm et al. 2018; Liebgold et al. 2019
Macroprotodon brevis	Reptile	+	-	-	-	-	-	-	-	-	-	-	-	-	-	-	-	-	Carranza et al. 2004
Macroprotodon cucullatus	Reptile	+	-	+	-	+	+	+	-	-	-	-	+	-	-	-	-	-	NA
Mauremys leprosa	Reptile	+	-	+	-	+	+	+	-	-	-	-	+	-	-	-	-	-	Carretero & Pinya 2011; Maceda-Veiga et al. 2019
Mauremys reevesii	Reptile	+	-	+	-	-	+	+	-	-	-	-	+	-	-	-	-	-	Maceda-Veiga et al. 2019
Mauremys sinensis	Reptile	+	-	-	-	-	-	-	-	-	-	-	-	-	-	-	-	-	Maceda-Veiga et al. 2019; Blasio et al. 2021
Mediodactylus kotschyi	Reptile	+	-	-	-	-	-	-	-	-	-	-	-	-	-	-	-	-	NA
Nactus pelagicus	Reptile	+	-	-	-	-	-	-	-	-	-	-	-	-	-	-	-	-	Liu et al. 2019
Natrix astreptophora	Reptile	+	-	-	-	-	-	-	-	-	-	-	-	-	-	-	-	-	Escoriza 2018
Natrix maura	Reptile	+	-	+	-	+	+	+	-	-	-	-	+	-	-	-	-	-	Escoriza 2018
Natrix tessellata	Reptile	+	-	+	-	+	+	+	-	-	-	-	+	-	-	-	-	-	NA
Nerodia clarkii	Reptile	+	-	+	-	-	+	+	+	+	-	-	+	-	-	-	-	-	Howell et al. 2021
Opheodrys aestivus	Reptile	+	-	-	-	-	-	-	-	-	-	-	-	-	-	-	-	-	Knapp et al. 2011
Pareas margaritophorus	Reptile	+	-	-	-	-	-	-	-	-	-	-	-	-	-	-	-	-	Yeo & Chia 2010
Pelodiscus sinensis	Reptile	+	-	+	-	-	+	+	-	-	-	+	+	-	-	-	-	-	Emerson 2014; Liu et al. 2019 Maceda-Veiga et al. 2019; Ascensão et al. 2021
Podarcis muralis	Reptile	+	-	+	-	+	+	+	-	-	-	-	+	-	-	-	-	-	Schulte et al. 2008
Podarcis siculus	Reptile	+	-	-	-	-	+	-	-	-	-	-	+	-	-	-	-	-	Kolbe et al. 2013; Liu et al. 2019 Ascensão et al. 2021
Podarcis vaucheri	Reptile	+	-	+	-	+	+	+	-	-	-	-	+	-	-	-	-	-	Rato et al. 2021
Podocnemis sextuberculata	Reptile	+	-	-	-	-	+	+	-	-	+	-	+	-	-	-	-	-	NA
Podocnemis vogli	Reptile	+	-	-	-	-	+	+	-	-	+	-	+	-	-	-	-	-	NA
Psammodromus hispanicus	Reptile	+	-	+	-	+	+	+	-	-	-	-	+	-	-	-	-	-	NA
Pseudemys concinna	Reptile	+	-	+	-	-	+	+	-	-	-	-	+	-	-	-	-	-	Howell et al. 2021 Ascensão et al. 2021
Pseudemys gorzugi	Reptile	+	-	+	-	-	+	+	-	-	-	-	+	-	-	-	-	-	Maceda-Veiga et al. 2019; Ascensão et al. 2021
Pseudemys nelsoni	Reptile	+	-	+	-	-	+	+	-	-	-	-	+	-	-	-	-	-	Howell et al. 2021
Pseudemys rubriventris	Reptile	+	-	-	-	-	-	-	-	-	-	-	-	-	-	-	-	-	NA
Pseudemys texana	Reptile	+	-	+	-	-	+	+	-	-	-	-	+	-	-	-	-	-	Ascensão et al. 2021
Sceloporus occidentalis	Reptile	+	-	+	-	-	+	+	-	-	-	-	+	-	-	-	-	-	NA
Sphaerodactylus argus	Reptile	+	-	-	-	-	+	+	-	-	-	-	+	-	-	-	-	-	NA
Stellagama stellio	Reptile	+	-	-	-	-	+	+	-	-	-	-	-	-	-	-	-	-	Spaneli & Lymberakis 2014
Sternotherus odoratus	Reptile	+	-	-	-	-	-	-	-	-	-	-	-	-	-	-	-	-	Dickey et al. 2018; Maceda-Veiga et al. 2019
Tantilla melanocephala	Reptile	+	-	-	-	-	-	-	-	-	-	-	-	-	-	-	-	-	Liu et al. 2019
Tarentola mauritanica	Reptile	+	-	+	-	+	+	+	-	-	-	-	+	-	-	-	-	-	Harris et al. 2004; Rato et al. 2011
Terrapene carolina	Reptile	+	-	-	-	-	-	-	-	-	-	-	-	-	-	-	-	-	Maceda-Veiga et al. 2019
Testudo graeca	Reptile	+	-	+	-	+	+	+	-	-	-	-	+	-	-	-	-	-	NA
Testudo hermanni	Reptile	+	-	+	-	+	+	+	-	-	-	-	+	-	-	-	-	-	Liu et al. 2019
Thamnophis brachystoma	Reptile	+	-	+	-	-	+	+	-	-	-	-	+	-	-	-	-	-	NA
Trachemys scripta	Reptile	+	+	+	-	+	+	+	-	-	-	+	+	-	-	-	-	-	Ota 2004; Rödder et al. 2009; Heidy Kikillus et al. 2010; Joglar et al. 2011; Alcalde et al. 2012; Oi et al. 2012; Yamauchi et al. 2012; Gong et al. 2014; Dickey et al. 2018; Cerasoli et al. 2019; Ascensão et al. 2021; Deng et al. 2021; Dorigo et al. 2021; Drost et al. 2021; Nekrasova et al. 2021; Papatheodoulou et al. 2021; Renner & Day 2022
Vipera aspis	Reptile	+	-	+	-	+	+	+	-	-	-	-	+	-	-	-	-	-	NA
Zamenis longissimus	Reptile	+	-	-	-	+	+	+	-	-	-	-	+	-	-	-	-	-	NA
Acridotheres cinereus	Bird	-	-	-	-	-	-	-	-	-	-	-	-	-	+	-	-	-	NA
Acridotheres cristatellus	Bird	-	-	-	-	-	-	-	-	-	-	-	-	-	+	-	-	-	NA
Acridotheres ginginianus	Bird	-	-	-	-	-	-	-	-	-	-	-	-	-	+	-	-	-	NA
Acridotheres javanicus	Bird	-	-	-	-	-	-	-	-	-	-	-	-	-	+	-	-	-	NA
Acridotheres tristis	Bird	-	-	-	-	-	-	-	-	-	-	-	-	-	+	-	-	-	NA
Agapornis canus	Bird	-	-	-	-	-	-	-	-	-	-	-	-	-	+	-	-	-	NA
Agapornis fischeri	Bird	-	-	-	-	-	-	-	-	-	-	-	-	-	+	-	-	-	NA
Agapornis lilianae	Bird	-	-	-	-	-	-	-	-	-	-	-	-	-	+	-	-	-	NA
Agapornis personatus	Bird	-	-	-	-	-	-	-	-	-	-	-	-	-	+	-	-	-	NA
Agapornis roseicollis	Bird	-	-	-	-	-	-	-	-	-	-	-	-	-	+	-	-	-	NA
Aix galericulata	Bird	-	-	-	-	-	-	-	-	-	-	-	-	-	+	-	-	-	NA
Alauda arvensis	Bird	-	-	-	-	-	-	-	-	-	-	-	-	-	+	-	-	-	NA
Alectoris barbara	Bird	-	-	-	-	-	-	-	-	-	-	-	-	-	+	-	-	-	NA
Alectoris chukar	Bird	-	-	-	-	-	-	-	-	-	-	-	-	-	+	-	-	-	NA
Alopochen aegyptiaca	Bird	-	-	-	-	-	-	-	-	-	-	-	-	-	+	-	-	-	NA
Amandava amandava	Bird	-	-	-	-	-	-	-	-	-	-	-	-	-	+	-	-	-	NA
Amandava formosa	Bird	-	-	-	-	-	-	-	-	-	-	-	-	-	+	-	-	-	NA
Amazona autumnalis	Bird	-	-	-	-	-	-	-	-	-	-	-	-	-	+	-	-	-	NA
Amazona viridigenalis	Bird	-	-	-	-	-	-	-	-	-	-	-	-	-	+	-	-	-	NA
Anser indicus	Bird	-	-	-	-	-	-	-	-	-	-	-	-	-	+	-	-	-	NA
Aratinga holochlora	Bird	-	-	-	-	-	-	-	-	-	-	-	-	-	+	-	-	-	NA
Aratinga mitrata	Bird	-	-	-	-	-	-	-	-	-	-	-	-	-	+	-	-	-	NA
Aratinga pertinax	Bird	-	-	-	-	-	-	-	-	-	-	-	-	-	+	-	-	-	NA
Bonasa umbellus	Bird	-	-	-	-	-	-	-	-	-	-	-	-	-	+	-	-	-	NA
Branta canadensis	Bird	-	-	-	-	-	-	-	-	-	-	-	-	-	+	-	-	-	NA
Branta leucopsis	Bird	-	-	-	-	-	-	-	-	-	-	-	-	-	+	-	-	-	NA
Brotogeris chiriri	Bird	-	-	-	-	-	-	-	-	-	-	-	-	-	+	-	-	-	NA
Brotogeris versicolurus	Bird	-	-	-	-	-	-	-	-	-	-	-	-	-	+	-	-	-	NA
Cairina moschata	Bird	-	-	-	-	-	-	-	-	-	-	-	-	-	+	-	-	-	NA
Callipepla californica	Bird	-	-	-	-	-	-	-	-	-	-	-	-	-	+	-	-	-	NA
Carduelis carduelis	Bird	-	-	-	-	-	-	-	-	-	-	-	-	-	+	-	-	-	NA
Carduelis chloris	Bird	-	-	-	-	-	-	-	-	-	-	-	-	-	+	-	-	-	NA
Carpodacus mexicanus	Bird	-	-	-	-	-	-	-	-	-	-	-	-	-	+	-	-	-	NA
Cathartes aura	Bird	-	-	-	-	-	-	-	-	-	-	-	-	-	+	-	-	-	NA
Chloephaga picta	Bird	-	-	-	-	-	-	-	-	-	-	-	-	-	+	-	-	-	NA
Chrysolophus amherstiae	Bird	-	-	-	-	-	-	-	-	-	-	-	-	-	+	-	-	-	NA
Chrysolophus pictus	Bird	-	-	-	-	-	-	-	-	-	-	-	-	-	+	-	-	-	NA
Colinus cristatus	Bird	-	-	-	-	-	-	-	-	-	-	-	-	-	+	-	-	-	NA
Colinus virginianus	Bird	-	-	-	-	-	-	-	-	-	-	-	-	-	+	-	-	-	NA
Columba livia	Bird	-	-	-	-	-	-	-	-	-	-	-	-	-	+	-	-	-	NA
Corvus monedula	Bird	-	-	-	-	-	-	-	-	-	-	-	-	-	+	-	-	-	NA
Corvus splendens	Bird	-	-	-	-	-	-	-	-	-	-	-	-	-	+	-	-	-	NA
Cyanocorax dickeyi	Bird	-	-	-	-	-	-	-	-	-	-	-	-	-	+	-	-	-	NA
Cygnus atratus	Bird	-	-	-	-	-	-	-	-	-	-	-	-	-	+	-	-	-	NA
Cygnus olor	Bird	-	-	-	-	-	-	-	-	-	-	-	-	-	+	-	-	-	NA
Estrilda astrild	Bird	-	-	-	-	-	-	-	-	-	-	-	-	-	+	-	-	-	NA
Estrilda melpoda	Bird	-	-	-	-	-	-	-	-	-	-	-	-	-	+	-	-	-	NA
Estrilda troglodytes	Bird	-	-	-	-	-	-	-	-	-	-	-	-	-	+	-	-	-	NA
Euplectes afer	Bird	-	-	-	-	-	-	-	-	-	-	-	-	-	+	-	-	-	NA
Euplectes franciscanus	Bird	-	-	-	-	-	-	-	-	-	-	-	-	-	+	-	-	-	NA
Euplectes orix	Bird	-	-	-	-	-	-	-	-	-	-	-	-	-	+	-	-	-	NA
Foudia madagascariensis	Bird	-	-	-	-	-	-	-	-	-	-	-	-	-	+	-	-	-	NA
Francolinus erckelii	Bird	-	-	-	-	-	-	-	-	-	-	-	-	-	+	-	-	-	NA
Francolinus francolinus	Bird	-	-	-	-	-	-	-	-	-	-	-	-	-	+	-	-	-	NA
Francolinus pondicerianus	Bird	-	-	-	-	-	-	-	-	-	-	-	-	-	+	-	-	-	NA
Gallus gallus	Bird	-	-	-	-	-	-	-	-	-	-	-	-	-	+	-	-	-	NA
Gallus varius	Bird	-	-	-	-	-	-	-	-	-	-	-	-	-	+	-	-	-	NA
Geopelia striata	Bird	-	-	-	-	-	-	-	-	-	-	-	-	-	+	-	-	-	NA
Leiothrix lutea	Bird	-	-	-	-	-	-	-	-	-	-	-	-	-	+	-	-	-	NA
Lonchura fringilloides	Bird	-	-	-	-	-	-	-	-	-	-	-	-	-	+	-	-	-	NA
Lonchura malabarica	Bird	-	-	-	-	-	-	-	-	-	-	-	-	-	+	-	-	-	NA
Lonchura punctulata	Bird	-	-	-	-	-	-	-	-	-	-	-	-	-	+	-	-	-	NA
Lophura leucomelanos	Bird	-	-	-	-	-	-	-	-	-	-	-	-	-	+	-	-	-	NA
Lophura nycthemera	Bird	-	-	-	-	-	-	-	-	-	-	-	-	-	+	-	-	-	NA
Meleagris gallopavo	Bird	-	-	-	-	-	-	-	-	-	-	-	-	-	+	-	-	-	NA
Molothrus bonariensis	Bird	-	-	-	-	-	-	-	-	-	-	-	-	-	+	-	-	-	NA
Myiopsitta monachus	Bird	-	-	-	-	-	-	-	-	-	-	-	-	-	+	-	-	-	NA
Nandayus nenday	Bird	-	-	-	-	-	-	-	-	-	-	-	-	-	+	-	-	-	NA
Numida meleagris	Bird	-	-	-	-	-	-	-	-	-	-	-	-	-	+	-	-	-	NA
Oena capensis	Bird	-	-	-	-	-	-	-	-	-	-	-	-	-	+	-	-	-	NA
Oreortyx pictus	Bird	-	-	-	-	-	-	-	-	-	-	-	-	-	+	-	-	-	NA
Padda oryzivora	Bird	-	-	-	-	-	-	-	-	-	-	-	-	-	+	-	-	-	NA
Paradoxornis alphonsianus	Bird	-	-	-	-	-	-	-	-	-	-	-	-	-	+	-	-	-	NA
Passer hispaniolensis	Bird	-	-	-	-	-	-	-	-	-	-	-	-	-	+	-	-	-	NA
Passer montanus	Bird	-	-	-	-	-	-	-	-	-	-	-	-	-	+	-	-	-	NA
Perdix perdix	Bird	-	-	-	-	-	-	-	-	-	-	-	-	-	+	-	-	-	NA
Phoenicopterus chilensis	Bird	-	-	-	-	-	-	-	-	-	-	-	-	-	+	-	-	-	NA
Phoenicopterus ruber	Bird	-	-	-	-	-	-	-	-	-	-	-	-	-	+	-	-	-	NA
Ploceus cucullatus	Bird	-	-	-	-	-	-	-	-	-	-	-	-	-	+	-	-	-	NA
Ploceus jacksoni	Bird	-	-	-	-	-	-	-	-	-	-	-	-	-	+	-	-	-	NA
Ploceus manyar	Bird	-	-	-	-	-	-	-	-	-	-	-	-	-	+	-	-	-	NA
Psittacula eupatria	Bird	-	-	-	-	-	-	-	-	-	-	-	-	-	+	-	-	-	NA
Psittacula krameri	Bird	-	-	-	-	-	-	-	-	-	-	-	-	-	+	-	-	-	NA
Psophia leucoptera	Bird	-	-	-	-	-	-	-	-	-	-	-	-	-	+	-	-	-	NA
Pycnonotus cafer	Bird	-	-	-	-	-	-	-	-	-	-	-	-	-	+	-	-	-	NA
Pycnonotus jocosus	Bird	-	-	-	-	-	-	-	-	-	-	-	-	-	+	-	-	-	NA
Pycnonotus leucogenys	Bird	-	-	-	-	-	-	-	-	-	-	-	-	-	+	-	-	-	NA
Quiscalus lugubris	Bird	-	-	-	-	-	-	-	-	-	-	-	-	-	+	-	-	-	NA
Rhea pennata	Bird	-	-	-	-	-	-	-	-	-	-	-	-	-	+	-	-	-	NA
Stigmatopelia chinensis	Bird	-	-	-	-	-	-	-	-	-	-	-	-	-	+	-	-	-	NA
Streptopelia decaocto	Bird	-	-	-	-	-	-	-	-	-	-	-	-	-	+	-	-	-	NA
Streptopelia risoria	Bird	-	-	-	-	-	-	-	-	-	-	-	-	-	+	-	-	-	NA
Sturnus contra	Bird	-	-	-	-	-	-	-	-	-	-	-	-	-	+	-	-	-	NA
Sturnus vulgaris	Bird	-	-	-	-	-	-	-	-	-	-	-	-	-	+	-	-	-	NA
Syrmaticus reevesii	Bird	-	-	-	-	-	-	-	-	-	-	-	-	-	+	-	-	-	NA
Tadorna ferruginea	Bird	-	-	-	-	-	-	-	-	-	-	-	-	-	+	-	-	-	NA
Tanygnathus lucionensis	Bird	-	-	-	-	-	-	-	-	-	-	-	-	-	+	-	-	-	NA
Threskiornis aethiopicus	Bird	-	-	-	-	-	-	-	-	-	-	-	-	-	+	-	-	-	NA
Tyto alba	Bird	-	-	-	-	-	-	-	-	-	-	-	-	-	+	-	-	-	NA
Zosterops japonicus	Bird	-	-	-	-	-	-	-	-	-	-	-	-	-	+	-	-	-	NA
Callipepla douglasii	Bird	-	-	-	-	-	-	-	-	-	-	-	-	-	+	-	-	-	NA
Passer domesticus	Bird	-	-	-	-	-	-	-	-	-	-	-	-	-	+	-	-	-	NA
Phasianus colchicus	Bird	-	-	-	-	-	-	-	-	-	-	-	-	-	+	-	-	-	NA
Antilope cervicapra	Mammal	-	-	-	-	-	-	-	-	-	-	-	-	-	-	-	+	-	NA
Ammotragus lervia	Mammal	-	-	-	-	-	-	-	-	-	-	-	-	-	-	-	+	-	NA
Axis porcinus	Mammal	-	-	-	-	-	-	-	-	-	-	-	-	-	-	-	+	-	NA
Bos javanicus	Mammal	-	-	-	-	-	-	-	-	-	-	-	-	-	-	-	+	-	NA
Bubalus bubalis	Mammal	-	-	-	-	-	-	-	-	-	-	-	-	-	-	-	+	-	NA
Desmana moschata	Mammal	-	-	-	-	-	-	-	-	-	-	-	-	-	-	-	+	-	NA
Elephas maximus	Mammal	-	-	-	-	-	-	-	-	-	-	-	-	-	-	-	+	-	NA
Eliomys quercinus	Mammal	-	-	-	-	-	-	-	-	-	-	-	-	-	-	-	+	-	NA
Macaca sylvanus	Mammal	-	-	-	-	-	-	-	-	-	-	-	-	-	-	-	+	-	NA
Piliocolobus kirkii	Mammal	-	-	-	-	-	-	-	-	-	-	-	-	-	-	-	+	-	NA
Rusa timorensis	Mammal	-	-	-	-	-	-	-	-	-	-	-	-	-	-	-	+	-	NA
Sus celebensis	Mammal	-	-	-	-	-	-	-	-	-	-	-	-	-	-	-	+	-	NA
Gazella subgutturosa	Mammal	-	-	-	-	-	-	-	-	-	-	-	-	-	-	-	+	-	NA
Herpestes auropunctatus	Mammal	-	-	-	-	-	-	-	-	-	-	-	-	-	-	-	+	-	NA
Oryctolagus cuniculus	Mammal	-	-	-	-	-	-	-	-	-	-	-	-	-	-	-	+	-	NA
Ovis orientalis	Mammal	-	-	-	-	-	-	-	-	-	-	-	-	-	-	-	+	-	NA
Didelphis virginiana	Mammal	-	-	-	-	-	-	-	-	-	-	-	-	-	-	-	+	-	NA
Chaetophractus villosus	Mammal	-	-	-	-	-	-	-	-	-	-	-	-	-	-	-	+	-	NA
Apodemus sylvaticus	Mammal	-	-	-	-	-	-	-	-	-	-	-	-	-	-	-	+	-	NA
Atelerix algirus	Mammal	-	-	-	-	-	-	-	-	-	-	-	-	-	-	-	+	-	NA
Atlantoxerus getulus	Mammal	-	-	-	-	-	-	-	-	-	-	-	-	-	-	-	+	-	NA
Axis axis	Mammal	-	-	-	-	-	-	-	-	-	-	-	-	-	-	-	+	-	NA
Bandicota indica	Mammal	-	-	-	-	-	-	-	-	-	-	-	-	-	-	-	+	-	NA
Boselaphus tragocamelus	Mammal	-	-	-	-	-	-	-	-	-	-	-	-	-	-	-	+	-	NA
Callosciurus erythraeus	Mammal	-	-	-	-	-	-	-	-	-	-	-	-	-	-	-	+	-	NA
Capra ibex	Mammal	-	-	-	-	-	-	-	-	-	-	-	-	-	-	-	+	-	NA
Capreolus capreolus	Mammal	-	-	-	-	-	-	-	-	-	-	-	-	-	-	-	+	-	NA
Capreolus pygargus	Mammal	-	-	-	-	-	-	-	-	-	-	-	-	-	-	-	+	-	NA
Castor canadensis	Mammal	-	-	-	-	-	-	-	-	-	-	-	-	-	-	-	+	-	NA
Castor fiber	Mammal	-	-	-	-	-	-	-	-	-	-	-	-	-	-	-	+	-	NA
Cervus canadensis	Mammal	-	-	-	-	-	-	-	-	-	-	-	-	-	-	-	+	-	NA
Cervus elaphus	Mammal	-	-	-	-	-	-	-	-	-	-	-	-	-	-	-	+	-	NA
Cervus nippon	Mammal	-	-	-	-	-	-	-	-	-	-	-	-	-	-	-	+	-	NA
Connochaetes taurinus	Mammal	-	-	-	-	-	-	-	-	-	-	-	-	-	-	-	+	-	NA
Crocidura russula	Mammal	-	-	-	-	-	-	-	-	-	-	-	-	-	-	-	+	-	NA
Dama dama	Mammal	-	-	-	-	-	-	-	-	-	-	-	-	-	-	-	+	-	NA
Erinaceus europaeus	Mammal	-	-	-	-	-	-	-	-	-	-	-	-	-	-	-	+	-	NA
Eutamias sibiricus	Mammal	-	-	-	-	-	-	-	-	-	-	-	-	-	-	-	+	-	NA
Funambulus pennantii	Mammal	-	-	-	-	-	-	-	-	-	-	-	-	-	-	-	+	-	NA
Genetta genetta	Mammal	-	-	-	-	-	-	-	-	-	-	-	-	-	-	-	+	-	NA
Hystrix cristata	Mammal	-	-	-	-	-	-	-	-	-	-	-	-	-	-	-	+	-	NA
Lepus europaeus	Mammal	-	-	-	-	-	-	-	-	-	-	-	-	-	-	-	+	-	NA
Lepus granatensis	Mammal	-	-	-	-	-	-	-	-	-	-	-	-	-	-	-	+	-	NA
Lycalopex griseus	Mammal	-	-	-	-	-	-	-	-	-	-	-	-	-	-	-	+	-	NA
Macaca fascicularis	Mammal	-	-	-	-	-	-	-	-	-	-	-	-	-	-	-	+	-	NA
Martes americana	Mammal	-	-	-	-	-	-	-	-	-	-	-	-	-	-	-	+	-	NA
Martes zibellina	Mammal	-	-	-	-	-	-	-	-	-	-	-	-	-	-	-	+	-	NA
Micromys minutus	Mammal	-	-	-	-	-	-	-	-	-	-	-	-	-	-	-	+	-	NA
Mustela nivalis	Mammal	-	-	-	-	-	-	-	-	-	-	-	-	-	-	-	+	-	NA
Mustela putorius	Mammal	-	-	-	-	-	-	-	-	-	-	-	-	-	-	-	+	-	NA
Myocastor coypus	Mammal	-	-	-	-	-	-	-	-	-	-	-	-	-	-	-	+	-	NA
Myodes glareolus	Mammal	-	-	-	-	-	-	-	-	-	-	-	-	-	-	-	+	-	NA
Neovison vison	Mammal	-	-	-	-	-	-	-	-	-	-	-	-	-	-	-	+	-	NA
Nyctereutes procyonoides	Mammal	-	-	-	-	-	-	-	-	-	-	-	-	-	-	-	+	-	NA
Odocoileus hemionus	Mammal	-	-	-	-	-	-	-	-	-	-	-	-	-	-	-	+	-	NA
Odocoileus virginianus	Mammal	-	-	-	-	-	-	-	-	-	-	-	-	-	-	-	+	-	NA
Oreamnos americanus	Mammal	-	-	-	-	-	-	-	-	-	-	-	-	-	-	-	+	-	NA
Oryx gazella	Mammal	-	-	-	-	-	-	-	-	-	-	-	-	-	-	-	+	-	NA
Ovibos moschatus	Mammal	-	-	-	-	-	-	-	-	-	-	-	-	-	-	-	+	-	NA
Ovis canadensis	Mammal	-	-	-	-	-	-	-	-	-	-	-	-	-	-	-	+	-	NA
Paradoxurus hermaphroditus	Mammal	-	-	-	-	-	-	-	-	-	-	-	-	-	-	-	+	-	NA
Phalanger orientalis	Mammal	-	-	-	-	-	-	-	-	-	-	-	-	-	-	-	+	-	NA
Procyon lotor	Mammal	-	-	-	-	-	-	-	-	-	-	-	-	-	-	-	+	-	NA
Rattus argentiventer	Mammal	-	-	-	-	-	-	-	-	-	-	-	-	-	-	-	+	-	NA
Rattus exulans	Mammal	-	-	-	-	-	-	-	-	-	-	-	-	-	-	-	+	-	NA
Rattus tanezumi	Mammal	-	-	-	-	-	-	-	-	-	-	-	-	-	-	-	+	-	NA
Rupicapra rupicapra	Mammal	-	-	-	-	-	-	-	-	-	-	-	-	-	-	-	+	-	NA
Sciurus aberti	Mammal	-	-	-	-	-	-	-	-	-	-	-	-	-	-	-	+	-	NA
Sciurus carolinensis	Mammal	-	-	-	-	-	-	-	-	-	-	-	-	-	-	-	+	-	NA
Sciurus niger	Mammal	-	-	-	-	-	-	-	-	-	-	-	-	-	-	-	+	-	NA
Sciurus vulgaris	Mammal	-	-	-	-	-	-	-	-	-	-	-	-	-	-	-	+	-	NA
Suncus etruscus	Mammal	-	-	-	-	-	-	-	-	-	-	-	-	-	-	-	+	-	NA
Suncus murinus	Mammal	-	-	-	-	-	-	-	-	-	-	-	-	-	-	-	+	-	NA
Sylvilagus floridanus	Mammal	-	-	-	-	-	-	-	-	-	-	-	-	-	-	-	+	-	NA
Tamiasciurus hudsonicus	Mammal	-	-	-	-	-	-	-	-	-	-	-	-	-	-	-	+	-	NA
Tragelaphus angasii	Mammal	-	-	-	-	-	-	-	-	-	-	-	-	-	-	-	+	-	NA
Viverricula indica	Mammal	-	-	-	-	-	-	-	-	-	-	-	-	-	-	-	+	-	NA
Vulpes vulpes	Mammal	-	-	-	-	-	-	-	-	-	-	-	-	-	-	-	+	-	NA
Beatragus hunteri	Mammal	-	-	-	-	-	-	-	-	-	-	-	-	-	-	-	+	-	NA
Macaca leonina	Mammal	-	-	-	-	-	-	-	-	-	-	-	-	-	-	-	+	-	NA
Macaca nemestrina	Mammal	-	-	-	-	-	-	-	-	-	-	-	-	-	-	-	+	-	NA
Marmota marmota	Mammal	-	-	-	-	-	-	-	-	-	-	-	-	-	-	-	+	-	NA
Semnopithecus entellus	Mammal	-	-	-	-	-	-	-	-	-	-	-	-	-	-	-	+	-	NA
Ondatra zibethicus	Mammal	-	-	-	-	-	-	-	-	-	-	-	-	-	-	-	+	-	NA
Oncorhynchus mykiss	Fish	-	-	-	-	-	-	-	-	-	-	-	-	-	-	-	-	+	Wiesner et al. 2010; Nehring et al. 2010
Leucaspius delineatus	Fish	-	-	-	-	-	-	-	-	-	-	-	-	-	-	-	-	+	NA
Sander lucioperca	Fish	-	-	-	-	-	-	-	-	-	-	-	-	-	-	-	-	+	NA
Hypophthalmichthys molitrix	Fish	-	-	-	-	-	-	-	-	-	-	-	-	-	-	-	-	+	Wiesner et al. 2010; Nehring et al. 2010
Carassius carassius	Fish	-	-	-	-	-	-	-	-	-	-	-	-	-	-	-	-	+	NA
Cyprinus carpio	Fish	-	-	-	-	-	-	-	-	-	-	-	-	-	-	-	-	+	Vilizzi et al. 2015
Gymnocephalus cernua	Fish	-	-	-	-	-	-	-	-	-	-	-	-	-	-	-	-	+	NA
Ctenopharyngodon idella	Fish	-	-	-	-	-	-	-	-	-	-	-	-	-	-	-	-	+	NA
Silurus glanis	Fish	-	-	-	-	-	-	-	-	-	-	-	-	-	-	-	-	+	NA
Pseudorasbora parva	Fish	-	-	-	-	-	-	-	-	-	-	-	-	-	-	-	-	+	Wiesner et al. 2010; Nehring et al. 2010; Karabanov et al. 2020; Yang et al. 2020
Oreochromis niloticus	Fish	-	-	-	-	-	-	-	-	-	-	-	-	-	-	-	-	+	NA
Salvelinus fontinalis	Fish	-	-	-	-	-	-	-	-	-	-	-	-	-	-	-	-	+	Wiesner et al. 2010; Nehring et al. 2010
Lepomis gibbosus	Fish	-	-	-	-	-	-	-	-	-	-	-	-	-	-	-	-	+	Wiesner et al. 2010; Nehring et al. 2010
Carassius gibelio	Fish	-	-	-	-	-	-	-	-	-	-	-	-	-	-	-	-	+	NA
Coregonus lavaretus	Fish	-	-	-	-	-	-	-	-	-	-	-	-	-	-	-	-	+	NA
Oncorhynchus kisutch	Fish	-	-	-	-	-	-	-	-	-	-	-	-	-	-	-	-	+	NA
Rhodeus amarus	Fish	-	-	-	-	-	-	-	-	-	-	-	-	-	-	-	-	+	NA
Micropterus salmoides	Fish	-	-	-	-	-	-	-	-	-	-	-	-	-	-	-	-	+	Wiesner et al. 2010; Nehring et al. 2010
Tinca tinca	Fish	-	-	-	-	-	-	-	-	-	-	-	-	-	-	-	-	+	NA
Gambusia holbrooki	Fish	-	-	-	-	-	-	-	-	-	-	-	-	-	-	-	-	+	NA
Perca fluviatilis	Fish	-	-	-	-	-	-	-	-	-	-	-	-	-	-	-	-	+	NA
Carassius auratus	Fish	-	-	-	-	-	-	-	-	-	-	-	-	-	-	-	-	+	NA
Gambusia affinis	Fish	-	-	-	-	-	-	-	-	-	-	-	-	-	-	-	-	+	NA
Salmo trutta	Fish	-	-	-	-	-	-	-	-	-	-	-	-	-	-	-	-	+	NA
Ictalurus punctatus	Fish	-	-	-	-	-	-	-	-	-	-	-	-	-	-	-	-	+	NA
Blicca bjoerkna	Fish	-	-	-	-	-	-	-	-	-	-	-	-	-	-	-	-	+	NA
Thymallus thymallus	Fish	-	-	-	-	-	-	-	-	-	-	-	-	-	-	-	-	+	NA
Salvelinus namaycush	Fish	-	-	-	-	-	-	-	-	-	-	-	-	-	-	-	-	+	Wiesner et al. 2010; Nehring et al. 2010
Ameiurus melas	Fish	-	-	-	-	-	-	-	-	-	-	-	-	-	-	-	-	+	Wiesner et al. 2010; Nehring et al. 2010
Salvelinus alpinus alpinus	Fish	-	-	-	-	-	-	-	-	-	-	-	-	-	-	-	-	+	NA
Oncorhynchus nerka	Fish	-	-	-	-	-	-	-	-	-	-	-	-	-	-	-	-	+	NA
Zacco platypus	Fish	-	-	-	-	-	-	-	-	-	-	-	-	-	-	-	-	+	NA
Rutilus rubilio	Fish	-	-	-	-	-	-	-	-	-	-	-	-	-	-	-	-	+	NA
Morone chrysops	Fish	-	-	-	-	-	-	-	-	-	-	-	-	-	-	-	-	+	NA
Micropterus dolomieu	Fish	-	-	-	-	-	-	-	-	-	-	-	-	-	-	-	-	+	NA
Misgurnus anguillicaudatus	Fish	-	-	-	-	-	-	-	-	-	-	-	-	-	-	-	-	+	NA
Perca flavescens	Fish	-	-	-	-	-	-	-	-	-	-	-	-	-	-	-	-	+	NA
Hypentelium nigricans	Fish	-	-	-	-	-	-	-	-	-	-	-	-	-	-	-	-	+	NA
Pimephales promelas	Fish	-	-	-	-	-	-	-	-	-	-	-	-	-	-	-	-	+	NA
Hypophthalmichthys nobilis	Fish	-	-	-	-	-	-	-	-	-	-	-	-	-	-	-	-	+	NA
Cyprinella lutrensis	Fish	-	-	-	-	-	-	-	-	-	-	-	-	-	-	-	-	+	NA
Ambloplites rupestris	Fish	-	-	-	-	-	-	-	-	-	-	-	-	-	-	-	-	+	NA
Oreochromis aureus	Fish	-	-	-	-	-	-	-	-	-	-	-	-	-	-	-	-	+	NA
Alosa pseudoharengus	Fish	-	-	-	-	-	-	-	-	-	-	-	-	-	-	-	-	+	NA
Pterygoplichthys disjunctivus	Fish	-	-	-	-	-	-	-	-	-	-	-	-	-	-	-	-	+	NA
Oreochromis mossambicus	Fish	-	-	-	-	-	-	-	-	-	-	-	-	-	-	-	-	+	NA
Poecilia reticulata	Fish	-	-	-	-	-	-	-	-	-	-	-	-	-	-	-	-	+	NA
Morone saxatilis	Fish	-	-	-	-	-	-	-	-	-	-	-	-	-	-	-	-	+	NA
Hypostomus plecostomus	Fish	-	-	-	-	-	-	-	-	-	-	-	-	-	-	-	-	+	NA
Rocio octofasciata	Fish	-	-	-	-	-	-	-	-	-	-	-	-	-	-	-	-	+	NA
Xiphophorus maculatus	Fish	-	-	-	-	-	-	-	-	-	-	-	-	-	-	-	-	+	NA
Herichthys cyanoguttatus	Fish	-	-	-	-	-	-	-	-	-	-	-	-	-	-	-	-	+	NA
Clarias batrachus	Fish	-	-	-	-	-	-	-	-	-	-	-	-	-	-	-	-	+	NA
Dorosoma petenense	Fish	-	-	-	-	-	-	-	-	-	-	-	-	-	-	-	-	+	NA
Sarotherodon melanotheron	Fish	-	-	-	-	-	-	-	-	-	-	-	-	-	-	-	-	+	NA
Xiphophorus variatus	Fish	-	-	-	-	-	-	-	-	-	-	-	-	-	-	-	-	+	NA
Xiphophorus hellerii	Fish	-	-	-	-	-	-	-	-	-	-	-	-	-	-	-	-	+	NA
Pterygoplichthys pardalis	Fish	-	-	-	-	-	-	-	-	-	-	-	-	-	-	-	-	+	NA
Ameiurus nebulosus	Fish	-	-	-	-	-	-	-	-	-	-	-	-	-	-	-	-	+	Wiesner et al. 2010; Nehring et al. 2010
Micropterus punctulatus	Fish	-	-	-	-	-	-	-	-	-	-	-	-	-	-	-	-	+	NA
Percina macrolepida	Fish	-	-	-	-	-	-	-	-	-	-	-	-	-	-	-	-	+	NA
Pomoxis nigromaculatus	Fish	-	-	-	-	-	-	-	-	-	-	-	-	-	-	-	-	+	NA
Pomoxis annularis	Fish	-	-	-	-	-	-	-	-	-	-	-	-	-	-	-	-	+	NA
Lepomis gulosus	Fish	-	-	-	-	-	-	-	-	-	-	-	-	-	-	-	-	+	NA
Ameiurus catus	Fish	-	-	-	-	-	-	-	-	-	-	-	-	-	-	-	-	+	NA
Lepomis microlophus	Fish	-	-	-	-	-	-	-	-	-	-	-	-	-	-	-	-	+	NA
Oncorhynchus tshawytscha	Fish	-	-	-	-	-	-	-	-	-	-	-	-	-	-	-	-	+	NA
Lepomis cyanellus	Fish	-	-	-	-	-	-	-	-	-	-	-	-	-	-	-	-	+	NA
Archoplites interruptus	Fish	-	-	-	-	-	-	-	-	-	-	-	-	-	-	-	-	+	NA
Lepomis macrochirus	Fish	-	-	-	-	-	-	-	-	-	-	-	-	-	-	-	-	+	NA
Alosa sapidissima	Fish	-	-	-	-	-	-	-	-	-	-	-	-	-	-	-	-	+	NA
Salmo salar	Fish	-	-	-	-	-	-	-	-	-	-	-	-	-	-	-	-	+	NA
Notemigonus crysoleucas	Fish	-	-	-	-	-	-	-	-	-	-	-	-	-	-	-	-	+	NA
Esox masquinongy	Fish	-	-	-	-	-	-	-	-	-	-	-	-	-	-	-	-	+	NA
Oncorhynchus gorbuscha	Fish	-	-	-	-	-	-	-	-	-	-	-	-	-	-	-	-	+	NA
Pylodictis olivaris	Fish	-	-	-	-	-	-	-	-	-	-	-	-	-	-	-	-	+	NA
Ictalurus furcatus	Fish	-	-	-	-	-	-	-	-	-	-	-	-	-	-	-	-	+	NA
Leuciscus idus	Fish	-	-	-	-	-	-	-	-	-	-	-	-	-	-	-	-	+	NA
Sander vitreus	Fish	-	-	-	-	-	-	-	-	-	-	-	-	-	-	-	-	+	NA
Lepomis megalotis	Fish	-	-	-	-	-	-	-	-	-	-	-	-	-	-	-	-	+	NA
Cyprinella venusta	Fish	-	-	-	-	-	-	-	-	-	-	-	-	-	-	-	-	+	NA
Phalloceros caudimaculatus	Fish	-	-	-	-	-	-	-	-	-	-	-	-	-	-	-	-	+	NA
Prochilodus lineatus	Fish	-	-	-	-	-	-	-	-	-	-	-	-	-	-	-	-	+	NA
Labeo rohita	Fish	-	-	-	-	-	-	-	-	-	-	-	-	-	-	-	-	+	NA
Catla catla	Fish	-	-	-	-	-	-	-	-	-	-	-	-	-	-	-	-	+	NA
Cirrhinus cirrhosus	Fish	-	-	-	-	-	-	-	-	-	-	-	-	-	-	-	-	+	NA
Clarias gariepinus	Fish	-	-	-	-	-	-	-	-	-	-	-	-	-	-	-	-	+	NA
Trichopodus pectoralis	Fish	-	-	-	-	-	-	-	-	-	-	-	-	-	-	-	-	+	NA
Rhinogobius similis	Fish	-	-	-	-	-	-	-	-	-	-	-	-	-	-	-	-	+	NA
Mylopharyngodon piceus	Fish	-	-	-	-	-	-	-	-	-	-	-	-	-	-	-	-	+	NA
Channa argus argus	Fish	-	-	-	-	-	-	-	-	-	-	-	-	-	-	-	-	+	NA
Hemiculter leucisculus	Fish	-	-	-	-	-	-	-	-	-	-	-	-	-	-	-	-	+	NA
Perca schrenkii	Fish	-	-	-	-	-	-	-	-	-	-	-	-	-	-	-	-	+	NA
Rutilus rutilus	Fish	-	-	-	-	-	-	-	-	-	-	-	-	-	-	-	-	+	NA
Rhodeus ocellatus	Fish	-	-	-	-	-	-	-	-	-	-	-	-	-	-	-	-	+	NA
Oryzias latipes	Fish	-	-	-	-	-	-	-	-	-	-	-	-	-	-	-	-	+	NA
Ochetobius elongatus	Fish	-	-	-	-	-	-	-	-	-	-	-	-	-	-	-	-	+	NA
Megalobrama amblycephala	Fish	-	-	-	-	-	-	-	-	-	-	-	-	-	-	-	-	+	NA
Paramisgurnus dabryanus	Fish	-	-	-	-	-	-	-	-	-	-	-	-	-	-	-	-	+	NA
Mugil cephalus	Fish	-	-	-	-	-	-	-	-	-	-	-	-	-	-	-	-	+	NA
Lepomis auritus	Fish	-	-	-	-	-	-	-	-	-	-	-	-	-	-	-	-	+	NA
Squalius cephalus	Fish	-	-	-	-	-	-	-	-	-	-	-	-	-	-	-	-	+	NA
Gobio gobio	Fish	-	-	-	-	-	-	-	-	-	-	-	-	-	-	-	-	+	NA
Abramis brama	Fish	-	-	-	-	-	-	-	-	-	-	-	-	-	-	-	-	+	NA
Scardinius erythrophthalmus	Fish	-	-	-	-	-	-	-	-	-	-	-	-	-	-	-	-	+	NA
Carassius cuvieri	Fish	-	-	-	-	-	-	-	-	-	-	-	-	-	-	-	-	+	NA
Liza aurata	Fish	-	-	-	-	-	-	-	-	-	-	-	-	-	-	-	-	+	NA
Gasterosteus aculeatus	Fish	-	-	-	-	-	-	-	-	-	-	-	-	-	-	-	-	+	NA
Liza saliens	Fish	-	-	-	-	-	-	-	-	-	-	-	-	-	-	-	-	+	NA
Lepomis humilis	Fish	-	-	-	-	-	-	-	-	-	-	-	-	-	-	-	-	+	NA
Catostomus commersonii	Fish	-	-	-	-	-	-	-	-	-	-	-	-	-	-	-	-	+	NA
Moxostoma cervinum	Fish	-	-	-	-	-	-	-	-	-	-	-	-	-	-	-	-	+	NA
Percina roanoka	Fish	-	-	-	-	-	-	-	-	-	-	-	-	-	-	-	-	+	NA
Australoheros facetus	Fish	-	-	-	-	-	-	-	-	-	-	-	-	-	-	-	-	+	Baduy et al. 2020
Poecilia formosa	Fish	-	-	-	-	-	-	-	-	-	-	-	-	-	-	-	-	+	NA
Pterygoplichthys anisitsi	Fish	-	-	-	-	-	-	-	-	-	-	-	-	-	-	-	-	+	NA
Chondrostoma nasus	Fish	-	-	-	-	-	-	-	-	-	-	-	-	-	-	-	-	+	NA
Astyanax aeneus	Fish	-	-	-	-	-	-	-	-	-	-	-	-	-	-	-	-	+	NA
Coptodon rendalli	Fish	-	-	-	-	-	-	-	-	-	-	-	-	-	-	-	-	+	NA
Rhodeus sericeus	Fish	-	-	-	-	-	-	-	-	-	-	-	-	-	-	-	-	+	NA
Pachychilon pictum	Fish	-	-	-	-	-	-	-	-	-	-	-	-	-	-	-	-	+	NA
Cobitis bilineata	Fish	-	-	-	-	-	-	-	-	-	-	-	-	-	-	-	-	+	NA
Padogobius bonelli	Fish	-	-	-	-	-	-	-	-	-	-	-	-	-	-	-	-	+	NA
Romanogobio benacensis	Fish	-	-	-	-	-	-	-	-	-	-	-	-	-	-	-	-	+	NA
Barbus barbus	Fish	-	-	-	-	-	-	-	-	-	-	-	-	-	-	-	-	+	NA
Barbus caninus	Fish	-	-	-	-	-	-	-	-	-	-	-	-	-	-	-	-	+	NA
Protochondrostoma genei	Fish	-	-	-	-	-	-	-	-	-	-	-	-	-	-	-	-	+	NA
Barbus plebejus	Fish	-	-	-	-	-	-	-	-	-	-	-	-	-	-	-	-	+	NA
Acipenser baerii	Fish	-	-	-	-	-	-	-	-	-	-	-	-	-	-	-	-	+	NA
Poecilia latipinna	Fish	-	-	-	-	-	-	-	-	-	-	-	-	-	-	-	-	+	NA
Tilapia zillii	Fish	-	-	-	-	-	-	-	-	-	-	-	-	-	-	-	-	+	NA
Osphronemus goramy	Fish	-	-	-	-	-	-	-	-	-	-	-	-	-	-	-	-	+	NA
Gobio lozanoi	Fish	-	-	-	-	-	-	-	-	-	-	-	-	-	-	-	-	+	NA
Cirrhinus molitorella	Fish	-	-	-	-	-	-	-	-	-	-	-	-	-	-	-	-	+	NA
Tilapia sparrmanii	Fish	-	-	-	-	-	-	-	-	-	-	-	-	-	-	-	-	+	NA
Acipenser nudiventris	Fish	-	-	-	-	-	-	-	-	-	-	-	-	-	-	-	-	+	NA
Sander volgensis	Fish	-	-	-	-	-	-	-	-	-	-	-	-	-	-	-	-	+	NA
Abbottina rivularis	Fish	-	-	-	-	-	-	-	-	-	-	-	-	-	-	-	-	+	NA
Coregonus peled	Fish	-	-	-	-	-	-	-	-	-	-	-	-	-	-	-	-	+	NA
Salmo ischchan	Fish	-	-	-	-	-	-	-	-	-	-	-	-	-	-	-	-	+	NA
Leuciscus leuciscus	Fish	-	-	-	-	-	-	-	-	-	-	-	-	-	-	-	-	+	NA
Coregonus albula	Fish	-	-	-	-	-	-	-	-	-	-	-	-	-	-	-	-	+	NA
Leuciscus aspius	Fish	-	-	-	-	-	-	-	-	-	-	-	-	-	-	-	-	+	NA
Luciobarbus brachycephalus	Fish	-	-	-	-	-	-	-	-	-	-	-	-	-	-	-	-	+	NA
Micropercops cinctus	Fish	-	-	-	-	-	-	-	-	-	-	-	-	-	-	-	-	+	NA
Amatitlania nigrofasciata	Fish	-	-	-	-	-	-	-	-	-	-	-	-	-	-	-	-	+	NA
Cnesterodon decemmaculatus	Fish	-	-	-	-	-	-	-	-	-	-	-	-	-	-	-	-	+	NA
Poecilia mexicana	Fish	-	-	-	-	-	-	-	-	-	-	-	-	-	-	-	-	+	NA
Heterotis niloticus	Fish	-	-	-	-	-	-	-	-	-	-	-	-	-	-	-	-	+	NA
Lates niloticus	Fish	-	-	-	-	-	-	-	-	-	-	-	-	-	-	-	-	+	NA
Phoxinus phoxinus	Fish	-	-	-	-	-	-	-	-	-	-	-	-	-	-	-	-	+	NA
Barbatula barbatula	Fish	-	-	-	-	-	-	-	-	-	-	-	-	-	-	-	-	+	NA
Culaea inconstans	Fish	-	-	-	-	-	-	-	-	-	-	-	-	-	-	-	-	+	NA
Catostomus ardens	Fish	-	-	-	-	-	-	-	-	-	-	-	-	-	-	-	-	+	NA
Esox lucius	Fish	-	-	-	-	-	-	-	-	-	-	-	-	-	-	-	-	+	NA
Nocomis biguttatus	Fish	-	-	-	-	-	-	-	-	-	-	-	-	-	-	-	-	+	NA
Fundulus kansae	Fish	-	-	-	-	-	-	-	-	-	-	-	-	-	-	-	-	+	NA
Oncorhynchus clarkii	Fish	-	-	-	-	-	-	-	-	-	-	-	-	-	-	-	-	+	NA
Notropis atherinoides	Fish	-	-	-	-	-	-	-	-	-	-	-	-	-	-	-	-	+	NA
Dorosoma cepedianum	Fish	-	-	-	-	-	-	-	-	-	-	-	-	-	-	-	-	+	NA
Notropis hudsonius	Fish	-	-	-	-	-	-	-	-	-	-	-	-	-	-	-	-	+	NA
Notropis stramineus	Fish	-	-	-	-	-	-	-	-	-	-	-	-	-	-	-	-	+	NA
Semotilus atromaculatus	Fish	-	-	-	-	-	-	-	-	-	-	-	-	-	-	-	-	+	NA
Fundulus zebrinus	Fish	-	-	-	-	-	-	-	-	-	-	-	-	-	-	-	-	+	NA
Thymallus arcticus	Fish	-	-	-	-	-	-	-	-	-	-	-	-	-	-	-	-	+	NA
Pimephales vigilax	Fish	-	-	-	-	-	-	-	-	-	-	-	-	-	-	-	-	+	NA
Anabas testudineus	Fish	-	-	-	-	-	-	-	-	-	-	-	-	-	-	-	-	+	NA
Alburnus arborella	Fish	-	-	-	-	-	-	-	-	-	-	-	-	-	-	-	-	+	NA
Chanodichthys erythropterus	Fish	-	-	-	-	-	-	-	-	-	-	-	-	-	-	-	-	+	NA
Oncorhynchus masou masou	Fish	-	-	-	-	-	-	-	-	-	-	-	-	-	-	-	-	+	NA
Amia calva	Fish	-	-	-	-	-	-	-	-	-	-	-	-	-	-	-	-	+	NA
Apeltes quadracus	Fish	-	-	-	-	-	-	-	-	-	-	-	-	-	-	-	-	+	NA
Plagiognathops microlepis	Fish	-	-	-	-	-	-	-	-	-	-	-	-	-	-	-	-	+	NA
Siniperca chuatsi	Fish	-	-	-	-	-	-	-	-	-	-	-	-	-	-	-	-	+	NA
Rhinogobius giurinus	Fish	-	-	-	-	-	-	-	-	-	-	-	-	-	-	-	-	+	NA
Astyanax mexicanus	Fish	-	-	-	-	-	-	-	-	-	-	-	-	-	-	-	-	+	NA
Micropterus floridanus	Fish	-	-	-	-	-	-	-	-	-	-	-	-	-	-	-	-	+	NA
Parachromis managuensis	Fish	-	-	-	-	-	-	-	-	-	-	-	-	-	-	-	-	+	NA
Astronotus ocellatus	Fish	-	-	-	-	-	-	-	-	-	-	-	-	-	-	-	-	+	NA
Ameiurus natalis	Fish	-	-	-	-	-	-	-	-	-	-	-	-	-	-	-	-	+	NA
Aplodinotus grunniens	Fish	-	-	-	-	-	-	-	-	-	-	-	-	-	-	-	-	+	NA
Rhinichthys osculus	Fish	-	-	-	-	-	-	-	-	-	-	-	-	-	-	-	-	+	NA
Odontesthes bonariensis	Fish	-	-	-	-	-	-	-	-	-	-	-	-	-	-	-	-	+	NA
Oncorhynchus aguabonita	Fish	-	-	-	-	-	-	-	-	-	-	-	-	-	-	-	-	+	NA
Richardsonius balteatus	Fish	-	-	-	-	-	-	-	-	-	-	-	-	-	-	-	-	+	NA
Cichla ocellaris	Fish	-	-	-	-	-	-	-	-	-	-	-	-	-	-	-	-	+	NA
Alburnoides bipunctatus	Fish	-	-	-	-	-	-	-	-	-	-	-	-	-	-	-	-	+	NA
Esox niger	Fish	-	-	-	-	-	-	-	-	-	-	-	-	-	-	-	-	+	NA
Etheostoma zonale	Fish	-	-	-	-	-	-	-	-	-	-	-	-	-	-	-	-	+	NA
Osmerus mordax mordax	Fish	-	-	-	-	-	-	-	-	-	-	-	-	-	-	-	-	+	NA
Cyprinodon rubrofluviatilis	Fish	-	-	-	-	-	-	-	-	-	-	-	-	-	-	-	-	+	NA
Rhinichthys cataractae	Fish	-	-	-	-	-	-	-	-	-	-	-	-	-	-	-	-	+	NA
Cottus extensus	Fish	-	-	-	-	-	-	-	-	-	-	-	-	-	-	-	-	+	NA
Hybognathus hankinsoni	Fish	-	-	-	-	-	-	-	-	-	-	-	-	-	-	-	-	+	NA
Carpiodes cyprinus	Fish	-	-	-	-	-	-	-	-	-	-	-	-	-	-	-	-	+	NA
Empetrichthys latos latos	Fish	-	-	-	-	-	-	-	-	-	-	-	-	-	-	-	-	+	NA
Couesius plumbeus	Fish	-	-	-	-	-	-	-	-	-	-	-	-	-	-	-	-	+	NA
Gila bicolor	Fish	-	-	-	-	-	-	-	-	-	-	-	-	-	-	-	-	+	NA
Hybognathus placitus	Fish	-	-	-	-	-	-	-	-	-	-	-	-	-	-	-	-	+	NA
Snyderichthys copei	Fish	-	-	-	-	-	-	-	-	-	-	-	-	-	-	-	-	+	NA
Oreochromis urolepis	Fish	-	-	-	-	-	-	-	-	-	-	-	-	-	-	-	-	+	NA
Cyprinodon nevadensis nevadensis	Fish	-	-	-	-	-	-	-	-	-	-	-	-	-	-	-	-	+	NA
Catostomus catostomus	Fish	-	-	-	-	-	-	-	-	-	-	-	-	-	-	-	-	+	NA
Lota lota	Fish	-	-	-	-	-	-	-	-	-	-	-	-	-	-	-	-	+	NA
Poecilia sphenops	Fish	-	-	-	-	-	-	-	-	-	-	-	-	-	-	-	-	+	NA
Fundulus sciadicus	Fish	-	-	-	-	-	-	-	-	-	-	-	-	-	-	-	-	+	NA
Morone mississippiensis	Fish	-	-	-	-	-	-	-	-	-	-	-	-	-	-	-	-	+	NA
Gila atraria	Fish	-	-	-	-	-	-	-	-	-	-	-	-	-	-	-	-	+	NA
Ictiobus cyprinellus	Fish	-	-	-	-	-	-	-	-	-	-	-	-	-	-	-	-	+	NA
Etheostoma exile	Fish	-	-	-	-	-	-	-	-	-	-	-	-	-	-	-	-	+	NA
Etheostoma nigrum	Fish	-	-	-	-	-	-	-	-	-	-	-	-	-	-	-	-	+	NA
Ictiobus bubalus	Fish	-	-	-	-	-	-	-	-	-	-	-	-	-	-	-	-	+	NA
Ictiobus niger	Fish	-	-	-	-	-	-	-	-	-	-	-	-	-	-	-	-	+	NA
Ictalurus pricei	Fish	-	-	-	-	-	-	-	-	-	-	-	-	-	-	-	-	+	NA
Coregonus clupeaformis	Fish	-	-	-	-	-	-	-	-	-	-	-	-	-	-	-	-	+	NA
Umbra limi	Fish	-	-	-	-	-	-	-	-	-	-	-	-	-	-	-	-	+	NA
Lepisosteus platyrhincus	Fish	-	-	-	-	-	-	-	-	-	-	-	-	-	-	-	-	+	NA
Noturus gyrinus	Fish	-	-	-	-	-	-	-	-	-	-	-	-	-	-	-	-	+	NA
Gila coerulea	Fish	-	-	-	-	-	-	-	-	-	-	-	-	-	-	-	-	+	NA
Fundulus diaphanus diaphanus	Fish	-	-	-	-	-	-	-	-	-	-	-	-	-	-	-	-	+	NA
Rhinogobius brunneus	Fish	-	-	-	-	-	-	-	-	-	-	-	-	-	-	-	-	+	NA
Oreochromis andersonii	Fish	-	-	-	-	-	-	-	-	-	-	-	-	-	-	-	-	+	NA
Puntius semifasciolatus	Fish	-	-	-	-	-	-	-	-	-	-	-	-	-	-	-	-	+	NA
Phoxinus neogaeus	Fish	-	-	-	-	-	-	-	-	-	-	-	-	-	-	-	-	+	NA
Notropis volucellus	Fish	-	-	-	-	-	-	-	-	-	-	-	-	-	-	-	-	+	NA
Clinostomus funduloides	Fish	-	-	-	-	-	-	-	-	-	-	-	-	-	-	-	-	+	NA
Hybognathus nuchalis	Fish	-	-	-	-	-	-	-	-	-	-	-	-	-	-	-	-	+	NA
Notropis anogenus	Fish	-	-	-	-	-	-	-	-	-	-	-	-	-	-	-	-	+	NA
Morone americana	Fish	-	-	-	-	-	-	-	-	-	-	-	-	-	-	-	-	+	NA
Megalobrama terminalis	Fish	-	-	-	-	-	-	-	-	-	-	-	-	-	-	-	-	+	NA
Chanodichthys dabryi	Fish	-	-	-	-	-	-	-	-	-	-	-	-	-	-	-	-	+	NA
Culter alburnus	Fish	-	-	-	-	-	-	-	-	-	-	-	-	-	-	-	-	+	NA
Neogobius fluviatilis	Fish	-	-	-	-	-	-	-	-	-	-	-	-	-	-	-	-	+	Wiesner et al. 2010; Nehring et al. 2010
Archocentrus multispinosus	Fish	-	-	-	-	-	-	-	-	-	-	-	-	-	-	-	-	+	NA
Perccottus glenii	Fish	-	-	-	-	-	-	-	-	-	-	-	-	-	-	-	-	+	NA
Alburnus alburnus	Fish	-	-	-	-	-	-	-	-	-	-	-	-	-	-	-	-	+	NA
Alburnus hohenackeri	Fish	-	-	-	-	-	-	-	-	-	-	-	-	-	-	-	-	+	NA
Polyodon spathula	Fish	-	-	-	-	-	-	-	-	-	-	-	-	-	-	-	-	+	NA
Colossoma macropomum	Fish	-	-	-	-	-	-	-	-	-	-	-	-	-	-	-	-	+	NA
Pygocentrus nattereri	Fish	-	-	-	-	-	-	-	-	-	-	-	-	-	-	-	-	+	NA
Cichla monoculus	Fish	-	-	-	-	-	-	-	-	-	-	-	-	-	-	-	-	+	NA
Alosa kessleri	Fish	-	-	-	-	-	-	-	-	-	-	-	-	-	-	-	-	+	NA
Romanogobio pentatrichus	Fish	-	-	-	-	-	-	-	-	-	-	-	-	-	-	-	-	+	NA
Barbus ciscaucasicus	Fish	-	-	-	-	-	-	-	-	-	-	-	-	-	-	-	-	+	NA
Crenimugil crenilabis	Fish	-	-	-	-	-	-	-	-	-	-	-	-	-	-	-	-	+	NA
Hucho hucho	Fish	-	-	-	-	-	-	-	-	-	-	-	-	-	-	-	-	+	NA
Cobitis paludica	Fish	-	-	-	-	-	-	-	-	-	-	-	-	-	-	-	-	+	NA
Gymnocypris przewalskii	Fish	-	-	-	-	-	-	-	-	-	-	-	-	-	-	-	-	+	NA
Aphanius fasciatus	Fish	-	-	-	-	-	-	-	-	-	-	-	-	-	-	-	-	+	NA
Romanogobio albipinnatus	Fish	-	-	-	-	-	-	-	-	-	-	-	-	-	-	-	-	+	NA
Nocomis leptocephalus	Fish	-	-	-	-	-	-	-	-	-	-	-	-	-	-	-	-	+	NA
Rutilus aula	Fish	-	-	-	-	-	-	-	-	-	-	-	-	-	-	-	-	+	NA
Odontostilbe pulchra	Fish	-	-	-	-	-	-	-	-	-	-	-	-	-	-	-	-	+	NA
Arapaima gigas	Fish	-	-	-	-	-	-	-	-	-	-	-	-	-	-	-	-	+	NA
Ctenolucius hujeta	Fish	-	-	-	-	-	-	-	-	-	-	-	-	-	-	-	-	+	NA
Acipenser gueldenstaedtii	Fish	-	-	-	-	-	-	-	-	-	-	-	-	-	-	-	-	+	NA
Misgurnus fossilis	Fish	-	-	-	-	-	-	-	-	-	-	-	-	-	-	-	-	+	NA
Huso huso	Fish	-	-	-	-	-	-	-	-	-	-	-	-	-	-	-	-	+	NA
Plotosus canius	Fish	-	-	-	-	-	-	-	-	-	-	-	-	-	-	-	-	+	NA
Pangasianodon hypophthalmus	Fish	-	-	-	-	-	-	-	-	-	-	-	-	-	-	-	-	+	NA
Chanos chanos	Fish	-	-	-	-	-	-	-	-	-	-	-	-	-	-	-	-	+	NA
Barbonymus gonionotus	Fish	-	-	-	-	-	-	-	-	-	-	-	-	-	-	-	-	+	NA
Cyclocheilichthys apogon	Fish	-	-	-	-	-	-	-	-	-	-	-	-	-	-	-	-	+	NA
Piaractus brachypomus	Fish	-	-	-	-	-	-	-	-	-	-	-	-	-	-	-	-	+	NA
Acipenser ruthenus	Fish	-	-	-	-	-	-	-	-	-	-	-	-	-	-	-	-	+	NA
Phenacobius mirabilis	Fish	-	-	-	-	-	-	-	-	-	-	-	-	-	-	-	-	+	NA
Platydoras costatus	Fish	-	-	-	-	-	-	-	-	-	-	-	-	-	-	-	-	+	NA
Notropis girardi	Fish	-	-	-	-	-	-	-	-	-	-	-	-	-	-	-	-	+	NA
Fundulus heteroclitus heteroclitus	Fish	-	-	-	-	-	-	-	-	-	-	-	-	-	-	-	-	+	NA
Pseudochondrostoma polylepis	Fish	-	-	-	-	-	-	-	-	-	-	-	-	-	-	-	-	+	NA
Salaria fluviatilis	Fish	-	-	-	-	-	-	-	-	-	-	-	-	-	-	-	-	+	NA
Achondrostoma arcasii	Fish	-	-	-	-	-	-	-	-	-	-	-	-	-	-	-	-	+	NA
Vimba vimba	Fish	-	-	-	-	-	-	-	-	-	-	-	-	-	-	-	-	+	NA
Pelecus cultratus	Fish	-	-	-	-	-	-	-	-	-	-	-	-	-	-	-	-	+	NA
Channa gachua	Fish	-	-	-	-	-	-	-	-	-	-	-	-	-	-	-	-	+	NA
Noturus insignis	Fish	-	-	-	-	-	-	-	-	-	-	-	-	-	-	-	-	+	NA
Diptychus maculatus	Fish	-	-	-	-	-	-	-	-	-	-	-	-	-	-	-	-	+	NA
Coregonus autumnalis	Fish	-	-	-	-	-	-	-	-	-	-	-	-	-	-	-	-	+	NA
Alburnoides taeniatus	Fish	-	-	-	-	-	-	-	-	-	-	-	-	-	-	-	-	+	NA
Atherina boyeri	Fish	-	-	-	-	-	-	-	-	-	-	-	-	-	-	-	-	+	NA
Silurus asotus	Fish	-	-	-	-	-	-	-	-	-	-	-	-	-	-	-	-	+	NA
Trichopodus trichopterus	Fish	-	-	-	-	-	-	-	-	-	-	-	-	-	-	-	-	+	NA
Helostoma temminkii	Fish	-	-	-	-	-	-	-	-	-	-	-	-	-	-	-	-	+	NA
Hybognathus regius	Fish	-	-	-	-	-	-	-	-	-	-	-	-	-	-	-	-	+	NA
Limnothrissa miodon	Fish	-	-	-	-	-	-	-	-	-	-	-	-	-	-	-	-	+	NA
Acipenser transmontanus	Fish	-	-	-	-	-	-	-	-	-	-	-	-	-	-	-	-	+	NA
Etroplus suratensis	Fish	-	-	-	-	-	-	-	-	-	-	-	-	-	-	-	-	+	NA
Oryzias sinensis	Fish	-	-	-	-	-	-	-	-	-	-	-	-	-	-	-	-	+	NA
Andinoacara pulcher	Fish	-	-	-	-	-	-	-	-	-	-	-	-	-	-	-	-	+	NA
Sorubim lima	Fish	-	-	-	-	-	-	-	-	-	-	-	-	-	-	-	-	+	NA
Oreochromis macrochir	Fish	-	-	-	-	-	-	-	-	-	-	-	-	-	-	-	-	+	NA
Austroglanis sclateri	Fish	-	-	-	-	-	-	-	-	-	-	-	-	-	-	-	-	+	NA
Osteoglossum bicirrhosum	Fish	-	-	-	-	-	-	-	-	-	-	-	-	-	-	-	-	+	NA
Parachondrostoma toxostoma	Fish	-	-	-	-	-	-	-	-	-	-	-	-	-	-	-	-	+	NA
Cordylancistrus daguae	Fish	-	-	-	-	-	-	-	-	-	-	-	-	-	-	-	-	+	NA
Loricariichthys brunneus	Fish	-	-	-	-	-	-	-	-	-	-	-	-	-	-	-	-	+	NA
Channa striata	Fish	-	-	-	-	-	-	-	-	-	-	-	-	-	-	-	-	+	NA
Hemibarbus maculatus	Fish	-	-	-	-	-	-	-	-	-	-	-	-	-	-	-	-	+	NA
Metzia lineata	Fish	-	-	-	-	-	-	-	-	-	-	-	-	-	-	-	-	+	NA
Hemibarbus labeo	Fish	-	-	-	-	-	-	-	-	-	-	-	-	-	-	-	-	+	NA
Proterorhinus marmoratus	Fish	-	-	-	-	-	-	-	-	-	-	-	-	-	-	-	-	+	NA
Umbra pygmaea	Fish	-	-	-	-	-	-	-	-	-	-	-	-	-	-	-	-	+	NA
Cobitis calderoni	Fish	-	-	-	-	-	-	-	-	-	-	-	-	-	-	-	-	+	NA
Salvelinus malma	Fish	-	-	-	-	-	-	-	-	-	-	-	-	-	-	-	-	+	NA
Salmo letnica	Fish	-	-	-	-	-	-	-	-	-	-	-	-	-	-	-	-	+	NA
Pungitius pungitius	Fish	-	-	-	-	-	-	-	-	-	-	-	-	-	-	-	-	+	NA
Enneacanthus gloriosus	Fish	-	-	-	-	-	-	-	-	-	-	-	-	-	-	-	-	+	NA
Exoglossum maxillingua	Fish	-	-	-	-	-	-	-	-	-	-	-	-	-	-	-	-	+	NA
Ameiurus brunneus	Fish	-	-	-	-	-	-	-	-	-	-	-	-	-	-	-	-	+	NA
Phractocephalus hemioliopterus	Fish	-	-	-	-	-	-	-	-	-	-	-	-	-	-	-	-	+	NA
Notropis chrosomus	Fish	-	-	-	-	-	-	-	-	-	-	-	-	-	-	-	-	+	NA
Alosa aestivalis	Fish	-	-	-	-	-	-	-	-	-	-	-	-	-	-	-	-	+	NA
Notropis lutipinnis	Fish	-	-	-	-	-	-	-	-	-	-	-	-	-	-	-	-	+	NA
Notropis bairdi	Fish	-	-	-	-	-	-	-	-	-	-	-	-	-	-	-	-	+	NA
Notropis chiliticus	Fish	-	-	-	-	-	-	-	-	-	-	-	-	-	-	-	-	+	NA
Neogobius melanostomus	Fish	-	-	-	-	-	-	-	-	-	-	-	-	-	-	-	-	+	Wiesner et al. 2010; Nehring et al. 2010
Notropis procne	Fish	-	-	-	-	-	-	-	-	-	-	-	-	-	-	-	-	+	NA
Prosopium coulterii	Fish	-	-	-	-	-	-	-	-	-	-	-	-	-	-	-	-	+	NA
Hemichromis bimaculatus	Fish	-	-	-	-	-	-	-	-	-	-	-	-	-	-	-	-	+	NA
Campostoma oligolepis	Fish	-	-	-	-	-	-	-	-	-	-	-	-	-	-	-	-	+	NA
Micropterus treculii	Fish	-	-	-	-	-	-	-	-	-	-	-	-	-	-	-	-	+	NA
Schizothorax argentatus	Fish	-	-	-	-	-	-	-	-	-	-	-	-	-	-	-	-	+	NA
Pungitius platygaster	Fish	-	-	-	-	-	-	-	-	-	-	-	-	-	-	-	-	+	NA
Myoxocephalus quadricornis	Fish	-	-	-	-	-	-	-	-	-	-	-	-	-	-	-	-	+	NA
Liopsetta glacialis	Fish	-	-	-	-	-	-	-	-	-	-	-	-	-	-	-	-	+	NA
Gymnodiptychus dybowskii	Fish	-	-	-	-	-	-	-	-	-	-	-	-	-	-	-	-	+	NA
Cichla kelberi	Fish	-	-	-	-	-	-	-	-	-	-	-	-	-	-	-	-	+	NA
Cichla piquiti	Fish	-	-	-	-	-	-	-	-	-	-	-	-	-	-	-	-	+	Resende et al. 2008
Coregonus pallasii	Fish	-	-	-	-	-	-	-	-	-	-	-	-	-	-	-	-	+	NA
Prochilodus magdalenae	Fish	-	-	-	-	-	-	-	-	-	-	-	-	-	-	-	-	+	NA
Betta splendens	Fish	-	-	-	-	-	-	-	-	-	-	-	-	-	-	-	-	+	NA
Clarias macrocephalus	Fish	-	-	-	-	-	-	-	-	-	-	-	-	-	-	-	-	+	NA
Parabramis pekinensis	Fish	-	-	-	-	-	-	-	-	-	-	-	-	-	-	-	-	+	NA
Liza ramada	Fish	-	-	-	-	-	-	-	-	-	-	-	-	-	-	-	-	+	NA
Ballerus sapa	Fish	-	-	-	-	-	-	-	-	-	-	-	-	-	-	-	-	+	NA
Coregonus maraena	Fish	-	-	-	-	-	-	-	-	-	-	-	-	-	-	-	-	+	NA
Notropis dorsalis	Fish	-	-	-	-	-	-	-	-	-	-	-	-	-	-	-	-	+	NA
Lepisosteus platostomus	Fish	-	-	-	-	-	-	-	-	-	-	-	-	-	-	-	-	+	NA
Proterorhinus semilunaris	Fish	-	-	-	-	-	-	-	-	-	-	-	-	-	-	-	-	+	Wiesner et al. 2010; Nehring et al. 2010
Notropis buchanani	Fish	-	-	-	-	-	-	-	-	-	-	-	-	-	-	-	-	+	NA
Ammocrypta clara	Fish	-	-	-	-	-	-	-	-	-	-	-	-	-	-	-	-	+	NA
Alosa chrysochloris	Fish	-	-	-	-	-	-	-	-	-	-	-	-	-	-	-	-	+	NA
Carpiodes carpio	Fish	-	-	-	-	-	-	-	-	-	-	-	-	-	-	-	-	+	NA
Gymnotus maculosus	Fish	-	-	-	-	-	-	-	-	-	-	-	-	-	-	-	-	+	NA
Leptobarbus hoevenii	Fish	-	-	-	-	-	-	-	-	-	-	-	-	-	-	-	-	+	NA
Anguilla anguilla	Fish	-	-	-	-	-	-	-	-	-	-	-	-	-	-	-	-	+	NA
Telestes souffia	Fish	-	-	-	-	-	-	-	-	-	-	-	-	-	-	-	-	+	NA
Heteropneustes fossilis	Fish	-	-	-	-	-	-	-	-	-	-	-	-	-	-	-	-	+	NA
Mesonauta guyanae	Fish	-	-	-	-	-	-	-	-	-	-	-	-	-	-	-	-	+	NA
Paracheirodon axelrodi	Fish	-	-	-	-	-	-	-	-	-	-	-	-	-	-	-	-	+	NA
Nannostomus harrisoni	Fish	-	-	-	-	-	-	-	-	-	-	-	-	-	-	-	-	+	NA
Esox reichertii	Fish	-	-	-	-	-	-	-	-	-	-	-	-	-	-	-	-	+	NA
Acantharchus pomotis	Fish	-	-	-	-	-	-	-	-	-	-	-	-	-	-	-	-	+	NA
Cobitis taenia	Fish	-	-	-	-	-	-	-	-	-	-	-	-	-	-	-	-	+	NA
Salmo marmoratus	Fish	-	-	-	-	-	-	-	-	-	-	-	-	-	-	-	-	+	NA
Chondrostoma soetta	Fish	-	-	-	-	-	-	-	-	-	-	-	-	-	-	-	-	+	NA
Knipowitschia panizzae	Fish	-	-	-	-	-	-	-	-	-	-	-	-	-	-	-	-	+	NA
Brycinus macrolepidotus	Fish	-	-	-	-	-	-	-	-	-	-	-	-	-	-	-	-	+	NA
Parachromis motaguensis	Fish	-	-	-	-	-	-	-	-	-	-	-	-	-	-	-	-	+	NA
Oreochromis leucostictus	Fish	-	-	-	-	-	-	-	-	-	-	-	-	-	-	-	-	+	NA
Barbus miolepis	Fish	-	-	-	-	-	-	-	-	-	-	-	-	-	-	-	-	+	NA
Osmerus eperlanus	Fish	-	-	-	-	-	-	-	-	-	-	-	-	-	-	-	-	+	NA
Coregonus zuerichensis	Fish	-	-	-	-	-	-	-	-	-	-	-	-	-	-	-	-	+	NA
Oncorhynchus keta	Fish	-	-	-	-	-	-	-	-	-	-	-	-	-	-	-	-	+	NA
Benthophilus stellatus	Fish	-	-	-	-	-	-	-	-	-	-	-	-	-	-	-	-	+	NA
Coregonus muksun	Fish	-	-	-	-	-	-	-	-	-	-	-	-	-	-	-	-	+	NA
Eretmodus cyanostictus	Fish	-	-	-	-	-	-	-	-	-	-	-	-	-	-	-	-	+	NA
Cunningtonia longiventralis	Fish	-	-	-	-	-	-	-	-	-	-	-	-	-	-	-	-	+	NA
Pterois miles	Fish	-	-	-	-	-	-	-	-	-	-	-	-	-	-	-	-	-	Laguna Cruz et al. 2019
Coregonus maraenoides	Fish	-	-	-	-	-	-	-	-	-	-	-	-	-	-	-	-	-	Wiesner et al. 2010; Nehring et al. 2010
Ponticola kessleri	Fish	-	-	-	-	-	-	-	-	-	-	-	-	-	-	-	-	-	Wiesner et al. 2010; Nehring et al. 2010
Babka gymnotrachelus	Fish	-	-	-	-	-	-	-	-	-	-	-	-	-	-	-	-	-	Wiesner et al. 2010; Nehring et al. 2010
Coregonus migratorius	Fish	-	-	-	-	-	-	-	-	-	-	-	-	-	-	-	-	-	Manchin and Dgebuadze 2010
Pterois volitans	Fish	-	-	-	-	-	-	-	-	-	-	-	-	-	-	-	-	-	Labastida et al. 2015; Cobián Rojas et al. 2018; Laguna Cruz et al. 2019; Iveth Murillo-Perez et al. 2021

## Sheet: 02 Reference for literatures
References
Alcalde, L., Derocco, N.N., Rosset, S.D. & Williams, J.D. (2012). Southernmost localities of Trachemys dorbigni and first record of Trachemys scripta elegans for Argentina (Cryptodira: Emydidae). Chelonian Conserv Biol, 11, 128-133.
Andrew, J., Alonso, R. & CÉSar, A.J.A. (2011). DNA barcoding identifies a third invasive species of Eleutherodactylus (Anura: Eleutherodactylidae) in Panama City, Panama. Zootaxa, 2890, 65-67.
Ascensão, F., D'Amico, M., Martins, R.C., Rebelo, R., Barbosa, A.M., Bencatel, J. et al. (2021). Distribution of alien tetrapods in the Iberian Peninsula. NeoBiota, 64, 1-21.
Bae, Y., Park, J., Othman, S.N., Jang, Y. & Borzée, A. (2022). Record of invasive Rana huanrenensis Fei, Ye, and Huang, 1990 and Pelophylax nigromaculatus (Hallowell, 1861) on Ulleung Island, Republic of Korea. BioInvasions Rec, 11.
Bai, C., Garner, T.W.J. & Li, Y. (2010). First evidence of Batrachochytrium dendrobatidis in China: discovery of chytridiomycosis in introduced American bullfrogs and native amphibians in the Yunnan Province, China. EcoHealth, 7, 127-134.
Bai, C., Ke, Z., Consuegra, S., Liu, X. & Li, Y. (2012). The role of founder effects on the genetic structure of the invasive bullfrog (Lithobates catesbeianaus) in China. Biol Invasions, 14, 1785-1796.
Bauer, A.M., Jackman, T.R., Greenbaum, E., de Silva, A., Giri, V.B. & Das, I. (2010). Molecular evidence for the taxonomic status of Hemidactylus brookii group taxa (Squamata: Gekkonidae). Herpetol J, 20, 129-138.
Bauer, A.P., O.S., and Sumontha, M. (2002). Geographic distribution. Hemidactylus brookii (Brook's Gecko). Herpetol Rev, 33, 322.
Behm, J.E., Busala, G.M. & Helmus, M. (2022). First records of three new lizard species and a range expansion of a fourth lizard species introduced to Aruba. BioInvasions Rec, 11, 296-306.
Behm, J.E., van Buurt, G., DiMarco, B.M., Ellers, J., Irian, C.G., Langhans, K.E. et al. (2018). First records of the mourning gecko (Lepidodactylus lugubris Duméril and Bibron, 1836), common house gecko (Hemidactylus frenatus in Duméril, 1836), and Tokay gecko (Gekko gecko Linnaeus, 1758) on Curaçao, Dutch Antilles, and remarks on their Caribbean distributions. BioInvasions Rec, 8, 34-44.
Bellati, A., Bassu, L., Nulchis, V. & Corti, C. (2019). Detection of alien Pelophylax species in Sardinia (western Mediterranean, Italy). Bioinvasions Rec, 8.
Bisconti, R., Martino, G., Chiocchio, A., Siclari, A. & Canestrelli, D. (2019). Balkan marsh frogs Pelophylax kurtmuelleri (Gayda, 1940) introduced in the Aspromonte National Park, southern Italy. Bioinvasions Rec, 8.
Blasio, L.D., Santoro, R., Ferri, V., Battisti, C., Soccini, C., Egidi, A. et al. (2021). First successful reproduction of the Chinese striped-necked turtle Mauremys sinensis (Gray, 1834) in a European wetland. Bioinvasions Rec, 10.
Blaustein, A.R., Jones, D.K., Urbina, J., Cothran, R.D., Harjoe, C., Mattes, B. et al. (2020). Effects of invasive larval bullfrogs (Rana catesbeiana) on disease transmission, growth and survival in the larvae of native amphibians. Biol Invasions, 22, 1771-1784.
Borroto-Páez, R., Bosch, R.A., Fabres, B.A. & García, O.A. (2015). Introduced amphibians and reptiles in the Cuban archipelago. Herpetol Conserv Biol, 10, 985-1012.
Brown, R.M. (2011). Amphibians and Reptiles, Luzon Island, Aurora Province and Aurora Memorial National Park, Northern Philippines: New island distribution records. Check List, 7, 182–195.
Brown, R.M. (2012). Amphibians and Reptiles of Luzon Island (Philippines), VII: Herpetofauna of Ilocos Norte Province, Northern Cordillera Mountain Range. Check List, 8, 469-490.
Brown, R.M., Siler, C.D., Oliveros, C.H., Welton, L.J., Rock, A., Swab, J. et al. (2013). The amphibians and reptiles of Luzon Island, Philippines, VIII: the herpetofauna of Cagayan and Isabela Provinces, northern Sierra Madre mountain range. ZooKeys, 1.
Carranza, S., Arnold, E.N., Wade, E. & Fahd, S. (2004). Phylogeography of the false smooth snakes, Macroprotodon (Serpentes, Colubridae): mitochondrial DNA sequences show European populations arrived recently from Northwest Africa. Mol Phylogenet Evol, 33, 523-532.
Carretero, M.A. & Pinya, S. (2011). The Balearic herpetofauna: a species update and a review on the evidence. The Balearic Herpetofauna: a Species Update and a Review on the Evidence, 59-80.
Cerasoli, F., Iannella, M. & Biondi, M. (2019). Between the hammer and the anvil: how the combined effect of global warming and the non-native common slider could threaten the European pond turtle. Manag Biol Invasions, 10, 428.
Chapple, D.G., Whitaker, A.H., Chapple, S.N.J., Miller, K.A. & Thompson, M.B. (2013). Biosecurity interceptions of an invasive lizard: origin of stowaways and human‐assisted spread within New Zealand. Evol Appl, 6, 324-339.
Chuang, M.-F., Choe, M., Kang, H., Borze'e, A., Kim, A., Kwon, S. et al. (2019). Microhabitat preference in American bullfrog tadpoles (Lithobates catesbeianus) in relation to predation pressure. Aquat Invasions, 14.
Cruz Cordovez, C., Herrera, I., Espinoza, F. & Rizzo, K. (2020). New record of a feral population of Lithobates catesbeianus Shaw, 1802 in a protected area (Santay Island) in the Ecuadorian coast. Bioinvasions Rec, 9(2), 421-433.
de Jesus, J.M.A. (2005). Filogeografia e sistemática molecular de répteis de alguns arquipélagos africanos do Atlântico oriental. Universidade da Madeira (Portugal).
Deng, T., Li, Y., Zhang, J., Li, W., Xu, C. & Li, Y. (2021). New record of the invasive red-eared slider Trachemys scripta elegans (Wied, 1838) on the Qinghai-Tibetan Plateau, China. Bioinvasions Rec, 10.
Dickey, J.W.E., Cuthbert, R.N., Rea, M., Laverty, C., Crane, K., South, J. et al. (2018). Assessing the relative potential ecological impacts and invasion risks of emerging and future invasive alien species. NeoBiota, 40, 1.
Diesmos, A.C., Diesmos, M.L. & Brown, R.M. (2006). Status and distribution of alien invasive frogs in the Philippines. J Environ Sci Manag, 9.
Dorigo, T.A., Siqueira, C.C., Oliveira, J.C.F., Fusinatto, L.A., Santos-Pereira, M., Almeida-Santos, M. et al. (2021). Amphibians and reptiles from the Parque Nacional da Tijuca, Brazil, one of the world’s largest urban forests. Biota Neotrop, 21.
Drost, C.A., Lovich, J.E., Rosen, P.C., Malone, M. & Garber, S.D. (2021). Non-native pond sliders cause long-term decline of native Sonora mud turtles: a 33-year before-after study in an undisturbed natural environment. Aquat Invasions, 16, 542-570.
Dufresnes, C. & Dubey, S. (2020). Invasion genomics supports an old hybrid swarm of pool frogs in Western Europe. Biol Invasions, 22, 205-210.
Emerson, Y.S. (2014). Geographic distribution: Pelodiscus sinensis in South Cotabato, Mindanao, PH. Herpetol Rev, 45, 280-281.
Escoriza, D. (2018). Patterns of occurrence of semi-aquatic reptiles in highly invaded Mediterranean rivers. NeoBiota, 38, 23-35.
Farr, W.L. (2011). Distribution of Hemidactylus frenatus in Mexico. Southwest Nat, 265-273.
Feit, B., Gordon, C.E., Webb, J.K., Jessop, T.S., Laffan, S.W., Dempster, T. et al. (2018). Invasive cane toads might initiate cascades of direct and indirect effects in a terrestrial ecosystem. Biol Invasions, 20, 1833-1847.
Fisher, R.N. (1997). Dispersal and evolution of the Pacific Basin gekkonid lizards Gehyra oceanica and Gehyra mutilata. Evolution, 51, 906-921.
García‐Díaz, P., Ross, J.V., Ayres, C. & Cassey, P. (2015). Understanding the biological invasion risk posed by the global wildlife trade: propagule pressure drives the introduction and establishment of Nearctic turtles. Glob Chang Biol, 21, 1078-1091.
Ginal, P., Moreira, F.D., Marques, R., Rebelo, R. & Rödder, D. (2021). Predicting terrestrial dispersal corridors of the invasive African clawed frog Xenopus laevis in Portugal. NeoBiota, 64, 103-118.
Girdner, S.F., Ray, A.M., Buktenica, M.W., Hering, D.K., Mack, J.A. & Umek, J.W. (2018). Replacement of a unique population of newts (Taricha granulosa mazamae) by introduced signal crayfish (Pacifastacus leniusculus) in Crater Lake, Oregon. Biol Invasions, 20, 721-740.
Glorioso, B.M., Waddle, J.H., Muse, L.J., Jennings, N.D., Litton, M., Hamilton, J. et al. (2018). Establishment of the exotic invasive Cuban treefrog (Osteopilus septentrionalis) in Louisiana. Biol Invasions, 20, 2707-2713.
Goetz, S.M., Guyer, C., Boback, S.M. & Romagosa, C.M. (2018). Toxic, invasive treefrog creates evolutionary trap for native gartersnakes. Biol Invasions, 20, 519-531.
Gong, S., Wang, F., Shi, H., Zhou, P., Ge, Y., Hua, L. et al. (2014). Highly pathogenic Salmonella Pomona was first isolated from the exotic red-eared slider (Trachemys scripta elegans) in the wild in China: Implications for public health. Sci Total Environ, 468, 28-30.
Greenlees, M.J., Harris, S., White, A.W. & Shine, R. (2018). The establishment and eradication of an extra-limital population of invasive cane toads. Biol Invasions, 20, 2077-2089.
Groffen, J., Kong, S., Jang, Y. & Borzee, A. (2019). The invasive American bullfrog (Lithobates catesbeianus) in the Republic of Korea: history and recommendations for population control. Manag Biol Invasions, 10, 517.
Harris, D.J., Batista, V., Lymberakis, P. & Carretero, M.A. (2004). Complex estimates of evolutionary relationships in Tarentola mauritanica (Reptilia: Gekkonidae) derived from mitochondrial DNA sequences. Mol Phylogenet Evol, 30, 855-859.
Heidy Kikillus, K., Hare, K.M. & Hartley, S. (2010). Minimizing false‐negatives when predicting the potential distribution of an invasive species: A bioclimatic envelope for the red‐eared slider at global and regional scales. Anim Conserv, 13, 5-15.
Holsbeek, G., Mergeay, J., Hotz, H., Plötner, J., Volckaert, F.A.M. & De Meester, L. (2008). A cryptic invasion within an invasion and widespread introgression in the European water frog complex: consequences of uncontrolled commercial trade and weak international legislation. Mol Ecol, 17, 5023-5035.
Hoskin, C.J. (2011). The invasion and potential impact of the Asian House Gecko (Hemidactylus frenatus) in Australia. Austral Ecol, 36, 240-251.
Howell, H.J., Delgado, G.L., Wood, A.C., Thompson, L.M., Cline, E.A. & Searcy, C.A. (2021). A dry future for the Everglades favors invasive herpetofauna. Biol Invasions, 23, 3119-3133.
Hulbert, A.C., Hall, J.M., Mitchell, T.S. & Warner, D.A. (2020). Use of human-made structures facilitates persistence of a non-native ectotherm. Biol Invasions, 22, 2017-2031.
Jadin, R., Smith, E., Altamirano, M. & Yánez-Muñoz, M. (2009). First record of the common house gecko (Hemidactylus frenatus) in Ecuador. Appl Herpetol, 6, 193-195.
Jesus, J., Freitas, A.I., Brehm, A. & Harris, J. (2002). An introduced population of Hemidactylus mabouia (Moreau de Jonnés, 1818) on Madeira Island. Herpetozoa, 15, 179-180.
Joglar, R.L., Álvarez, A.O., Aide, T.M., Barber, D., Burrowes, P.A., García, M.A. et al. (2011). Conserving the Puerto Rican herpetofauna. In: Conservation of Caribbean Island Herpetofaunas Volume 2: Regional Accounts of the West Indies. Brill, pp. 339-357.
Kaiser, H., Carvalho, V.L., Ceballos, J., Freed, P., Heacox, S., Lester, B. et al. (2011). The herpetofauna of Timor-Leste: a first report. ZooKeys, 19.
Kamoroff, C., Daniele, N., Grasso, R.L., Rising, R., Espinoza, T. & Goldberg, C.S. (2020). Effective removal of the American bullfrog (Lithobates catesbeianus) on a landscape level: long term monitoring and removal efforts in Yosemite Valley, Yosemite National Park. Biol Invasions, 22, 617-626.
Kennedy, J.G.C., Johnson, S.A., Brewer, J.S. & Leary, C.J. (2021). The potential role of reproductive interference in the decline of native green treefrogs following Cuban treefrog invasions. Biol Invasions, 23, 553-568.
King, W. & Krakauer, T. (1966). The exotic herpetofauna of southeast Florida. Q J Fla Acad Sci, 29, 144-154.
Knapp, C.R., Iverson, J.B., Buckner, S.D. & Cant, S.V. (2011). Conservation of amphibians and reptiles in the Bahamas. In: Conservation of Caribbean Island Herpetofaunas Volume 2: Regional Accounts of the West Indies. Brill, pp. 53-87.
Kolbe, J.J., Lavin, B.R., Burke, R.L., Rugiero, L., Capula, M. & Luiselli, L. (2013). The desire for variety: Italian wall lizard (Podarcis siculus) populations introduced to the United States via the pet trade are derived from multiple native-range sources. Biol Invasions, 15, 775-783.
Kolby, J.E. (2014). Stop Madagascar's toad invasion now. Nature, 509, 563-563.
Koo, K.S., Park, S.-M., Choi, J.H. & Sung, H.-C. (2021). New report of an alligator snapping turtle (Macrochelys temminckii Troost, 1835) introduced into the wild in the Republic of Korea. Bioinvasions Rec, 10.
Kraus, F. (2009). Alien reptiles and amphibians: a scientific compendium and analysis. Dordrecht, Springer Netherlands.
Kraus, F., Sugihara, R. & Siers, S. (2020). Testing toxicants and baits to control small invasive lizards. Manag Biol Invasions, 11, 461.
Krysko, K.L., Enge, K.M. & Moler, P.E. (2011b). Atlas of amphibians and reptiles in Florida.
Lamelas-Lopez, L., Pardavila, X., Amorim, I.R. & Borges, P.A.V. (2020). Wildlife inventory from camera-trapping surveys in the Azores (Pico and Terceira islands). Biodivers Data J, 8.
Laufer, G., Canavero, A., Nunez, D. & Maneyro, R. (2008). Bullfrog (Lithobates catesbeianus) invasion in Uruguay. Biol Invasions, 10, 1183-1189.
Laufer, G., Gobel, N., Borteiro, C., Soutullo, A., Martínez-Debat, C. & de Sá, R.O. (2018). Current status of American bullfrog, Lithobates catesbeianus, invasion in Uruguay and exploration of chytrid infection. Biol Invasions, 20, 285-291.
Lazell, J. & Lu, W. (1996). Geographic distribution: Kaloula pulchra. Herpetol Rev, 27, 209.
Leonhardt, F., Jimenez-Bolaño, J.D. & Ernst, R. (2019). Whistling invaders: Status and distribution of Johnstone’s Whistling frog (Eleutherodactylus johnstonei Barbour, 1914), 25 years after its introduction to Colombia. NeoBiota, 45, 39-54.
Licata, F., Ficetola, G.F., Freeman, K., Mahasoa, R.H., Ravololonarivo, V., Solofo Niaina Fidy, J.F. et al. (2019). Abundance, distribution and spread of the invasive Asian toad Duttaphrynus melanostictus in eastern Madagascar. Biol Invasions, 21, 1615-1626.
Licata, F., Harison, R.F., Ficetola, G.F., Freeman, K., Muller, B.J., Rodriguez Ponga, V. et al. (2022). Toad invasion of Malagasy forests triggers severe mortality of a predatory snake. Biol Invasions, 24, 1189-1198.
Liebgold, E.B., Liebgold, H.L., Ransom, M.J. & Ransom, T.S. (2019). The spread of the parthenogenetic mourning gecko, Lepidodactylus lugubris (Duméril and Bibron, 1836) to Paradise Island, The Bahamas, with comments on citizen science observations of non-native herpetofauna. Bioinvasions Rec, 8, 45-49.
Lin, M., Zhang, S. & Yao, M. (2019). Effective detection of environmental DNA from the invasive American bullfrog. Biol Invasions, 21, 2255-2268.
Litvinchuk, S.N., Ivanov, A.Y., Lukonina, S.A. & Ermakov, O.A. (2020). A record of alien Pelophylax species and widespread mitochondrial DNA transfer in Kaliningradskaya Oblast’(the Baltic coast, Russia). Bioinvasions Rec, 9, 599-617.
Liu, X., Blackburn, T.M., Song, T.J., Li, X.P., Huang, C. & Li, Y.M. (2019). Risks of Biological Invasion on the Belt and Road. Curr Biol, 29, 499-505.
Llewelyn, J., Choyce, N.C., Phillips, B.L., Webb, J.K., Pearson, D.J., Schwarzkopf, L. et al. (2018). Behavioural responses of an Australian colubrid snake (Dendrelaphis punctulatus) to a novel toxic prey item (the Cane Toad Rhinella marina). Biol Invasions, 20, 2507-2516.
Maceda-Veiga, A., Escribano-Alacid, J., Martínez-Silvestre, A., Verdaguer, I. & Mac Nally, R. (2019). What’s next? The release of exotic pets continues virtually unabated 7 years after enforcement of new legislation for managing invasive species. Biol Invasions, 21, 2933-2947.
Maneyro, R. & Langone, J.A. (2001). Categorización de los anfibios de Uruguay. Cuad herpetol, 15.
Mateo, J.A. (2015). Los Anfibios y los Reptiles Introducidos en Baleares: un repaso a lo que sabemos y un ejemplo de puerta de entrada. Llibre verd de protecció d’espècies a les Balears, 447-454.
McCann, S., Crossland, M., Greenlees, M. & Shine, R. (2019). Invader control: factors influencing the attraction of cane toad (Rhinella marina) larvae to adult parotoid exudate. Biol Invasions, 21, 1895-1904.
McCrane, J.R., Collart, J.R., Castañeda, F.E. & Solis, J.M. (2008). Geographic distribution: Eleutherodactylus (Euhyas) planirostris. Herpetol Rev, 39, 362.
Nekrasova, O., Marushchak, O., Pupins, M., Skute, A., Tytar, V. & Čeirāns, A. (2021). Distribution and potential limiting factors of the European pond turtle (Emys orbicularis) in Eastern Europe. Diversity, 13, 280.
Nelson, N. & Piovia-Scott, J. (2022). Using environmental niche models to elucidate drivers of the American bullfrog invasion in California. Biol Invasions, 24, 1767-1783.
Nori, J., Urbina-Cardona, J.N., Loyola, R.D., Lescano, J.N. & Leynaud, G.C. (2011). Climate change and American bullfrog invasion: what could we expect in South America? PloS one, 6, e25718.
Oi, M., Araki, J., Matsumoto, J. & Nogami, S. (2012). Helminth fauna of a turtle species introduced in Japan, the red-eared slider turtle (Trachemys scripta elegans). Res Vet Sci, 93, 826-830.
Oliveira, J.C.F., Santos, R.d., Lopes-Silva, M.L., Barros, L.d.P.V., Risse-Quaioto, B., Militão, C.M. et al. (2020). Reptiles of the Serra das Torres Natural Monument: using the Rapid Assessment method to fill a knowledge gap in the Atlantic Forest of southeastern Brazil. Biota Neotrop, 20.
Ota, H. (2004). Feral populations of amphibians and reptiles in the Ryukyu Archipelago, Japan. Glob Environ Res, 8, 133-143.
Pagad, S., Bisset, S., Genovesi, P., Groom, Q., Hirsch, T., Jetz, W. et al. (2022). Country compendium of the global register of introduced and invasive species. Sci Data, 9, 1-13.
Papatheodoulou, A., Martinou, A.F., Klonis, P., Tricarico, E., Chartosia, N., Lucy, F.E. et al. (2021). Distribution of two invasive alien species of Union concern in Cyprus inland waters. Bioinvasions Rec, 10.
Pazos-Nava, F.N., Álvaro-Montejo, R.I., Cupul-Magaña, F.G., de Quevedo-Machain, R.G., Flores-Guerrero, U.S., Velasco, J.A. et al. (2019). First verified record of Anolis sagrei Cocteau in Duméril and Bibron, 1837 from the central Pacific coast of Mexico. Bioinvasions Rec, 8, 568-574.
Pujol-Buxó, E., Riaño, G.M. & Llorente, G.A. (2019). Stable isotopes reveal mild trophic modifications in a native–invasive competitive relationship. Biol Invasions, 21, 1167-1177.
Radford, I.J., Woolley, L.-A., Dickman, C.R., Corey, B., Trembath, D. & Fairman, R. (2020). Invasive anuran driven trophic cascade: an alternative hypothesis for recent critical weight range mammal collapses across northern Australia. Biol Invasions, 22, 1967-1982.
Rato, C., Marques, V., Paracuellos, M., Tortolero, J., Nevado, J.C. & Carretero, M.A. (2021). Alborán Island, a small meeting point for three invasive lizards, whose geographic origin is uncovered by molecular analysis. Bioinvasions Rec, 10.
Recuero, E., Iraola, A., Rubio, X., Machordom, A. & García‐París, M. (2007). Mitochondrial differentiation and biogeography of Hyla meridionalis (Anura: Hylidae): an unusual phylogeographical pattern. J Biogeogr, 34, 1207-1219.
Renner, J. & Day, J.L. (2022). Checklist of aquatic non-native and invasive species in lakes Mead and Mohave. Bioinvasions Rec, 11.
Rödder, D., Schmidtlein, S., Veith, M. & Lötters, S. (2009). Alien invasive slider turtle in unpredicted habitat: a matter of niche shift or of predictors studied? PloS one, 4, e7843.
Rödder, D., Solé, M. & Böhme, W. (2008). Predicting the potential distributions of two alien invasive Housegeckos (Gekkonidae: Hemidactylus frenatus, Hemidactylus mabouia). North West J Zool, 4.
Sales, L.P., Rebouças, R. & Toledo, L.F. (2021). Native range climate is insufficient to predict anuran invasive potential. Biol Invasions, 23, 2635-2647.
Schulte, U., Thiesmeier, B., Mayer, W. & Schweiger, S. (2008). Allochthone Vorkommen der Mauereidechse (Podarcis muralis) in Deutschland. Z Feldherpetol, 15, 138-156.
Silveira, S.d.S. & Guimarães, M. (2021). The enemy within: consequences of the invasive bullfrog on native anuran populations. Biol Invasions, 23, 373-378.
Smart, A.S., Tingley, R. & Phillips, B.L. (2018). Estimating the benefit of quarantine: eradicating invasive cane toads from islands. NeoBiota, 60, 117-136.
Somaweera, R., Yeoh, P.B., Jucker, T., Clarke, R.H. & Webber, B.L. (2020). Historical context, current status and management priorities for introduced Asian house geckos at Ashmore Reef, north-western Australia. Bioinvasions Rec, 9, 408-420.
Soorae, P.S., Frankham, G.J. & Mohamed, A.A. (2020). The first record of the Asian common toad Duttaphrynus melanostictus Schneider, 1799 in Abu Dhabi, United Arab Emirates. Bioinvasions Rec, 9, 434-443.
Spaneli, V. & Lymberakis, P. (2014). First record of Stellagama stellio (Linnaeus, 1758) from Crete, Greece. Herpetol Notes, 7, 367-369.
Steele, Z.T. & Pienaar, E.F. (2021). Knowledge, reason and emotion: using behavioral theories to understand people’s support for invasive animal management. Biol Invasions, 23, 3513-3527.
Sy, E.Y. (2010). Geographic Distribution: Calotes versicolor (Common Garden Lizard) in the Philippines. Herpetol Rev, 44, 625.
Sy, E.Y. (2015). Checklist of exotic species in the Philippine pet trade, II. Reptiles. J Nat Stud, 14, 66-93.
Sy, E.Y., Martyr, J.C. & Diesmos, A.C. (2015). Eleutherodactylus planirostris (Greenhouse Frog) on Luzon, Philippines. Herpetol Rev, 46, 56.
Tingley, R., Greenlees, M., Oertel, S., van Rooyen, A.R. & Weeks, A.R. (2019). Environmental DNA sampling as a surveillance tool for cane toad Rhinella marina introductions on offshore islands. Biol Invasions, 21, 1-6.
Tingley, R., Weeks, A.R., Smart, A.S., van Rooyen, A.R., Woolnough, A.P. & McCarthy, M.A. (2015). European newts establish in Australia, marking the arrival of a new amphibian order. Biol Invasions, 17, 31-37.
Toledo, L.F. & Measey, J. (2018). Invasive frogs in São Paulo display a substantial invasion lag. Bioinvasions Rec, 7, 325-328.
van den Burg, M.P., Brisbane, J.L.K. & Knapp, C.R. (2020). Post-hurricane relief facilitates invasion and establishment of two invasive alien vertebrate species in the Commonwealth of Dominica, West Indies. Biol Invasions, 22, 195-203.
van Doorn, L., Speybroeck, J., Brys, R., Halfmaerten, D., Neyrinck, S., Engelen, P. et al. (2021). Aesthetic aliens: invasion of the beauty rat snake, Elaphe taeniura Cope, 1861 in Belgium, Europe. Bioinvasions Rec, 10, 741-754.
Wing-Him, L., Fong, J.J., Wing-Ho, L. & Sung, Y.-H. (2022). Mercy or messy: distribution and differentiation of native and released Chinese bullfrogs (Hoplobatrachus rugulosus) in Hong Kong using genetic and morphological analyses. Manag Biol Invasions, 13, 246.
Wittenberg, R., Kenis, M., Blick, T., Hänggi, A., Gassmann, A. & Weber, E. (2006). Invasive alien species in Switzerland: an inventory of alien species and their threat to biodiversity and economy in Switzerland. Invasive alien species in Switzerland: an inventory of alien species and their threat to biodiversity and economy in Switze.
Yamauchi, T., Nishibori, T. & Suzuki, D. (2012). First report of Ozobranchus jantseanus (Hirudinida: Ozobranchidae) parasitizing the exotic red-eared slider Trachemys scripta elegans in Japan. Comp Parasitol, 79, 348-349.
Yeo, D.C.J. & Chia, C.S.W. (2010). Introduced species in Singapore: an overview. Cosmos, 6, 23-37.
Yiming, L., Zhengjun, W. & Duncan, R.P. (2006). Why islands are easier to invade: human influences on bullfrog invasion in the Zhoushan archipelago and neighboring mainland China. Oecologia, 148, 129-136.
Resende, E. K., D. K. S. Marques, and L. K. S. G. Ferreira. 2008. A successful case of biological invasion: the fish Cichla piquiti, an Amazonian species introduced into the Pantanal, Brazil. Brazilian Journal of Biology 68:799-805.
Laguna Cruz, M., J. Pereira-Chaves, and R. Ríos Duarte. 2019. Influencia del pez León (Pterois miles y Pterois volitans) en la cadena de valor de la pesca artesanal, Caribe sur de Costa Rica. Cuadernos de Investigación UNED 11:296-308.
Iveth Murillo-Perez, B., J. Jacobo Schmitter-Soto, D. Cobian-Rojas, and R. Luis Herrera-Pavon. 2021. Trophic overlap of lionfish (Pterois volitans) and two native predators (Lutjanus apodus and Cephalopholis cruentata) in the western Caribbean. Biota Neotropica 21.
Cobián Rojas, D., J. J. Schmitter-Soto, A. Aguilar-Perera, C. M. Aguilar Betancourt, M. A. Ruiz-Zárate, G. Gonzalez Sanson, P. P. Chevalier Monteagudo, A. Garcia Rodriguez, R. Herrera Pavon, S. Perera Valderrama, H. Caballero Aragon, and E. de la Guardia. 2018. Diversidad de las comunidades de peces en dos áreas marinas protegidas del Caribe y su relación con el pez león. Revista De Biologia Trop…
Labastida, E., D. Cobian, Y. Henaut, M. del Carmen Garcia-Rivas, P. P. Chevalier, and S. Machkour-M'Rabet. 2015. The use of ISSR markers for species determination and a genetic study of the invasive lionfish in Guanahacabibes, Cuba. LATIN AMERICAN JOURNAL OF AQUATIC RESEARCH 43:1011-1018.
Nehring, S., F. Essl, F. Klingenstein, C. Nowack, W. Rabitsch, O. Stoehr, C. Wiesner, and C. Wolter. 2010. Black list of invasive species: criterion system and black lists of invasive fishes for Germany and Austria. BfN-Skripten 285:1-185.
Wiesner, C., C. Wolter, W. Rabitsch, and S. Nehring. 2010. Allochthonous fish in Germany and Austria and possible impact of climate change. BfN-Skripten 279:i-ii, 1-192.
Karabanov, D., Y. Kodukhova, A. N. Pashkov, A. Reshetnikov, and A. Makhrov. 2020. «Путешествие на Запад»: в инвазии амурского чебачка Pseudorasbora parva (Actinopterygii: Cyprinidae) участвуют представители трёх филогенетических линий. Russian Journal of Biological Invasions:81-95.
Yang Liping, Hu Junyi, Qin Chaobin, Zhang Yuru, Lu Ronghua, Meng Xiaolin, Yang Guokun, Yan Xiao, Zhi Shaoyang, Nie Guoxing. 2020. Genetic structure analysis of Pseudorasbora parva in the four major river systems in Yunnan based on mitochondrial Cyt b[J]. Journal of fisheries of china, 44(3): 339-350.
Vilizzi, L., F. G. Ekmekci, A. S. Tarkan, and Z. J. Jackson. 2015. Growth of common carp Cyprinus carpio in Anatolia (Turkey), with a comparison to native and invasive areas worldwide. ECOLOGY OF FRESHWATER FISH 24:165-180.
Baduy, F., J. L. Saraiva, F. Ribeiro, A. V. M. Canario, and P. M. Guerreiro. 2020. Distribution and Risk Assessment of Potential Invasiveness of Australoheros facetus (Jenyns, 1842) in Portugal. FISHES 5.
Pagano, A., A. Dubois, D. Lesbarrères, and T. Lodé. 2003. Frog alien species: a way for genetic invasion? Comptes Rendus Biologies 326:85-92.
Manchin, E., and Y. Y. Dgebuadze. 2010. Alien species of fishes in Mongolian part of the Selenga River basin. Rossiskii Zhurnal Biologicheskikh Invazii 2:89-96.
C. L. Barrio-Amorós, G. Rivas-Fuenmayor, Spiny-tailed iguanas (Ctenosaura similis) in Venezuela: a preliminary report. Iguana 15, 160-161 (2008).

## Sheet: 03 GBIF DOI
Species	Taxa	GBIF DOI
Ambystoma californiense	Amphibian	GBIF.org (06 October 2019) GBIF Occurrence Download https://doi.org/10.15468/dl.kjoosc
Aneides vagrans	Amphibian	GBIF.org (06 October 2019) GBIF Occurrence Download https://doi.org/10.15468/dl.jmx72m
Bombina bombina	Amphibian	GBIF.org (06 October 2019) GBIF Occurrence Download https://doi.org/10.15468/dl.fr88tz
Bombina variegata	Amphibian	GBIF.org (06 October 2019) GBIF Occurrence Download https://doi.org/10.15468/dl.aiylas
Bufo verrucosissimus	Amphibian	GBIF.org (06 October 2019) GBIF Occurrence Download https://doi.org/10.15468/dl.jyojeq
Bufotes balearicus	Amphibian	GBIF.org (11 October 2019) GBIF Occurrence Download https://doi.org/10.15468/dl.andrjr
Discoglossus pictus	Amphibian	GBIF.org (14 February 2019) GBIF Occurrence Download https://doi.org/10.15468/dl.ccnjrh
Dryophytes cinereus	Amphibian	GBIF.org (14 February 2019) GBIF Occurrence Download https://doi.org/10.15468/dl.ccnjrh
Duttaphrynus melanostictus	Amphibian	GBIF.org (14 February 2019) GBIF Occurrence Download https://doi.org/10.15468/dl.ccnjrh
Eleutherodactylus casparii	Amphibian	GBIF.org (14 February 2019) GBIF Occurrence Download https://doi.org/10.15468/dl.ccnjrh
Eleutherodactylus cystignathoides	Amphibian	GBIF.org (14 February 2019) GBIF Occurrence Download https://doi.org/10.15468/dl.ccnjrh
Eleutherodactylus goini	Amphibian	GBIF.org (14 February 2019) GBIF Occurrence Download https://doi.org/10.15468/dl.ccnjrh
Eleutherodactylus johnstonei	Amphibian	GBIF.org (14 February 2019) GBIF Occurrence Download https://doi.org/10.15468/dl.ccnjrh
Eleutherodactylus rogersi	Amphibian	GBIF.org (14 February 2019) GBIF Occurrence Download https://doi.org/10.15468/dl.ccnjrh
Fejervarya cancrivora	Amphibian	GBIF.org (14 February 2019) GBIF Occurrence Download https://doi.org/10.15468/dl.ccnjrh
Hoplobatrachus rugulosus	Amphibian	GBIF.org (14 February 2019) GBIF Occurrence Download https://doi.org/10.15468/dl.ccnjrh
Hyla intermedia	Amphibian	GBIF.org (14 February 2019) GBIF Occurrence Download https://doi.org/10.15468/dl.ccnjrh
Hyla meridionalis	Amphibian	GBIF.org (14 February 2019) GBIF Occurrence Download https://doi.org/10.15468/dl.ccnjrh
Lissotriton montandoni	Amphibian	GBIF.org (14 February 2019) GBIF Occurrence Download https://doi.org/10.15468/dl.ccnjrh
Lithobates berlandieri	Amphibian	GBIF.org (14 February 2019) GBIF Occurrence Download https://doi.org/10.15468/dl.ccnjrh
Lithobates catesbeianus	Amphibian	GBIF.org (14 February 2019) GBIF Occurrence Download https://doi.org/10.15468/dl.ccnjrh
Lithobates clamitans	Amphibian	GBIF.org (14 February 2019) GBIF Occurrence Download https://doi.org/10.15468/dl.ccnjrh
Lithobates pipiens	Amphibian	GBIF.org (14 February 2019) GBIF Occurrence Download https://doi.org/10.15468/dl.ccnjrh
Ommatotriton ophryticus	Amphibian	GBIF.org (14 February 2019) GBIF Occurrence Download https://doi.org/10.15468/dl.ccnjrh
Osteopilus septentrionalis	Amphibian	GBIF.org (14 February 2019) GBIF Occurrence Download https://doi.org/10.15468/dl.ccnjrh
Pelophylax bergeri	Amphibian	GBIF.org (15 February 2019) GBIF Occurrence Download https://doi.org/10.15468/dl.hmd5yv
Pelophylax caralitanus	Amphibian	GBIF.org (15 February 2019) GBIF Occurrence Download https://doi.org/10.15468/dl.hmd5yv
Pelophylax esculentus	Amphibian	GBIF.org (15 February 2019) GBIF Occurrence Download https://doi.org/10.15468/dl.hmd5yv
Pelophylax kurtmuelleri	Amphibian	GBIF.org (15 February 2019) GBIF Occurrence Download https://doi.org/10.15468/dl.hmd5yv
Pelophylax lessonae	Amphibian	GBIF.org (15 February 2019) GBIF Occurrence Download https://doi.org/10.15468/dl.hmd5yv
Pelophylax nigromaculatus	Amphibian	GBIF.org (15 February 2019) GBIF Occurrence Download https://doi.org/10.15468/dl.hmd5yv
Pelophylax perezi	Amphibian	GBIF.org (15 February 2019) GBIF Occurrence Download https://doi.org/10.15468/dl.hmd5yv
Pelophylax ridibundus	Amphibian	GBIF.org (15 February 2019) GBIF Occurrence Download https://doi.org/10.15468/dl.hmd5yv
Pelophylax esculentus	Amphibian	GBIF.org (15 February 2019) GBIF Occurrence Download https://doi.org/10.15468/dl.hmd5yv
Pelophylax kurtmuelleri	Amphibian	GBIF.org (15 February 2019) GBIF Occurrence Download https://doi.org/10.15468/dl.hmd5yv
Pelophylax lessonae	Amphibian	GBIF.org (15 February 2019) GBIF Occurrence Download https://doi.org/10.15468/dl.hmd5yv
Podarcis hispanicus	Amphibian	GBIF.org (15 February 2019) GBIF Occurrence Download https://doi.org/10.15468/dl.a020zw
Rhinella marina	Amphibian	GBIF.org (15 February 2019) GBIF Occurrence Download https://doi.org/10.15468/dl.vf58id
Sclerophrys mauritanica	Amphibian	GBIF.org (15 February 2019) GBIF Occurrence Download https://doi.org/10.15468/dl.vf58id
Taricha granulosa	Amphibian	GBIF.org (15 February 2019) GBIF Occurrence Download https://doi.org/10.15468/dl.tlh2rt
Triturus carnifex	Amphibian	GBIF.org (15 February 2019) GBIF Occurrence Download https://doi.org/10.15468/dl.uiavr8
Uperodon taprobanicus	Amphibian	GBIF.org (15 February 2019) GBIF Occurrence Download https://doi.org/10.15468/dl.bcclij
Amphisbaena fuliginosa	Reptile	GBIF.org (06 October 2019) GBIF Occurrence Download https://doi.org/10.15468/dl.jmx72m
Anolis carolinensis	Reptile	GBIF.org (06 October 2019) GBIF Occurrence Download https://doi.org/10.15468/dl.jmx72m
Anolis chrysops	Reptile	GBIF.org (06 October 2019) GBIF Occurrence Download https://doi.org/10.15468/dl.jmx72m
Anolis cristatellus	Reptile	GBIF.org (06 October 2019) GBIF Occurrence Download https://doi.org/10.15468/dl.jmx72m
Anolis desiradei	Reptile	GBIF.org (06 October 2019) GBIF Occurrence Download https://doi.org/10.15468/dl.jmx72m
Anolis kahouannensis	Reptile	GBIF.org (06 October 2019) GBIF Occurrence Download https://doi.org/10.15468/dl.jmx72m
Anolis sagrei	Reptile	GBIF.org (06 October 2019) GBIF Occurrence Download https://doi.org/10.15468/dl.jmx72m
Apalone spinifera	Reptile	GBIF.org (06 October 2019) GBIF Occurrence Download https://doi.org/10.15468/dl.jmx72m
Blanus cinereus	Reptile	GBIF.org (06 October 2019) GBIF Occurrence Download https://doi.org/10.15468/dl.jmx72m
Calotes versicolor	Reptile	GBIF.org (11 October 2019) GBIF Occurrence Download https://doi.org/10.15468/dl.andrjr
Chamaeleo chamaeleon	Reptile	GBIF.org (07 October 2019) GBIF Occurrence Download https://doi.org/10.15468/dl.sawuvm
Chelydra rossignonii	Reptile	GBIF.org (07 October 2019) GBIF Occurrence Download https://doi.org/10.15468/dl.uwv2ej
Chrysemys picta	Reptile	GBIF.org (07 October 2019) GBIF Occurrence Download https://doi.org/10.15468/dl.ikj5fj
Cnemidophorus lemniscatus	Reptile	GBIF.org (07 October 2019) GBIF Occurrence Download https://doi.org/10.15468/dl.arwvdh
Crotalus atrox	Reptile	GBIF.org (14 February 2019) GBIF Occurrence Download https://doi.org/10.15468/dl.tfojz1
Crotaphytus dickersonae	Reptile	GBIF.org (14 February 2019) GBIF Occurrence Download https://doi.org/10.15468/dl.tfojz1
Cuora amboinensis	Reptile	GBIF.org (14 February 2019) GBIF Occurrence Download https://doi.org/10.15468/dl.ccnjrh
Cyrtopodion scabrum	Reptile	GBIF.org (14 February 2019) GBIF Occurrence Download https://doi.org/10.15468/dl.ccnjrh
Elaphe taeniura	Reptile	GBIF.org (14 February 2019) GBIF Occurrence Download https://doi.org/10.15468/dl.ccnjrh
Emoia cyanura	Reptile	GBIF.org (14 February 2019) GBIF Occurrence Download https://doi.org/10.15468/dl.ccnjrh
Emys orbicularis	Reptile	GBIF.org (14 February 2019) GBIF Occurrence Download https://doi.org/10.15468/dl.ccnjrh
Gehyra mutilata	Reptile	GBIF.org (14 February 2019) GBIF Occurrence Download https://doi.org/10.15468/dl.ccnjrh
Gehyra oceanica	Reptile	GBIF.org (14 February 2019) GBIF Occurrence Download https://doi.org/10.15468/dl.ccnjrh
Gonatodes albogularis	Reptile	GBIF.org (14 February 2019) GBIF Occurrence Download https://doi.org/10.15468/dl.ccnjrh
Gymnophthalmus underwoodi	Reptile	GBIF.org (14 February 2019) GBIF Occurrence Download https://doi.org/10.15468/dl.ccnjrh
Hemidactylus angulatus	Reptile	GBIF.org (14 February 2019) GBIF Occurrence Download https://doi.org/10.15468/dl.ccnjrh
Hemidactylus flaviviridis	Reptile	GBIF.org (14 February 2019) GBIF Occurrence Download https://doi.org/10.15468/dl.ccnjrh
Hemidactylus frenatus	Reptile	GBIF.org (14 February 2019) GBIF Occurrence Download https://doi.org/10.15468/dl.ccnjrh
Hemidactylus garnotii	Reptile	GBIF.org (14 February 2019) GBIF Occurrence Download https://doi.org/10.15468/dl.ccnjrh
Hemidactylus mabouia	Reptile	GBIF.org (14 February 2019) GBIF Occurrence Download https://doi.org/10.15468/dl.ccnjrh
Hemidactylus parvimaculatus	Reptile	GBIF.org (14 February 2019) GBIF Occurrence Download https://doi.org/10.15468/dl.ccnjrh
Hemidactylus robustus	Reptile	GBIF.org (14 February 2019) GBIF Occurrence Download https://doi.org/10.15468/dl.ccnjrh
Heremites auratus	Reptile	GBIF.org (14 February 2019) GBIF Occurrence Download https://doi.org/10.15468/dl.ccnjrh
Hierophis viridiflavus	Reptile	GBIF.org (14 February 2019) GBIF Occurrence Download https://doi.org/10.15468/dl.ccnjrh
Iguana iguana	Reptile	GBIF.org (14 February 2019) GBIF Occurrence Download https://doi.org/10.15468/dl.ccnjrh
Indotyphlops braminus	Reptile	GBIF.org (14 February 2019) GBIF Occurrence Download https://doi.org/10.15468/dl.ccnjrh
Lepidodactylus lugubris	Reptile	GBIF.org (14 February 2019) GBIF Occurrence Download https://doi.org/10.15468/dl.ccnjrh
Macroprotodon brevis	Reptile	GBIF.org (14 February 2019) GBIF Occurrence Download https://doi.org/10.15468/dl.ccnjrh
Macroprotodon cucullatus	Reptile	GBIF.org (14 February 2019) GBIF Occurrence Download https://doi.org/10.15468/dl.ccnjrh
Mauremys leprosa	Reptile	GBIF.org (14 February 2019) GBIF Occurrence Download https://doi.org/10.15468/dl.ccnjrh
Mauremys reevesii	Reptile	GBIF.org (14 February 2019) GBIF Occurrence Download https://doi.org/10.15468/dl.ccnjrh
Mauremys sinensis	Reptile	GBIF.org (14 February 2019) GBIF Occurrence Download https://doi.org/10.15468/dl.ccnjrh
Mediodactylus kotschyi	Reptile	GBIF.org (14 February 2019) GBIF Occurrence Download https://doi.org/10.15468/dl.ccnjrh
Nactus pelagicus	Reptile	GBIF.org (14 February 2019) GBIF Occurrence Download https://doi.org/10.15468/dl.ccnjrh
Natrix astreptophora	Reptile	GBIF.org (14 February 2019) GBIF Occurrence Download https://doi.org/10.15468/dl.ccnjrh
Natrix maura	Reptile	GBIF.org (14 February 2019) GBIF Occurrence Download https://doi.org/10.15468/dl.ccnjrh
Natrix tessellata	Reptile	GBIF.org (14 February 2019) GBIF Occurrence Download https://doi.org/10.15468/dl.ccnjrh
Nerodia clarkii	Reptile	GBIF.org (14 February 2019) GBIF Occurrence Download https://doi.org/10.15468/dl.ccnjrh
Opheodrys aestivus	Reptile	GBIF.org (14 February 2019) GBIF Occurrence Download https://doi.org/10.15468/dl.ccnjrh
Pareas margaritophorus	Reptile	GBIF.org (15 February 2019) GBIF Occurrence Download https://doi.org/10.15468/dl.hmd5yv
Pelodiscus sinensis	Reptile	GBIF.org (15 February 2019) GBIF Occurrence Download https://doi.org/10.15468/dl.hmd5yv
Podarcis muralis	Reptile	GBIF.org (15 February 2019) GBIF Occurrence Download https://doi.org/10.15468/dl.a020zw
Podarcis siculus	Reptile	GBIF.org (15 February 2019) GBIF Occurrence Download https://doi.org/10.15468/dl.a020zw
Podarcis vaucheri	Reptile	GBIF.org (15 February 2019) GBIF Occurrence Download https://doi.org/10.15468/dl.a020zw
Podocnemis sextuberculata	Reptile	GBIF.org (15 February 2019) GBIF Occurrence Download https://doi.org/10.15468/dl.a020zw
Podocnemis vogli	Reptile	GBIF.org (15 February 2019) GBIF Occurrence Download https://doi.org/10.15468/dl.a020zw
Psammodromus hispanicus	Reptile	GBIF.org (15 February 2019) GBIF Occurrence Download https://doi.org/10.15468/dl.4tki2o
Pseudemys concinna	Reptile	GBIF.org (15 February 2019) GBIF Occurrence Download https://doi.org/10.15468/dl.4tki2o
Pseudemys gorzugi	Reptile	GBIF.org (15 February 2019) GBIF Occurrence Download https://doi.org/10.15468/dl.4tki2o
Pseudemys nelsoni	Reptile	GBIF.org (15 February 2019) GBIF Occurrence Download https://doi.org/10.15468/dl.4tki2o
Pseudemys rubriventris	Reptile	GBIF.org (15 February 2019) GBIF Occurrence Download https://doi.org/10.15468/dl.4tki2o
Pseudemys texana	Reptile	GBIF.org (15 February 2019) GBIF Occurrence Download https://doi.org/10.15468/dl.4tki2o
Sceloporus occidentalis	Reptile	GBIF.org (15 February 2019) GBIF Occurrence Download https://doi.org/10.15468/dl.vf58id
Sphaerodactylus argus	Reptile	GBIF.org (15 February 2019) GBIF Occurrence Download https://doi.org/10.15468/dl.2eu2gt
Stellagama stellio	Reptile	GBIF.org (15 February 2019) GBIF Occurrence Download https://doi.org/10.15468/dl.2eu2gt
Sternotherus odoratus	Reptile	GBIF.org (15 February 2019) GBIF Occurrence Download https://doi.org/10.15468/dl.2eu2gt
Tantilla melanocephala	Reptile	GBIF.org (15 February 2019) GBIF Occurrence Download https://doi.org/10.15468/dl.2eu2gt
Tarentola mauritanica	Reptile	GBIF.org (15 February 2019) GBIF Occurrence Download https://doi.org/10.15468/dl.tlh2rt
Terrapene carolina	Reptile	GBIF.org (15 February 2019) GBIF Occurrence Download https://doi.org/10.15468/dl.rn6pvv
Testudo graeca	Reptile	GBIF.org (15 February 2019) GBIF Occurrence Download https://doi.org/10.15468/dl.rn6pvv
Testudo hermanni	Reptile	GBIF.org (15 February 2019) GBIF Occurrence Download https://doi.org/10.15468/dl.rn6pvv
Thamnophis brachystoma	Reptile	GBIF.org (15 February 2019) GBIF Occurrence Download https://doi.org/10.15468/dl.hifp6y
Trachemys scripta	Reptile	GBIF.org (15 February 2019) GBIF Occurrence Download https://doi.org/10.15468/dl.uiavr8
Vipera aspis	Reptile	GBIF.org (16 February 2019) GBIF Occurrence Download https://doi.org/10.15468/dl.st9doy
Zamenis longissimus	Reptile	GBIF.org (16 February 2019) GBIF Occurrence Download https://doi.org/10.15468/dl.holhua
