# Supplementary material for: Risk of introduction and establishment of alien vertebrate species in transboundary neighboring areas
Source: Nat Commun. 2024 Jan 29;15:870. doi: 10.1038/s41467-024-45025-4 (PMC10824721; doi:10.1038/s41467-024-45025-4)
Supplement: Supplementary file 7 — Supplementary Data 4 [file 41467_2024_45025_MOESM7_ESM.xlsx]

## Sheet: Supplementary Data 4
Pairs	Ralative proportion of established alien fish richness	Ralative proportion of established alien amphibian richness	Ralative proportion of established alien reptile richness	Ralative proportion of established alien bird richness	Ralative proportion of established alien mammal richness
Canada-United States	0.798817	0.0236686	0.0236686	0.0946746	0.0591716
Kazakhstan-Russia	0.844444	0.0222222	0	0.0666667	0.0666667
Mexico-United States	0.664596	0.0559006	0.10559	0.111801	0.0621118
India-Nepal	0.958333	0	0	0.0416667	0
Bangladesh-India	0.884615	0	0.0384615	0.0384615	0.0384615
China-Russia	0.727273	0	0	0.0454545	0.227273
India-Pakistan	0.789474	0	0.0526316	0.157895	0
Laos-Thailand	0.914286	0.0285714	0	0.0571429	0
Russia-Ukraine	0.709677	0	0.0322581	0.0967742	0.16129
China-India	0.977273	0	0	0.0227273	0
Laos-Vietnam	0.891892	0	0.0540541	0.0540541	0
India-Myanmar	0.923077	0	0.0384615	0.0384615	0
China-Myanmar	0.954545	0.0227273	0	0.0227273	0
China-Nepal	0.964286	0	0	0.0357143	0
Portugal-Spain	0.533333	0.111111	0.155556	0.111111	0.0888889
Moldova-Ukraine	0.75	0	0.0277778	0.0833333	0.138889
Cambodia-Vietnam	0.90625	0	0.03125	0.0625	0
China-Mongolia	0.9	0	0	0.05	0.05
Latvia-Lithuania	0.625	0	0.0625	0.125	0.1875
Belarus-Ukraine	0.565217	0	0	0.130435	0.304348
Bosnia and Herzegovina-Croatia	0.774194	0	0	0.0645161	0.16129
Colombia-Venezuela	0.75	0.05	0.15	0.05	0
Democratic Republic of the Congo-Zambia	0.913043	0	0	0.0869565	0
Myanmar-Thailand	0.916667	0	0	0.0833333	0
Finland-Russia	0.5	0.0714286	0	0.0714286	0.357143
Syria-Turkey	1	0	0	0	0
Belarus-Russia	0.65	0	0	0.1	0.25
Cambodia-Thailand	0.935484	0	0	0.0645161	0
Czech Republic-Germany	0.672414	0.0344828	0.0172414	0.0862069	0.189655
Romania-Ukraine	0.72973	0	0.027027	0.0810811	0.162162
Argentina-Brazil	0.769231	0.0384615	0.0769231	0.0769231	0.0384615
Bulgaria-Romania	0.758621	0.0344828	0	0.0689655	0.137931
Czech Republic-Poland	0.625	0	0	0.1	0.275
France-Spain	0.522388	0.0746269	0.119403	0.134328	0.149254
Hungary-Slovakia	0.578947	0	0.0789474	0.0789474	0.263158
Italy-Switzerland	0.64557	0.0886076	0.0379747	0.0759494	0.151899
Argentina-Chile	0.5	0.0625	0	0.25	0.1875
Argentina-Paraguay	0.769231	0	0.0769231	0.0769231	0.0769231
Austria-Germany	0.677966	0	0.0338983	0.118644	0.169492
China-Vietnam	0.9375	0	0	0.0625	0
Kazakhstan-Kyrgyzstan	0.94	0	0	0.02	0.04
Turkmenistan-Uzbekistan	1	0	0	0	0
Belarus-Lithuania	0.666667	0	0.0555556	0.111111	0.166667
Bolivia-Brazil	0.88	0	0	0.08	0.04
China-Kazakhstan	0.895833	0	0	0.0208333	0.0833333
Iran-Iraq	0.947368	0	0	0	0.0526316
Kazakhstan-Uzbekistan	0.882353	0	0	0.0588235	0.0588235
Guatemala-Mexico	0.545455	0	0.181818	0.272727	0
Moldova-Romania	0.794118	0	0	0.0882353	0.117647
Niger-Nigeria	0	0	0	0	0
Poland-Slovakia	0.690476	0	0	0.0714286	0.238095
Belgium-France	0.639344	0.0491803	0	0.131148	0.180328
Brazil-Paraguay	0.769231	0	0.0769231	0.0769231	0.0769231
Bulgaria-Greece	0.833333	0	0	0.0833333	0.0833333
France-Italy	0.571429	0.0952381	0.047619	0.0952381	0.190476
Germany-Netherlands	0.553571	0.0535714	0.0357143	0.160714	0.196429
Germany-Poland	0.466667	0.0666667	0	0.166667	0.3
Norway-Sweden	0.458333	0.0416667	0	0.166667	0.333333
Romania-Serbia	0.733333	0	0	0.1	0.166667
Argentina-Bolivia	0.869565	0	0	0.0869565	0.0434783
Austria-Italy	0.75	0	0.03125	0.109375	0.109375
Bhutan-India	0.958333	0	0	0.0416667	0
Croatia-Slovenia	0.666667	0	0.0238095	0.119048	0.190476
Finland-Sweden	0.2	0	0	0	0.8
France-Germany	0.625	0.0357143	0.0892857	0.0714286	0.178571
France-Switzerland	0.633803	0.0985915	0.056338	0.056338	0.15493
Hungary-Romania	0.709677	0	0.0322581	0.0967742	0.16129
Indonesia-Malaysia	0.642857	0	0	0.214286	0.142857
Ireland-United Kingdom	0.3125	0.1875	0.03125	0.125	0.34375
Poland-Ukraine	0.769231	0	0.025641	0.0769231	0.128205
Tajikistan-Uzbekistan	1	0	0	0	0
Austria-Czech Republic	0.613636	0	0.0227273	0.136364	0.227273
Belarus-Poland	0.68	0	0	0.12	0.2
Belgium-Netherlands	0.52381	0.0793651	0.015873	0.206349	0.174603
Bulgaria-Serbia	0.818182	0	0.030303	0.030303	0.121212
Croatia-Hungary	0.666667	0	0	0.0909091	0.242424
Estonia-Latvia	0.333333	0	0.111111	0.222222	0.333333
Iran-Turkey	0.88	0	0	0	0.12
Afghanistan-Pakistan	1	0	0	0	0
Azerbaijan-Georgia	0.764706	0	0	0	0.235294
Cambodia-Laos	0.935484	0	0	0.0645161	0
Cameroon-Nigeria	0.666667	0	0	0.333333	0
China-Laos	0.966667	0	0	0.0333333	0
Czech Republic-Slovakia	0.619048	0	0.0238095	0.119048	0.238095
El Salvador-Honduras	0.454545	0.272727	0.0909091	0.181818	0
Indonesia-Papua New Guinea	0.7	0.05	0	0	0.25
Iran-Turkmenistan	1	0	0	0	0
Iraq-Syria	1	0	0	0	0
Iraq-Turkey	1	0	0	0	0
Laos-Myanmar	0.966667	0	0	0.0333333	0
Armenia-Turkey	0.75	0	0	0	0.25
Austria-Switzerland	0.761905	0	0.031746	0.0793651	0.126984
Azerbaijan-Iran	0.857143	0	0	0.047619	0.0952381
Benin-Togo	0.333333	0.333333	0	0.333333	0
Bosnia and Herzegovina-Serbia	0.846154	0	0	0.0769231	0.0769231
Caspian Sea-Kazakhstan	0.83871	0	0	0.0967742	0.0645161
Colombia-Ecuador	0.571429	0.0714286	0.214286	0.142857	0
Finland-Norway	0.625	0	0	0	0.375
Kosovo-Serbia	0.875	0	0	0.03125	0.09375
Austria-Hungary	0.641026	0	0.0512821	0.102564	0.205128
Austria-Slovenia	0.690476	0	0	0.0952381	0.214286
Bhutan-China	0.958333	0	0	0.0416667	0
Brazil-Uruguay	0.636364	0	0	0.181818	0.181818
China-Kyrgyzstan	1	0	0	0	0
Ecuador-Peru	0.625	0	0.125	0.25	0
Georgia-Russia	0.785714	0	0	0.0714286	0.142857
Ghana-Togo	0.5	0	0	0.5	0
Greece-Macedonia	0.83871	0	0	0.0645161	0.0967742
Greece-Turkey	0.789474	0	0	0.0526316	0.157895
Honduras-Nicaragua	0.2	0	0.4	0.4	0
Israel-Palestina	0.611111	0	0	0.333333	0.0555556
Italy-Slovenia	0.681818	0.0227273	0.0227273	0.0909091	0.181818
Lithuania-Russia	0.571429	0.047619	0	0.142857	0.238095
Poland-Russia	0.571429	0	0	0.142857	0.285714
Afghanistan-Iran	1	0	0	0	0
Angola-Democratic Republic of the Congo	0.88	0	0	0.12	0
Angola-Namibia	0.904762	0	0	0.0952381	0
Argentina-Uruguay	0.833333	0	0	0.0416667	0.125
Armenia-Azerbaijan	0.75	0	0	0	0.25
Bosnia and Herzegovina-Montenegro	0.851852	0	0	0.037037	0.111111
Croatia-Serbia	0.733333	0	0	0.1	0.166667
Dominican Republic-Haiti	0	0.1	0.25	0.6	0.05
El Salvador-Guatemala	0.625	0	0.125	0.25	0
Estonia-Russia	0.428571	0	0	0.142857	0.428571
Georgia-Turkey	0.684211	0.0526316	0	0.0526316	0.210526
Germany-Switzerland	0.692308	0.0307692	0.0461538	0.0923077	0.138462
Guatemala-Honduras	0.454545	0.0909091	0.272727	0.181818	0
Guinea-Sierra Leone	0.75	0	0	0.25	0
Kyrgyzstan-Uzbekistan	1	0	0	0	0
Lebanon-Syria	0.909091	0	0	0	0.0909091
Lesotho-South Africa	0.5	0	0	0.4	0.1
Montenegro-Serbia	0.903226	0	0	0.0322581	0.0645161
Albania-Greece	0.71875	0	0.0625	0.0625	0.15625
Albania-Kosovo	0.933333	0	0	0.0333333	0.0333333
Albania-Macedonia	0.821429	0	0	0.0714286	0.107143
Albania-Montenegro	0.848485	0	0	0.0606061	0.0909091
Algeria-Tunisia	0.777778	0	0	0	0.222222
Belarus-Latvia	0.375	0	0	0.25	0.375
Belgium-Germany	0.632653	0.0408163	0.0204082	0.122449	0.183673
Bolivia-Paraguay	0.869565	0	0	0.0869565	0.0434783
Botswana-South Africa	0.73913	0	0.0434783	0.173913	0.0434783
Bulgaria-Macedonia	0.8	0	0	0.0666667	0.133333
Bulgaria-Turkey	0.789474	0	0	0.105263	0.105263
China-North Korea	0.8125	0	0	0.0625	0.125
Denmark-Germany	0.25	0.05	0.05	0.2	0.45
Gabon-Republic of Congo	1	0	0	0	0
Hungary-Serbia	0.733333	0	0	0.1	0.166667
Hungary-Slovenia	0.666667	0	0	0.0909091	0.242424
Iran-Pakistan	1	0	0	0	0
Israel-Jordan	0.647059	0	0	0.294118	0.0588235
Kosovo-Macedonia	0.903226	0	0	0.0322581	0.0645161
Kyrgyzstan-Tajikistan	1	0	0	0	0
Latvia-Russia	0.428571	0	0	0.142857	0.428571
Malawi-Mozambique	0.944444	0	0	0.0555556	0
Mongolia-Russia	0.892857	0	0	0.0357143	0.0714286
Mozambique-Zimbabwe	0.85	0	0	0.1	0.05
Afghanistan-Tajikistan	1	0	0	0	0
Afghanistan-Turkmenistan	1	0	0	0	0
Afghanistan-Uzbekistan	1	0	0	0	0
Armenia-Georgia	0.705882	0	0	0	0.294118
Austria-Slovakia	0.625	0	0.05	0.1	0.225
Azerbaijan-Caspian Sea	0.666667	0	0	0.111111	0.222222
Bangladesh-Myanmar	0	0	0	1	0
Belgium-Luxembourg	0.673913	0.0217391	0.0217391	0.0869565	0.195652
Bolivia-Peru	0.785714	0	0	0.142857	0.0714286
China-Pakistan	1	0	0	0	0
China-Tajikistan	1	0	0	0	0
Costa Rica-Nicaragua	0.555556	0.111111	0.111111	0.222222	0
Germany-Luxembourg	0.688889	0.0222222	0.0222222	0.0888889	0.177778
Hungary-Ukraine	0.709677	0	0.0322581	0.0967742	0.16129
Indonesia-Timor-Leste	0	0.0625	0.125	0.25	0.5625
Jordan-Palestina	0.647059	0	0	0.294118	0.0588235
Kenya-Uganda	0.9	0	0.1	0	0
Lithuania-Poland	0.6	0	0	0.15	0.25
Macedonia-Serbia	0.9	0	0	0.0333333	0.0666667
Morocco-Spain	0.04	0.08	0.36	0.28	0.24
Mozambique-Zambia	0.944444	0	0	0.0555556	0
Rwanda-Uganda	0.857143	0	0.0714286	0	0.0714286
South Africa-Swaziland	0.615385	0	0.0769231	0.230769	0.0769231
Algeria-Morocco	0.333333	0	0	0	0.666667
Andorra-France	0.693878	0.0204082	0.0408163	0.0816327	0.163265
Andorra-Spain	0.693878	0.0204082	0.0408163	0.0816327	0.163265
Austria-Liechtenstein	0.818182	0	0	0.0909091	0.0909091
Azerbaijan-Russia	0.764706	0	0	0.0588235	0.176471
Belize-Guatemala	0.75	0	0	0.25	0
Belize-Mexico	0	0	0.25	0.75	0
Benin-Nigeria	0	0	0	1	0
Botswana-Namibia	0.944444	0	0	0.0555556	0
Botswana-Zimbabwe	0.931034	0	0	0.0689655	0
Brazil-Guyana	0.727273	0	0.0909091	0.181818	0
Burkina Faso-Côte d'Ivoire	0.8	0	0	0.2	0
Caspian Sea-Russia	0	0	0	0.25	0.75
Colombia-Panama	0.333333	0	0.333333	0.333333	0
Côte d'Ivoire-Liberia	0.666667	0	0	0.333333	0
Democratic Republic of the Congo-Republic of Congo	0.875	0	0.125	0	0
France-Luxembourg	0.688889	0.0222222	0	0.0888889	0.2
Gambia-Senegal	0.75	0	0	0.25	0
Jordan-Syria	0.769231	0	0	0.153846	0.0769231
Kenya-Tanzania	0.928571	0	0	0.0714286	0
Kosovo-Montenegro	0.933333	0	0	0.0333333	0.0333333
Malawi-Tanzania	0.894737	0	0.0526316	0.0526316	0
Malawi-Zambia	0.944444	0	0	0.0555556	0
Mozambique-Swaziland	0.5	0	0	0.5	0
North Korea-South Korea	0.444444	0.333333	0	0.111111	0.111111
Rwanda-Tanzania	1	0	0	0	0
Slovakia-Ukraine	0.756757	0	0	0.0810811	0.162162
Tanzania-Uganda	1	0	0	0	0
Akrotiri and Dhekelia-Cyprus	0	0	0	0.285714	0.714286
Angola-Zambia	0.944444	0	0	0.0555556	0
Armenia-Iran	0.923077	0	0	0	0.0769231
Azerbaijan-Turkey	0.857143	0	0	0	0.142857
Bahrain-Saudi Arabia	0	0	0.125	0.75	0.125
Benin-Burkina Faso	0	0	0	0	0
Bolivia-Chile	0.666667	0	0	0.222222	0.111111
Brazil-French Guiana	0	0.333333	0	0	0.666667
Brazil-Venezuela	0.857143	0	0	0.142857	0
Brunei-Malaysia	0.285714	0	0	0.571429	0.142857
Burkina Faso-Ghana	0	0	0	0	0
Burkina Faso-Mali	0	0	0	0	0
Burkina Faso-Togo	0	0	0	0	0
Central African Republic-Democratic Republic of the Congo	1	0	0	0	0
Chad-Niger	0	0	0	0	0
Chad-Sudan	1	0	0	0	0
Chile-Peru	0.666667	0	0	0.222222	0.111111
Costa Rica-Panama	0	0	0	1	0
Côte d'Ivoire-Guinea	0.666667	0	0	0.333333	0
Croatia-Montenegro	0.5	0	0	0.166667	0.333333
Democratic Republic of the Congo-Rwanda	0.857143	0	0.0714286	0	0.0714286
Democratic Republic of the Congo-Uganda	0.857143	0	0.0714286	0	0.0714286
Egypt-Israel	0	0	0	0.5	0.5
Egypt-Palestina	0	0	0	0.5	0.5
France-Monaco	0.4	0.1	0.1	0.2	0.2
Gibraltar-Spain	0	0.047619	0.333333	0.333333	0.285714
Guinea-Liberia	0.666667	0	0	0.333333	0
Israel-Syria	0.769231	0	0	0.153846	0.0769231
Italy-San Marino	0	0.111111	0	0.333333	0.555556
Italy-Vatican City	0.666667	0	0.0666667	0.0666667	0.2
Jordan-Saudi Arabia	0	0	0	0	0
Kazakhstan-Turkmenistan	0	0	0	1	0
Liberia-Sierra Leone	0.666667	0	0	0.333333	0
Liechtenstein-Switzerland	0.771429	0	0	0.114286	0.114286
Malaysia-Thailand	0.647059	0	0.0588235	0.176471	0.117647
Mali-Niger	0	0	0	0	0
Mauritania-Western Sahara	0	0	0	0	0
Namibia-South Africa	0.714286	0	0	0.285714	0
Norway-Russia	0.625	0	0	0	0.375
Saudi Arabia-Yemen	0	0	0	1	0
South Africa-Zimbabwe	0.761905	0	0.047619	0.142857	0.047619
Zambia-Zimbabwe	0.944444	0	0	0.0555556	0
