# Supplementary material for: Risk of introduction and establishment of alien vertebrate species in transboundary neighboring areas
Source: Nat Commun. 2024 Jan 29;15:870. doi: 10.1038/s41467-024-45025-4 (PMC10824721; doi:10.1038/s41467-024-45025-4)
Supplement: Supplementary file 8 — Supplementary Data 5 [file 41467_2024_45025_MOESM8_ESM.xlsx]

## Sheet: Supplementary Data 5
Language	Key words
English	TS= (inva* OR alien OR exotic OR introduc* OR non-native OR non-indigenous) AND TS= (reptile OR turtle OR frog OR toad OR amphibian OR fish)
Spanish	TS= (invas* OR extranjero OR extranjera OR foráneo OR foránea OR alóctono OR alóctona OR exótico OR exótica OR introducido OR introducida OR no nativo OR no nativa OR no indígena) AND TS= (Reptil OR saurio OR lagarto OR tortuga OR rana OR sapo OR anfibio OR peces OR pez)
Portuguese	TS= (invasoras OR invasiva OR “invasão biológica” OR alienígena OR exótico OR exótica OR exógenas OR alóctones OR introdução OR introduzindo OR introduzem OR não-nativos OR não nativas OR não autóctones OR não indígenas) AND TS= (réptil OR répteis OR tartaruga OR anuros OR rã OR sapo OR anfíbio OR anfíbia OR peixe)
French	TS= (envahissant OR allogène OR exotique OR espèce introduite OR Non natif OR Non-autochtones) AND TS= (reptile OR la tortue OR la grenouille OR le crapaud OR amphibien OR Le poisson)
Norwegian	TS= (Invaderende OR invasjon OR fremmede OR eksotisk OR introduserte OR ikke-indfødte OR ikke innfødt OR ikke-urfolk OR ikke-stedegne OR ikke-hjemmehørende) AND TS= (reptil OR krypdyr OR skilpadde OR frosk OR padde OR amfibier OR amfibium OR fisk)
Swedish	TS= (invasiva OR invaderande OR främmande OR exotiska OR Införandet OR införande OR införseln OR Införsel OR icke inhemska) AND TS= (reptiler OR kräldjur OR sköldpadda OR grodor OR grodarter OR paddor OR paddan OR amfibier OR groddjur OR fisk)
Danish	TS= (invasive OR invasioner OR indtrængende OR fremmede OR eksotiske OR indføre OR introducere OR indførelsen OR ikke-indfødte OR ikke-hjemmehørende) AND TS= (krybdyr OR skildpadde OR Frøer OR tudse OR padder OR amfibiefrø OR fisk)
Finnish	TS= (Invasiiviset OR vieraat OR vieraslajeja OR tuloka OR tuonti OR eksoottiset OR Käyttöön OR ei-syntyperäinen OR ei-kotoperäiset) AND TS= (Matelijat OR matelijo OR kilpikonna OR sammakon OR rupikonna OR sammakkoeläimet OR kalat)
Russian	TS= (инвазия OR чужеродный OR экзотический OR интродуцированный OR некоренной OR неместный) AND TS= (рептилия OR черепаха OR лягушка OR жаба OR амфибия OR рыба)
Estonian	TS= (Invasiivsed OR võõrliikide OR sissetungivad OR asustamine OR eksootiliste OR mittepõliste OR mitte-indigeensed OR nimetatud) AND TS= (roomajaid OR roomajad OR kilpkonn OR konn OR kärnkonn OR kahepaiksete OR kahepaiksed OR kalad)
German	TS= (invasiven OR invasiver OR Invasionen OR Einführung OR nicht heimischen OR nicht heimischer OR exotischer OR fremder OR gebietsfremde) AND TS= (Reptilien OR Schildkröten OR Frösche OR Lurchen OR Kröte OR Amphibien OR Fische)
Mandarin Chinese	TS=(入侵 OR 外来的 OR 引种OR 引入OR 非本地 OR 非土著) AND TS=(爬行动物 OR 龟 OR 蛙 OR 蟾蜍 OR 两栖 OR 鱼)
