# Supplementary material for: Risk of introduction and establishment of alien vertebrate species in transboundary neighboring areas
Source: Nat Commun. 2024 Jan 29;15:870. doi: 10.1038/s41467-024-45025-4 (PMC10824721; doi:10.1038/s41467-024-45025-4)
Supplement: Supplementary file 10 — Source Data [file 41467_2024_45025_MOESM10_ESM.zip]

Archive with 6 entries (6 files):
- source_data/Fig.1 data.xlsx
- source_data/Fig.2 data.xlsx
- source_data/Fig.3 data.xlsx
- source_data/Fig.4 data.xlsx
- source_data/Fig.5 data.xlsx
- source_data/Fig.6 data.xlsx
