# Supplementary material for: Risk of introduction and establishment of alien vertebrate species in transboundary neighboring areas
Source: Nat Commun. 2024 Jan 29;15:870. doi: 10.1038/s41467-024-45025-4 (PMC10824721; doi:10.1038/s41467-024-45025-4)
Supplement: Supplementary file 10 — Source Data [file 41467_2024_45025_MOESM10_ESM.zip › source_data/Fig.2 data.xlsx]

## Sheet: Fig. 2
TARGET_FID	Pair	Overall_risk_level
10401	Argentina-Chile	H
10404	Argentina-Chile	H
11081	Argentina-Chile	H
11761	Argentina-Chile	H
12441	Argentina-Chile	M
13121	Argentina-Chile	H
13799	Argentina-Chile	H
13800	Argentina-Chile	H
13801	Argentina-Chile	H
14474	Argentina-Chile	H
14475	Argentina-Chile	M
14476	Argentina-Chile	H
14477	Argentina-Chile	VH
14478	Argentina-Chile	H
14479	Argentina-Chile	H
15153	Argentina-Chile	M
15154	Argentina-Chile	M
15832	Argentina-Chile	H
15833	Argentina-Chile	H
15834	Argentina-Chile	H
16511	Argentina-Chile	M
16512	Argentina-Chile	H
16513	Argentina-Chile	H
16514	Argentina-Chile	H
17191	Argentina-Chile	M
17871	Argentina-Chile	M
17872	Argentina-Chile	H
18552	Argentina-Chile	M
18553	Argentina-Chile	H
19233	Argentina-Chile	H
19234	Argentina-Chile	H
19913	Argentina-Chile	M
19914	Argentina-Chile	VH
20594	Argentina-Chile	H
20595	Argentina-Chile	H
21274	Argentina-Chile	M
21275	Argentina-Chile	H
21954	Argentina-Chile	M
21955	Argentina-Chile	H
22635	Argentina-Chile	H
23315	Argentina-Chile	H
23316	Argentina-Chile	H
23994	Argentina-Chile	H
23995	Argentina-Chile	H
23996	Argentina-Chile	H
24675	Argentina-Chile	H
24676	Argentina-Chile	H
25355	Argentina-Chile	VH
26034	Argentina-Chile	H
26035	Argentina-Chile	VH
26714	Argentina-Chile	H
27394	Argentina-Chile	H
27395	Argentina-Chile	VH
28074	Argentina-Chile	H
28075	Argentina-Chile	H
28754	Argentina-Chile	H
28755	Argentina-Chile	VH
29434	Argentina-Chile	H
29435	Argentina-Chile	VH
30114	Argentina-Chile	H
30115	Argentina-Chile	VH
30795	Argentina-Chile	VH
31475	Argentina-Chile	VH
32155	Argentina-Chile	H
32156	Argentina-Chile	H
32836	Argentina-Chile	H
32837	Argentina-Chile	H
33516	Argentina-Chile	H
34196	Argentina-Chile	H
34876	Argentina-Chile	VH
35556	Argentina-Chile	VH
35557	Argentina-Chile	H
36237	Argentina-Chile	H
36238	Argentina-Chile	H
36917	Argentina-Chile	H
36918	Argentina-Chile	M
37597	Argentina-Chile	H
37598	Argentina-Chile	H
38278	Argentina-Chile	H
38279	Argentina-Chile	H
38958	Argentina-Chile	H
38959	Argentina-Chile	H
38991	Brazil-Uruguay	M
39638	Argentina-Chile	VH
39639	Argentina-Chile	H
39671	Brazil-Uruguay	H
40318	Argentina-Chile	VH
40342	Argentina-Uruguay	H
40351	Brazil-Uruguay	VH
40352	Brazil-Uruguay	H
40998	Argentina-Chile	H
41022	Argentina-Uruguay	VH
41031	Brazil-Uruguay	VH
41032	Brazil-Uruguay	VH
41677	Argentina-Chile	H
41678	Argentina-Chile	M
41702	Argentina-Uruguay	VH
41709	Brazil-Uruguay	H
41710	Brazil-Uruguay	H
41711	Brazil-Uruguay	H
42357	Argentina-Chile	H
42382	Argentina-Uruguay	VH
42388	Brazil-Uruguay	H
42389	Brazil-Uruguay	H
43037	Argentina-Chile	H
43038	Argentina-Chile	M
43062	Argentina-Uruguay	VH
43063	Argentina-Uruguay	H
43066	Brazil-Uruguay	H
43067	Brazil-Uruguay	H
43068	Brazil-Uruguay	VH
43234	Lesotho-South Africa	M
43718	Argentina-Chile	M
43719	Argentina-Chile	M
43742	Argentina-Uruguay	VH
43743	Argentina-Brazil	H
43743	Argentina-Uruguay	H
43743	Brazil-Uruguay	H
43744	Brazil-Uruguay	H
43745	Brazil-Uruguay	H
43746	Brazil-Uruguay	VH
43913	Lesotho-South Africa	H
43914	Lesotho-South Africa	H
43915	Lesotho-South Africa	H
43916	Lesotho-South Africa	H
44398	Argentina-Chile	H
44399	Argentina-Chile	M
44423	Argentina-Brazil	H
44424	Argentina-Brazil	H
44424	Brazil-Uruguay	H
44425	Brazil-Uruguay	VH
44592	Lesotho-South Africa	H
44593	Lesotho-South Africa	VH
44595	Lesotho-South Africa	H
44596	Lesotho-South Africa	H
44597	Lesotho-South Africa	M
45078	Argentina-Chile	M
45079	Argentina-Chile	M
45104	Argentina-Brazil	H
45105	Argentina-Brazil	VH
45272	Lesotho-South Africa	H
45273	Lesotho-South Africa	VH
45274	Lesotho-South Africa	VH
45277	Lesotho-South Africa	H
45759	Argentina-Chile	M
45785	Argentina-Brazil	H
45786	Argentina-Brazil	VH
45931	Namibia-South Africa	M
45933	Namibia-South Africa	M
45934	Namibia-South Africa	H
45935	Namibia-South Africa	M
45936	Namibia-South Africa	M
45937	Namibia-South Africa	M
45953	Lesotho-South Africa	H
45954	Lesotho-South Africa	VH
45955	Lesotho-South Africa	VH
45956	Lesotho-South Africa	H
45957	Lesotho-South Africa	H
46439	Argentina-Chile	M
46440	Argentina-Chile	M
46466	Argentina-Brazil	H
46467	Argentina-Brazil	VH
46611	Namibia-South Africa	H
46612	Namibia-South Africa	M
46613	Namibia-South Africa	M
46617	Namibia-South Africa	H
46618	Namibia-South Africa	H
46635	Lesotho-South Africa	H
46636	Lesotho-South Africa	H
47120	Argentina-Chile	M
47147	Argentina-Brazil	VH
47148	Argentina-Brazil	VH
47149	Argentina-Brazil	VH
47292	Namibia-South Africa	H
47293	Namibia-South Africa	M
47298	Namibia-South Africa	VH
47800	Argentina-Chile	M
47801	Argentina-Chile	M
47821	Argentina-Paraguay	VH
47822	Argentina-Paraguay	H
47823	Argentina-Paraguay	H
47824	Argentina-Paraguay	H
47825	Argentina-Paraguay	VH
47826	Argentina-Paraguay	VH
47827	Argentina-Paraguay	VH
47829	Argentina-Brazil	H
47830	Argentina-Brazil	VH
47831	Argentina-Brazil	VH
47978	Namibia-South Africa	M
48000	South Africa-Swaziland	H
48001	South Africa-Swaziland	H
48002	South Africa-Swaziland	VH
48481	Argentina-Chile	M
48482	Argentina-Chile	M
48501	Argentina-Paraguay	H
48502	Argentina-Paraguay	VH
48507	Argentina-Paraguay	VH
48508	Argentina-Paraguay	VH
48509	Argentina-Paraguay	H
48511	Argentina-Brazil	VH
48658	Namibia-South Africa	M
48659	Botswana-South Africa	M
48660	Botswana-South Africa	H
48661	Botswana-South Africa	H
48662	Botswana-South Africa	H
48680	South Africa-Swaziland	H
48682	Mozambique-South Africa	H
48682	Mozambique-Swaziland	H
48682	South Africa-Swaziland	H
48683	Mozambique-South Africa	H
48683	Mozambique-Swaziland	H
48684	Mozambique-South Africa	H
49161	Argentina-Chile	L
49182	Argentina-Paraguay	VH
49189	Argentina-Paraguay	VH
49191	Argentina-Brazil	VH
49338	Namibia-South Africa	H
49339	Botswana-South Africa	H
49340	Botswana-South Africa	H
49342	Botswana-South Africa	H
49343	Botswana-South Africa	H
49360	South Africa-Swaziland	VH
49362	Mozambique-Swaziland	VH
49363	Mozambique-Swaziland	VH
49841	Argentina-Chile	L
49862	Argentina-Paraguay	H
49863	Argentina-Paraguay	VH
49869	Argentina-Brazil	VH
49869	Argentina-Paraguay	VH
49870	Argentina-Brazil	VH
49871	Argentina-Brazil	VH
50018	Namibia-South Africa	H
50020	Botswana-South Africa	H
50023	Botswana-South Africa	H
50024	Botswana-South Africa	H
50026	Botswana-South Africa	H
50027	Botswana-South Africa	M
50028	Botswana-South Africa	H
50029	Botswana-South Africa	H
50040	South Africa-Swaziland	H
50041	South Africa-Swaziland	VH
50042	Mozambique-South Africa	H
50042	Mozambique-Swaziland	H
50042	South Africa-Swaziland	H
50521	Argentina-Chile	M
50543	Argentina-Paraguay	VH
50549	Argentina-Brazil	VH
50549	Argentina-Paraguay	VH
50549	Brazil-Paraguay	VH
50550	Argentina-Brazil	VH
50698	Namibia-South Africa	H
50699	Botswana-South Africa	H
50700	Botswana-South Africa	VH
50704	Botswana-South Africa	H
50705	Botswana-South Africa	H
50706	Botswana-South Africa	H
50707	Botswana-South Africa	H
50709	Botswana-South Africa	VH
50710	Botswana-South Africa	VH
50722	Mozambique-South Africa	H
51201	Argentina-Chile	M
51202	Argentina-Chile	M
51220	Argentina-Paraguay	H
51221	Argentina-Paraguay	H
51222	Argentina-Paraguay	H
51223	Argentina-Paraguay	VH
51229	Brazil-Paraguay	VH
51230	Brazil-Paraguay	VH
51378	Botswana-Namibia	H
51378	Botswana-South Africa	H
51378	Namibia-South Africa	H
51379	Botswana-South Africa	H
51390	Botswana-South Africa	VH
51391	Botswana-South Africa	H
51402	Mozambique-South Africa	H
51881	Argentina-Chile	H
51882	Argentina-Chile	H
51883	Argentina-Chile	H
51899	Argentina-Paraguay	H
51900	Argentina-Paraguay	H
51910	Brazil-Paraguay	VH
52058	Botswana-Namibia	H
52071	Botswana-South Africa	H
52072	Botswana-South Africa	H
52082	Mozambique-South Africa	H
52563	Argentina-Chile	M
52564	Argentina-Chile	M
52576	Argentina-Paraguay	M
52577	Argentina-Paraguay	M
52578	Argentina-Paraguay	M
52579	Argentina-Paraguay	H
52587	Brazil-Paraguay	H
52588	Brazil-Paraguay	H
52589	Brazil-Paraguay	VH
52590	Brazil-Paraguay	VH
52738	Botswana-Namibia	M
52752	Botswana-South Africa	H
52762	Mozambique-South Africa	H
53244	Argentina-Chile	M
53255	Argentina-Paraguay	M
53256	Argentina-Paraguay	H
53267	Brazil-Paraguay	H
53418	Botswana-Namibia	M
53432	Botswana-South Africa	H
53433	Botswana-South Africa	H
53434	Botswana-South Africa	H
53441	Mozambique-South Africa	H
53442	Mozambique-South Africa	H
53922	Bolivia-Chile	H
53923	Bolivia-Chile	L
53924	Argentina-Bolivia	L
53924	Argentina-Chile	L
53924	Bolivia-Chile	L
53929	Argentina-Bolivia	VH
53930	Argentina-Bolivia	VH
53934	Argentina-Paraguay	H
53935	Argentina-Paraguay	H
53947	Brazil-Paraguay	H
54098	Botswana-Namibia	H
54114	Botswana-South Africa	H
54115	Botswana-South Africa	H
54121	Mozambique-South Africa	H
54602	Bolivia-Chile	M
54603	Bolivia-Chile	M
54604	Argentina-Bolivia	H
54605	Argentina-Bolivia	H
54609	Argentina-Bolivia	VH
54610	Argentina-Bolivia	VH
54613	Argentina-Bolivia	H
54613	Argentina-Paraguay	H
54613	Bolivia-Paraguay	H
54614	Argentina-Paraguay	H
54622	Brazil-Paraguay	VH
54623	Brazil-Paraguay	H
54624	Brazil-Paraguay	H
54625	Brazil-Paraguay	H
54626	Brazil-Paraguay	VH
54627	Brazil-Paraguay	VH
54778	Botswana-Namibia	H
54795	Botswana-South Africa	H
54796	Botswana-South Africa	H
54797	Botswana-South Africa	H
54797	Botswana-Zimbabwe	H
54797	South Africa-Zimbabwe	H
54798	South Africa-Zimbabwe	VH
54799	South Africa-Zimbabwe	H
54800	South Africa-Zimbabwe	H
54801	Mozambique-South Africa	H
54801	Mozambique-Zimbabwe	H
54801	South Africa-Zimbabwe	H
55282	Bolivia-Chile	M
55285	Argentina-Bolivia	H
55286	Argentina-Bolivia	H
55287	Argentina-Bolivia	VH
55288	Argentina-Bolivia	VH
55289	Argentina-Bolivia	VH
55290	Argentina-Bolivia	VH
55291	Argentina-Bolivia	VH
55292	Argentina-Bolivia	VH
55293	Argentina-Bolivia	H
55293	Bolivia-Paraguay	H
55302	Brazil-Paraguay	H
55303	Brazil-Paraguay	H
55305	Brazil-Paraguay	H
55458	Botswana-Namibia	M
55459	Botswana-Namibia	M
55460	Botswana-Namibia	H
55475	Botswana-Zimbabwe	H
55476	Botswana-Zimbabwe	M
55477	Botswana-Zimbabwe	M
55478	South Africa-Zimbabwe	H
55481	Mozambique-Zimbabwe	H
55482	Mozambique-Zimbabwe	H
55962	Bolivia-Chile	H
55973	Bolivia-Paraguay	VH
55974	Bolivia-Paraguay	VH
55982	Brazil-Paraguay	H
55983	Brazil-Paraguay	VH
56140	Botswana-Namibia	H
56154	Botswana-Zimbabwe	H
56155	Botswana-Zimbabwe	H
56162	Mozambique-Zimbabwe	H
56163	Mozambique-Zimbabwe	H
56641	Bolivia-Chile	H
56642	Bolivia-Chile	H
56654	Bolivia-Paraguay	VH
56662	Brazil-Paraguay	VH
56663	Brazil-Paraguay	H
56820	Botswana-Namibia	H
56834	Botswana-Zimbabwe	H
56843	Mozambique-Zimbabwe	H
57321	Bolivia-Chile	M
57334	Bolivia-Paraguay	VH
57342	Bolivia-Brazil	H
57342	Bolivia-Paraguay	H
57342	Brazil-Paraguay	H
57500	Botswana-Namibia	H
57513	Botswana-Zimbabwe	H
57514	Botswana-Zimbabwe	VH
57523	Mozambique-Zimbabwe	H
57524	Mozambique-Zimbabwe	VH
58001	Bolivia-Chile	H
58014	Bolivia-Paraguay	H
58015	Bolivia-Paraguay	M
58021	Bolivia-Paraguay	H
58022	Bolivia-Brazil	H
58022	Bolivia-Paraguay	H
58180	Botswana-Namibia	H
58191	Botswana-Zimbabwe	H
58192	Botswana-Zimbabwe	H
58193	Botswana-Zimbabwe	M
58204	Mozambique-Zimbabwe	VH
58681	Bolivia-Chile	H
58695	Bolivia-Paraguay	H
58696	Bolivia-Paraguay	H
58697	Bolivia-Paraguay	H
58698	Bolivia-Paraguay	H
58699	Bolivia-Paraguay	H
58700	Bolivia-Paraguay	H
58701	Bolivia-Paraguay	H
58702	Bolivia-Brazil	H
58703	Bolivia-Brazil	VH
58860	Botswana-Namibia	H
58870	Botswana-Zimbabwe	H
58871	Botswana-Zimbabwe	H
58884	Mozambique-Zimbabwe	H
59360	Bolivia-Chile	H
59361	Bolivia-Chile	H
59383	Bolivia-Brazil	VH
59540	Botswana-Namibia	M
59550	Botswana-Zimbabwe	H
59564	Mozambique-Zimbabwe	VH
60037	Chile-Peru	H
60038	Chile-Peru	H
60039	Chile-Peru	H
60040	Bolivia-Chile	H
60063	Bolivia-Brazil	H
60220	Botswana-Namibia	M
60221	Botswana-Namibia	H
60222	Botswana-Namibia	H
60223	Botswana-Namibia	H
60225	Botswana-Namibia	H
60226	Botswana-Namibia	H
60229	Botswana-Zimbabwe	H
60230	Botswana-Zimbabwe	VH
60244	Mozambique-Zimbabwe	VH
60572	French Polynesia-Kiribati	L
60719	Bolivia-Chile	VH
60719	Chile-Peru	VH
60720	Bolivia-Chile	M
60743	Bolivia-Brazil	H
60895	Angola-Namibia	H
60896	Angola-Namibia	H
60897	Angola-Namibia	H
60898	Angola-Namibia	VH
60899	Angola-Namibia	H
60900	Angola-Namibia	VH
60901	Angola-Namibia	H
60902	Angola-Namibia	VH
60903	Angola-Namibia	VH
60903	Botswana-Namibia	VH
60904	Angola-Namibia	VH
60904	Botswana-Namibia	VH
60905	Angola-Namibia	H
60905	Angola-Zambia	H
60905	Botswana-Namibia	H
60905	Namibia-Zambia	H
60906	Botswana-Namibia	H
60907	Botswana-Namibia	H
60908	Botswana-Namibia	H
60908	Namibia-Zambia	H
60909	Botswana-Namibia	H
60909	Botswana-Zambia	H
60909	Botswana-Zimbabwe	H
60909	Namibia-Zambia	H
60909	Zambia-Zimbabwe	H
60910	Zambia-Zimbabwe	VH
60911	Zambia-Zimbabwe	H
60912	Zambia-Zimbabwe	H
60913	Zambia-Zimbabwe	H
60924	Mozambique-Zimbabwe	H
61399	Bolivia-Chile	M
61399	Bolivia-Peru	M
61399	Chile-Peru	M
61421	Bolivia-Brazil	VH
61422	Bolivia-Brazil	H
61423	Bolivia-Brazil	H
61562	Angola-Namibia	M
61563	Angola-Namibia	M
61564	Angola-Namibia	M
61565	Angola-Namibia	H
61566	Angola-Namibia	H
61567	Angola-Namibia	H
61568	Angola-Namibia	M
61569	Angola-Namibia	M
61570	Angola-Namibia	H
61571	Angola-Namibia	M
61572	Angola-Namibia	H
61573	Angola-Namibia	H
61574	Angola-Namibia	H
61575	Angola-Namibia	H
61584	Angola-Zambia	H
61585	Angola-Zambia	H
61585	Namibia-Zambia	H
61586	Namibia-Zambia	H
61587	Namibia-Zambia	H
61588	Namibia-Zambia	H
61593	Zambia-Zimbabwe	H
61594	Zambia-Zimbabwe	H
61604	Mozambique-Zimbabwe	H
62079	Bolivia-Peru	M
62080	Bolivia-Peru	H
62101	Bolivia-Brazil	VH
62244	Angola-Namibia	M
62245	Angola-Namibia	H
62263	Angola-Zambia	VH
62264	Angola-Zambia	H
62274	Zambia-Zimbabwe	H
62275	Zambia-Zimbabwe	H
62284	Mozambique-Zimbabwe	H
62288	Malawi-Mozambique	H
62289	Malawi-Mozambique	VH
62760	Bolivia-Peru	VH
62761	Bolivia-Peru	VH
62778	Bolivia-Brazil	H
62779	Bolivia-Brazil	VH
62780	Bolivia-Brazil	VH
62781	Bolivia-Brazil	VH
62782	Bolivia-Brazil	H
62942	Angola-Zambia	H
62943	Angola-Zambia	M
62955	Zambia-Zimbabwe	H
62956	Zambia-Zimbabwe	H
62961	Mozambique-Zimbabwe	H
62962	Mozambique-Zimbabwe	H
62963	Mozambique-Zimbabwe	H
62964	Mozambique-Zimbabwe	H
62967	Malawi-Mozambique	H
62968	Malawi-Mozambique	H
62969	Malawi-Mozambique	VH
63439	Bolivia-Peru	H
63440	Bolivia-Peru	H
63458	Bolivia-Brazil	H
63622	Angola-Zambia	H
63636	Zambia-Zimbabwe	H
63637	Zambia-Zimbabwe	H
63638	Zambia-Zimbabwe	H
63639	Mozambique-Zimbabwe	H
63639	Zambia-Zimbabwe	H
63640	Mozambique-Zimbabwe	H
63641	Mozambique-Zimbabwe	H
63647	Malawi-Mozambique	H
63649	Malawi-Mozambique	H
63650	Malawi-Mozambique	H
64119	Bolivia-Peru	H
64120	Bolivia-Peru	H
64137	Bolivia-Brazil	H
64138	Bolivia-Brazil	H
64302	Angola-Zambia	H
64318	Zambia-Zimbabwe	H
64319	Mozambique-Zambia	M
64319	Mozambique-Zimbabwe	M
64319	Zambia-Zimbabwe	M
64327	Malawi-Mozambique	H
64330	Malawi-Mozambique	M
64800	Bolivia-Peru	H
64817	Bolivia-Brazil	M
64818	Bolivia-Brazil	H
64982	Angola-Zambia	H
64999	Mozambique-Zambia	H
65000	Mozambique-Zambia	H
65001	Mozambique-Zambia	M
65007	Malawi-Mozambique	H
65010	Malawi-Mozambique	M
65480	Bolivia-Peru	H
65481	Bolivia-Peru	M
65497	Bolivia-Brazil	M
65498	Bolivia-Brazil	H
65662	Angola-Zambia	H
65681	Mozambique-Zambia	VH
65682	Mozambique-Zambia	H
65683	Mozambique-Zambia	VH
65684	Mozambique-Zambia	H
65685	Malawi-Mozambique	H
65686	Malawi-Mozambique	H
65687	Malawi-Mozambique	H
65689	Malawi-Mozambique	H
65690	Malawi-Mozambique	M
66160	Bolivia-Peru	M
66161	Bolivia-Peru	M
66177	Bolivia-Brazil	H
66342	Angola-Zambia	H
66364	Malawi-Zambia	H
66364	Mozambique-Zambia	H
66365	Malawi-Zambia	VH
66365	Mozambique-Zambia	VH
66365	Malawi-Mozambique	VH
66368	Malawi-Mozambique	M
66369	Malawi-Mozambique	VH
66840	Bolivia-Peru	H
66841	Bolivia-Peru	H
66853	Bolivia-Brazil	M
66854	Bolivia-Brazil	M
66855	Bolivia-Brazil	H
66856	Bolivia-Brazil	H
66857	Bolivia-Brazil	VH
67022	Angola-Zambia	H
67036	Democratic Republic of the Congo-Zambia	VH
67037	Democratic Republic of the Congo-Zambia	VH
67038	Democratic Republic of the Congo-Zambia	VH
67044	Malawi-Zambia	H
67047	Malawi-Mozambique	H
67048	Malawi-Mozambique	M
67520	Bolivia-Peru	H
67521	Bolivia-Peru	VH
67531	Bolivia-Brazil	M
67532	Bolivia-Brazil	H
67533	Bolivia-Brazil	H
67534	Bolivia-Brazil	H
67702	Angola-Zambia	H
67703	Angola-Zambia	H
67704	Angola-Zambia	H
67705	Angola-Zambia	M
67706	Angola-Zambia	M
67715	Democratic Republic of the Congo-Zambia	VH
67716	Democratic Republic of the Congo-Zambia	VH
67718	Democratic Republic of the Congo-Zambia	M
67724	Malawi-Zambia	H
67725	Malawi-Zambia	H
67727	Malawi-Mozambique	M
68201	Bolivia-Peru	H
68209	Bolivia-Brazil	M
68210	Bolivia-Brazil	H
68211	Bolivia-Brazil	H
68386	Angola-Zambia	M
68393	Democratic Republic of the Congo-Zambia	VH
68394	Democratic Republic of the Congo-Zambia	VH
68395	Democratic Republic of the Congo-Zambia	VH
68396	Democratic Republic of the Congo-Zambia	M
68397	Democratic Republic of the Congo-Zambia	M
68398	Democratic Republic of the Congo-Zambia	M
68404	Malawi-Zambia	H
68405	Malawi-Zambia	H
68407	Malawi-Mozambique	M
68880	Bolivia-Peru	H
68881	Bolivia-Peru	H
68888	Bolivia-Brazil	H
68889	Bolivia-Brazil	H
69066	Angola-Zambia	M
69069	Democratic Republic of the Congo-Zambia	VH
69070	Democratic Republic of the Congo-Zambia	VH
69071	Democratic Republic of the Congo-Zambia	VH
69072	Democratic Republic of the Congo-Zambia	VH
69073	Democratic Republic of the Congo-Zambia	VH
69075	Democratic Republic of the Congo-Zambia	H
69076	Democratic Republic of the Congo-Zambia	H
69085	Malawi-Zambia	H
69087	Malawi-Mozambique	M
69088	Malawi-Mozambique	M
69091	Mozambique-Tanzania	H
69092	Mozambique-Tanzania	M
69093	Mozambique-Tanzania	M
69559	Bolivia-Peru	H
69560	Bolivia-Peru	H
69561	Bolivia-Brazil	H
69568	Bolivia-Brazil	H
69743	Angola-Democratic Republic of the Congo	M
69746	Angola-Zambia	M
69747	Democratic Republic of the Congo-Zambia	H
69748	Democratic Republic of the Congo-Zambia	H
69749	Democratic Republic of the Congo-Zambia	H
69752	Democratic Republic of the Congo-Zambia	VH
69753	Democratic Republic of the Congo-Zambia	VH
69755	Democratic Republic of the Congo-Zambia	H
69765	Malawi-Zambia	H
69768	Malawi-Tanzania	M
69768	Mozambique-Tanzania	M
69768	Malawi-Mozambique	M
69769	Mozambique-Tanzania	H
69770	Mozambique-Tanzania	H
69771	Mozambique-Tanzania	L
69772	Mozambique-Tanzania	M
69773	Mozambique-Tanzania	H
69774	Mozambique-Tanzania	M
69775	Mozambique-Tanzania	M
69776	Mozambique-Tanzania	M
69777	Mozambique-Tanzania	M
70237	Brazil-Peru	H
70238	Brazil-Peru	M
70239	Bolivia-Brazil	H
70239	Bolivia-Peru	H
70239	Brazil-Peru	H
70240	Bolivia-Brazil	H
70241	Bolivia-Brazil	VH
70242	Bolivia-Brazil	H
70243	Bolivia-Brazil	H
70247	Bolivia-Brazil	H
70248	Bolivia-Brazil	H
70423	Angola-Democratic Republic of the Congo	VH
70424	Angola-Democratic Republic of the Congo	VH
70425	Angola-Democratic Republic of the Congo	H
70426	Angola-Democratic Republic of the Congo	H
70426	Angola-Zambia	H
70426	Democratic Republic of the Congo-Zambia	H
70427	Democratic Republic of the Congo-Zambia	VH
70435	Democratic Republic of the Congo-Zambia	H
70436	Democratic Republic of the Congo-Zambia	H
70445	Malawi-Zambia	H
70446	Malawi-Zambia	H
70447	Malawi-Tanzania	L
70448	Malawi-Tanzania	H
70457	Mozambique-Tanzania	H
70458	Mozambique-Tanzania	H
70459	Mozambique-Tanzania	M
70917	Brazil-Peru	H
70923	Bolivia-Brazil	VH
70924	Bolivia-Brazil	H
70927	Bolivia-Brazil	H
70928	Bolivia-Brazil	VH
71103	Angola-Democratic Republic of the Congo	H
71115	Democratic Republic of the Congo-Zambia	H
71116	Democratic Republic of the Congo-Zambia	H
71125	Malawi-Zambia	H
71126	Malawi-Zambia	H
71127	Malawi-Tanzania	M
71139	Mozambique-Tanzania	M
71594	Brazil-Peru	H
71595	Brazil-Peru	H
71596	Brazil-Peru	H
71597	Brazil-Peru	H
71604	Bolivia-Brazil	VH
71605	Bolivia-Brazil	VH
71606	Bolivia-Brazil	H
71607	Bolivia-Brazil	H
71608	Bolivia-Brazil	H
71782	Angola-Democratic Republic of the Congo	M
71783	Angola-Democratic Republic of the Congo	H
71795	Democratic Republic of the Congo-Zambia	H
71796	Democratic Republic of the Congo-Zambia	H
71804	Malawi-Zambia	H
71805	Malawi-Zambia	H
71806	Malawi-Tanzania	M
71807	Malawi-Tanzania	H
72272	Brazil-Peru	H
72273	Brazil-Peru	H
72274	Brazil-Peru	H
72277	Brazil-Peru	H
72462	Angola-Democratic Republic of the Congo	M
72475	Democratic Republic of the Congo-Zambia	H
72476	Democratic Republic of the Congo-Zambia	VH
72483	Tanzania-Zambia	H
72484	Malawi-Tanzania	H
72484	Malawi-Zambia	H
72484	Tanzania-Zambia	H
72485	Malawi-Tanzania	VH
72485	Malawi-Zambia	VH
72486	Malawi-Tanzania	VH
72487	Malawi-Tanzania	H
72666	Indonesia-Timor-Leste	H
72667	Indonesia-Timor-Leste	VH
72668	Indonesia-Timor-Leste	VH
72669	Indonesia-Timor-Leste	H
72952	Brazil-Peru	H
73142	Angola-Democratic Republic of the Congo	M
73155	Democratic Republic of the Congo-Zambia	H
73156	Democratic Republic of the Congo-Zambia	M
73160	Tanzania-Zambia	L
73161	Tanzania-Zambia	H
73162	Tanzania-Zambia	M
73163	Tanzania-Zambia	H
73348	Indonesia-Timor-Leste	VH
73349	Indonesia-Timor-Leste	H
73380	Indonesia-Papua New Guinea	H
73631	Brazil-Peru	H
73632	Brazil-Peru	H
73822	Angola-Democratic Republic of the Congo	M
73836	Democratic Republic of the Congo-Zambia	VH
73837	Democratic Republic of the Congo-Zambia	H
73838	Democratic Republic of the Congo-Zambia	H
73839	Democratic Republic of the Congo-Zambia	M
73840	Democratic Republic of the Congo-Tanzania	M
73840	Democratic Republic of the Congo-Zambia	M
73840	Tanzania-Zambia	M
73841	Tanzania-Zambia	H
74060	Indonesia-Papua New Guinea	VH
74310	Brazil-Peru	H
74311	Brazil-Peru	H
74493	Angola-Democratic Republic of the Congo	M
74494	Angola-Democratic Republic of the Congo	H
74495	Angola-Democratic Republic of the Congo	M
74496	Angola-Democratic Republic of the Congo	M
74497	Angola-Democratic Republic of the Congo	H
74502	Angola-Democratic Republic of the Congo	H
74519	Democratic Republic of the Congo-Tanzania	M
74520	Democratic Republic of the Congo-Tanzania	M
74740	Indonesia-Papua New Guinea	VH
74990	Brazil-Peru	H
74991	Brazil-Peru	H
75172	Angola-Democratic Republic of the Congo	M
75173	Angola-Democratic Republic of the Congo	M
75177	Angola-Democratic Republic of the Congo	H
75179	Angola-Democratic Republic of the Congo	H
75180	Angola-Democratic Republic of the Congo	H
75181	Angola-Democratic Republic of the Congo	M
75182	Angola-Democratic Republic of the Congo	H
75199	Democratic Republic of the Congo-Tanzania	M
75420	Indonesia-Papua New Guinea	VH
75671	Brazil-Peru	H
75852	Angola-Democratic Republic of the Congo	H
75857	Angola-Democratic Republic of the Congo	M
75858	Angola-Democratic Republic of the Congo	H
75859	Angola-Democratic Republic of the Congo	H
75878	Democratic Republic of the Congo-Tanzania	L
75879	Democratic Republic of the Congo-Tanzania	M
76100	Indonesia-Papua New Guinea	VH
76351	Brazil-Peru	H
76352	Brazil-Peru	H
76532	Angola-Democratic Republic of the Congo	H
76557	Democratic Republic of the Congo-Tanzania	H
76558	Democratic Republic of the Congo-Tanzania	L
76780	Indonesia-Papua New Guinea	VH
77032	Brazil-Peru	H
77203	Angola-Democratic Republic of the Congo	M
77205	Angola-Democratic Republic of the Congo	H
77206	Angola-Democratic Republic of the Congo	H
77207	Angola-Democratic Republic of the Congo	H
77208	Angola-Democratic Republic of the Congo	VH
77209	Angola-Democratic Republic of the Congo	H
77210	Angola-Democratic Republic of the Congo	H
77211	Angola-Democratic Republic of the Congo	VH
77212	Angola-Democratic Republic of the Congo	H
77237	Democratic Republic of the Congo-Tanzania	M
77460	Indonesia-Papua New Guinea	H
77712	Brazil-Peru	H
77713	Brazil-Peru	H
77883	Angola-Democratic Republic of the Congo	VH
77917	Democratic Republic of the Congo-Tanzania	M
78140	Indonesia-Papua New Guinea	H
78379	Ecuador-Peru	H
78380	Ecuador-Peru	VH
78381	Ecuador-Peru	H
78393	Brazil-Peru	H
78394	Brazil-Peru	H
78562	Angola-Republic of congo	H
78563	Angola-Democratic Republic of the Congo	H
78563	Angola-Republic of congo	H
78564	Angola-Democratic Republic of the Congo	M
78564	Angola-Republic of congo	M
78564	Democratic Republic of the Congo-Republic of Congo	M
78565	Democratic Republic of the Congo-Republic of Congo	M
78566	Democratic Republic of the Congo-Republic of Congo	M
78567	Democratic Republic of the Congo-Republic of Congo	H
78568	Democratic Republic of the Congo-Republic of Congo	H
78597	Democratic Republic of the Congo-Tanzania	M
78617	Kenya-Tanzania	M
78820	Indonesia-Papua New Guinea	VH
79057	Ecuador-Peru	H
79058	Ecuador-Peru	H
79059	Ecuador-Peru	VH
79061	Ecuador-Peru	H
79074	Brazil-Peru	H
79075	Brazil-Peru	H
79076	Brazil-Peru	H
79077	Brazil-Peru	H
79078	Brazil-Colombia	H
79078	Brazil-Peru	H
79078	Colombia-peru	H
79243	Angola-Republic of congo	H
79244	Angola-Republic of congo	H
79246	Democratic Republic of the Congo-Republic of Congo	H
79247	Democratic Republic of the Congo-Republic of Congo	H
79248	Democratic Republic of the Congo-Republic of Congo	H
79249	Democratic Republic of the Congo-Republic of Congo	VH
79277	Burundi-Tanzania	M
79277	Democratic Republic of the Congo-Tanzania	M
79277	Burundi-Democratic Republic of the Congo	M
79278	Burundi-Tanzania	H
79279	Burundi-Tanzania	H
79295	Kenya-Tanzania	M
79296	Kenya-Tanzania	M
79297	Kenya-Tanzania	H
79500	Indonesia-Papua New Guinea	H
79737	Ecuador-Peru	H
79738	Ecuador-Peru	VH
79741	Ecuador-Peru	VH
79757	Brazil-Peru	H
79757	Colombia-peru	H
79758	Brazil-Colombia	H
79758	Colombia-peru	H
79759	Brazil-Colombia	H
79921	Gabon-Republic of Congo	H
79922	Gabon-Republic of Congo	M
79929	Democratic Republic of the Congo-Republic of Congo	H
79930	Democratic Republic of the Congo-Republic of Congo	H
79957	Burundi-Democratic Republic of the Congo	M
79959	Burundi-Tanzania	M
79974	Kenya-Tanzania	M
79975	Kenya-Tanzania	L
80180	Indonesia-Papua New Guinea	H
80418	Ecuador-Peru	VH
80421	Ecuador-Peru	VH
80422	Ecuador-Peru	H
80437	Colombia-peru	H
80438	Colombia-peru	H
80439	Brazil-Colombia	H
80601	Gabon-Republic of Congo	VH
80602	Gabon-Republic of Congo	H
80610	Democratic Republic of the Congo-Republic of Congo	H
80611	Democratic Republic of the Congo-Republic of Congo	H
80637	Burundi-Democratic Republic of the Congo	M
80639	Burundi-Tanzania	H
80640	Burundi-Tanzania	M
80653	Kenya-Tanzania	VH
80654	Kenya-Tanzania	H
80860	Indonesia-Papua New Guinea	VH
81102	Ecuador-Peru	H
81103	Ecuador-Peru	H
81104	Ecuador-Peru	H
81105	Ecuador-Peru	H
81118	Colombia-peru	H
81119	Brazil-Colombia	H
81281	Gabon-Republic of Congo	H
81282	Gabon-Republic of Congo	VH
81291	Democratic Republic of the Congo-Republic of Congo	VH
81316	Burundi-Rwanda	H
81316	Burundi-Democratic Republic of the Congo	H
81316	Democratic Republic of the Congo-Rwanda	H
81317	Burundi-Rwanda	H
81317	Burundi-Democratic Republic of the Congo	H
81318	Burundi-Rwanda	M
81319	Burundi-Tanzania	M
81320	Burundi-Tanzania	H
81332	Kenya-Tanzania	H
81333	Kenya-Tanzania	H
81334	Kenya-Tanzania	H
81540	Indonesia-Papua New Guinea	VH
81785	Ecuador-Peru	H
81786	Ecuador-Peru	H
81792	Colombia-peru	H
81793	Colombia-peru	H
81794	Colombia-peru	H
81795	Colombia-peru	H
81796	Colombia-peru	H
81797	Colombia-peru	H
81798	Colombia-peru	H
81799	Brazil-Colombia	H
81961	Gabon-Republic of Congo	VH
81962	Gabon-Republic of Congo	H
81963	Gabon-Republic of Congo	H
81964	Gabon-Republic of Congo	H
81965	Gabon-Republic of Congo	H
81966	Gabon-Republic of Congo	H
81967	Gabon-Republic of Congo	H
81971	Democratic Republic of the Congo-Republic of Congo	H
81996	Burundi-Rwanda	H
81996	Democratic Republic of the Congo-Rwanda	H
81997	Burundi-Rwanda	H
81997	Democratic Republic of the Congo-Rwanda	H
81998	Burundi-Rwanda	H
81999	Burundi-Rwanda	M
81999	Burundi-Tanzania	M
81999	Rwanda-Tanzania	M
82000	Rwanda-Tanzania	H
82010	Kenya-Tanzania	M
82011	Kenya-Tanzania	M
82012	Kenya-Tanzania	H
82220	Indonesia-Papua New Guinea	M
82466	Ecuador-Peru	H
82467	Ecuador-Peru	H
82471	Colombia-peru	H
82472	Colombia-peru	H
82475	Colombia-peru	H
82479	Brazil-Colombia	H
82643	Gabon-Republic of Congo	H
82644	Gabon-Republic of Congo	H
82646	Gabon-Republic of Congo	VH
82647	Gabon-Republic of Congo	H
82651	Democratic Republic of the Congo-Republic of Congo	H
82652	Democratic Republic of the Congo-Republic of Congo	M
82676	Democratic Republic of the Congo-Rwanda	H
82677	Democratic Republic of the Congo-Rwanda	H
82680	Rwanda-Tanzania	H
82689	Kenya-Tanzania	M
82690	Kenya-Tanzania	M
82701	Kenya-Somalia	H
83147	Ecuador-Peru	H
83150	Colombia-peru	H
83151	Colombia-peru	H
83159	Brazil-Colombia	H
83327	Gabon-Republic of Congo	H
83332	Democratic Republic of the Congo-Republic of Congo	M
83357	Rwanda-Uganda	VH
83357	Democratic Republic of the Congo-Rwanda	VH
83357	Democratic Republic of the Congo-Uganda	VH
83358	Rwanda-Uganda	H
83359	Rwanda-Tanzania	VH
83359	Rwanda-Uganda	VH
83360	Rwanda-Tanzania	M
83367	Kenya-Tanzania	VH
83368	Kenya-Tanzania	H
83369	Kenya-Tanzania	M
83381	Kenya-Somalia	H
83827	Ecuador-Peru	H
83828	Ecuador-Peru	H
83829	Colombia-peru	H
83830	Colombia-peru	H
83839	Brazil-Colombia	H
84007	Gabon-Republic of Congo	H
84012	Democratic Republic of the Congo-Republic of Congo	M
84013	Democratic Republic of the Congo-Republic of Congo	H
84014	Democratic Republic of the Congo-Republic of Congo	M
84037	Democratic Republic of the Congo-Uganda	H
84038	Democratic Republic of the Congo-Uganda	H
84039	Rwanda-Tanzania	VH
84039	Rwanda-Uganda	VH
84039	Tanzania-Uganda	VH
84040	Tanzania-Uganda	VH
84041	Tanzania-Uganda	H
84042	Tanzania-Uganda	M
84043	Tanzania-Uganda	M
84044	Tanzania-Uganda	L
84045	Tanzania-Uganda	L
84046	Kenya-Tanzania	M
84046	Kenya-Uganda	M
84046	Tanzania-Uganda	M
84047	Kenya-Tanzania	H
84060	Kenya-Somalia	L
84061	Kenya-Somalia	M
84507	Ecuador-Peru	H
84508	Colombia-peru	H
84508	Ecuador-Peru	H
84509	Colombia-peru	H
84518	Brazil-Colombia	H
84519	Brazil-Colombia	H
84686	Gabon-Republic of Congo	H
84687	Gabon-Republic of Congo	H
84694	Democratic Republic of the Congo-Republic of Congo	H
84718	Democratic Republic of the Congo-Uganda	M
84726	Kenya-Uganda	H
84740	Kenya-Somalia	M
85184	Colombia-Ecuador	VH
85185	Colombia-Ecuador	VH
85186	Colombia-Ecuador	H
85187	Ecuador-Peru	H
85187	Colombia-Ecuador	H
85188	Colombia-peru	H
85188	Ecuador-Peru	H
85188	Colombia-Ecuador	H
85198	Brazil-Colombia	H
85366	Gabon-Republic of Congo	H
85374	Democratic Republic of the Congo-Republic of Congo	M
85398	Democratic Republic of the Congo-Uganda	H
85406	Kenya-Uganda	H
85420	Kenya-Somalia	L
85862	Colombia-Ecuador	VH
85863	Colombia-Ecuador	VH
85864	Colombia-Ecuador	H
85865	Colombia-Ecuador	VH
85866	Colombia-Ecuador	H
85878	Brazil-Colombia	H
85879	Brazil-Colombia	H
85880	Brazil-Colombia	H
85885	Brazil-Venezuela	H
85886	Brazil-Venezuela	H
85887	Brazil-Venezuela	H
85888	Brazil-Venezuela	H
86046	Gabon-Republic of Congo	H
86047	Gabon-Republic of Congo	H
86054	Democratic Republic of the Congo-Republic of Congo	M
86078	Democratic Republic of the Congo-Uganda	H
86086	Kenya-Uganda	H
86087	Kenya-Uganda	VH
86100	Kenya-Somalia	L
86239	Indonesia-Malaysia	VH
86240	Indonesia-Malaysia	VH
86541	Colombia-Ecuador	VH
86542	Colombia-Ecuador	H
86559	Brazil-Colombia	H
86560	Brazil-Colombia	H
86564	Brazil-Colombia	H
86564	Brazil-Venezuela	H
86564	Colombia-Venezuela	H
86565	Brazil-Venezuela	H
86566	Brazil-Venezuela	H
86567	Brazil-Venezuela	H
86568	Brazil-Venezuela	H
86569	Brazil-Venezuela	H
86570	Brazil-Venezuela	H
86580	Brazil-Guyana	H
86581	Brazil-Guyana	H
86717	Equatorial Guinea-Gabon	L
86718	Equatorial Guinea-Gabon	M
86719	Equatorial Guinea-Gabon	M
86720	Equatorial Guinea-Gabon	H
86721	Equatorial Guinea-Gabon	H
86725	Gabon-Republic of Congo	M
86726	Gabon-Republic of Congo	M
86727	Gabon-Republic of Congo	H
86734	Democratic Republic of the Congo-Republic of Congo	M
86758	Democratic Republic of the Congo-Uganda	M
86759	Democratic Republic of the Congo-Uganda	M
86767	Kenya-Uganda	VH
86768	Kenya-Uganda	VH
86780	Kenya-Somalia	M
86918	Indonesia-Malaysia	VH
86919	Indonesia-Malaysia	VH
86920	Indonesia-Malaysia	H
86921	Indonesia-Malaysia	VH
86922	Indonesia-Malaysia	VH
86923	Indonesia-Malaysia	H
86925	Indonesia-Malaysia	H
86926	Indonesia-Malaysia	H
87221	Colombia-Ecuador	VH
87239	Brazil-Colombia	H
87240	Brazil-Colombia	H
87241	Brazil-Colombia	H
87242	Brazil-Colombia	H
87244	Brazil-Colombia	H
87244	Colombia-Venezuela	H
87249	Brazil-Venezuela	H
87250	Brazil-Venezuela	H
87259	Brazil-Guyana	H
87260	Brazil-Guyana	H
87261	Brazil-Guyana	H
87262	Brazil-Guyana	H
87263	Brazil-Guyana	H
87265	Brazil-Guyana	H
87266	Brazil-Suriname	H
87401	Equatorial Guinea-Gabon	H
87404	Gabon-Republic of Congo	M
87405	Gabon-Republic of Congo	M
87406	Gabon-Republic of Congo	M
87407	Gabon-Republic of Congo	H
87410	Cameroon-Republic of Congo	M
87411	Cameroon-Republic of Congo	M
87414	Democratic Republic of the Congo-Republic of Congo	M
87439	Democratic Republic of the Congo-Uganda	M
87440	Democratic Republic of the Congo-Uganda	M
87448	Kenya-Uganda	H
87460	Kenya-Somalia	M
87597	Indonesia-Malaysia	VH
87598	Indonesia-Malaysia	VH
87603	Indonesia-Malaysia	H
87604	Indonesia-Malaysia	H
87605	Indonesia-Malaysia	H
87606	Indonesia-Malaysia	H
87607	Indonesia-Malaysia	H
87608	Indonesia-Malaysia	H
87922	Brazil-Colombia	H
87923	Brazil-Colombia	H
87924	Brazil-Colombia	H
87924	Colombia-Venezuela	H
87930	Brazil-Venezuela	H
87931	Brazil-Venezuela	H
87938	Brazil-Guyana	H
87939	Brazil-Guyana	VH
87943	Brazil-Guyana	H
87944	Brazil-Guyana	M
87944	Guyana-Suriname	M
87945	Brazil-Guyana	M
87945	Brazil-Suriname	M
87945	Guyana-Suriname	M
87946	Brazil-Suriname	H
87949	Brazil-French Guiana	H
87949	Brazil-Suriname	H
87949	French Guiana-Suriname	H
87950	Brazil-French Guiana	H
87951	Brazil-French Guiana	H
87952	Brazil-French Guiana	H
87953	Brazil-French Guiana	M
88078	Cameroon-Equatorial Guinea	M
88079	Cameroon-Equatorial Guinea	H
88080	Cameroon-Equatorial Guinea	H
88081	Cameroon-Equatorial Guinea	H
88081	Equatorial Guinea-Gabon	H
88081	Cameroon-Gabon	H
88082	Cameroon-Gabon	M
88083	Cameroon-Gabon	M
88084	Cameroon-Gabon	M
88085	Cameroon-Republic of Congo	M
88085	Gabon-Republic of Congo	M
88085	Cameroon-Gabon	M
88086	Cameroon-Republic of Congo	H
88087	Cameroon-Republic of Congo	M
88088	Cameroon-Republic of Congo	H
88089	Cameroon-Republic of Congo	H
88090	Cameroon-Republic of Congo	M
88090	Cameroon-Central African Republic	M
88091	Cameroon-Republic of Congo	M
88091	Cameroon-Central African Republic	M
88091	Central African Republic-Republic of Congo	M
88094	Democratic Republic of the Congo-Republic of Congo	M
88095	Democratic Republic of the Congo-Republic of Congo	M
88120	Democratic Republic of the Congo-Uganda	M
88121	Democratic Republic of the Congo-Uganda	M
88128	Kenya-Uganda	H
88140	Kenya-Somalia	M
88277	Indonesia-Malaysia	H
88288	Indonesia-Malaysia	H
88603	Colombia-Venezuela	H
88604	Colombia-Venezuela	H
88610	Brazil-Venezuela	H
88611	Brazil-Venezuela	H
88618	Brazil-Guyana	H
88624	Guyana-Suriname	L
88626	Brazil-Suriname	H
88627	Brazil-Suriname	H
88628	Brazil-Suriname	H
88629	Brazil-Suriname	H
88629	French Guiana-Suriname	H
88630	French Guiana-Suriname	M
88633	Brazil-French Guiana	M
88770	Cameroon-Central African Republic	H
88771	Central African Republic-Republic of Congo	L
88775	Democratic Republic of the Congo-Republic of Congo	M
88800	Democratic Republic of the Congo-Uganda	H
88808	Kenya-Uganda	H
88820	Kenya-Somalia	L
88968	Indonesia-Malaysia	H
88969	Indonesia-Malaysia	H
89283	Colombia-Venezuela	VH
89284	Colombia-Venezuela	H
89290	Brazil-Venezuela	H
89298	Brazil-Guyana	H
89299	Brazil-Guyana	H
89303	Guyana-Suriname	M
89304	Guyana-Suriname	L
89310	French Guiana-Suriname	M
89313	Brazil-French Guiana	M
89314	Brazil-French Guiana	M
89449	Cameroon-Central African Republic	M
89450	Cameroon-Central African Republic	L
89451	Central African Republic-Republic of Congo	M
89455	Democratic Republic of the Congo-Republic of Congo	M
89456	Democratic Republic of the Congo-Republic of Congo	M
89480	Democratic Republic of the Congo-Uganda	H
89487	Kenya-Uganda	H
89488	Kenya-Uganda	M
89500	Kenya-Somalia	H
89501	Kenya-Somalia	M
89649	Indonesia-Malaysia	H
89963	Colombia-Venezuela	VH
89964	Colombia-Venezuela	VH
89969	Brazil-Venezuela	H
89970	Brazil-Venezuela	H
89971	Brazil-Venezuela	H
89972	Brazil-Venezuela	H
89973	Brazil-Venezuela	H
89979	Brazil-Guyana	VH
89982	Guyana-Suriname	H
89983	Guyana-Suriname	M
89984	Guyana-Suriname	M
89990	French Guiana-Suriname	M
89994	Brazil-French Guiana	H
89995	Brazil-French Guiana	H
90129	Cameroon-Central African Republic	M
90131	Central African Republic-Republic of Congo	M
90132	Central African Republic-Republic of Congo	L
90133	Central African Republic-Republic of Congo	L
90134	Central African Republic-Republic of Congo	M
90135	Central African Republic-Democratic Republic of the Congo	M
90135	Central African Republic-Republic of Congo	M
90135	Democratic Republic of the Congo-Republic of Congo	M
90136	Central African Republic-Democratic Republic of the Congo	M
90136	Central African Republic-Republic of Congo	M
90136	Democratic Republic of the Congo-Republic of Congo	M
90159	Democratic Republic of the Congo-South Sudan	H
90160	Democratic Republic of the Congo-South Sudan	H
90160	South Sudan-Uganda	H
90160	Democratic Republic of the Congo-Uganda	H
90161	South Sudan-Uganda	H
90162	South Sudan-Uganda	M
90163	South Sudan-Uganda	M
90164	South Sudan-Uganda	M
90165	South Sudan-Uganda	M
90166	Kenya-Uganda	H
90167	Kenya-Uganda	M
90174	Ethiopia-Kenya	H
90175	Ethiopia-Kenya	H
90176	Ethiopia-Kenya	M
90177	Ethiopia-Kenya	M
90178	Ethiopia-Kenya	M
90181	Kenya-Somalia	L
90182	Kenya-Somalia	L
90329	Indonesia-Malaysia	H
90330	Indonesia-Malaysia	H
90643	Colombia-Venezuela	H
90649	Brazil-Venezuela	H
90650	Brazil-Venezuela	H
90651	Brazil-Venezuela	H
90652	Brazil-Venezuela	H
90653	Brazil-Venezuela	H
90654	Brazil-Venezuela	H
90655	Brazil-Venezuela	H
90659	Brazil-Guyana	H
90662	Guyana-Suriname	M
90669	French Guiana-Suriname	H
90670	French Guiana-Suriname	H
90675	Brazil-French Guiana	VH
90763	Côte d'Ivoire-Liberia	L
90808	Cameroon-Central African Republic	H
90809	Cameroon-Central African Republic	M
90815	Central African Republic-Democratic Republic of the Congo	H
90816	Central African Republic-Democratic Republic of the Congo	H
90820	Central African Republic-Democratic Republic of the Congo	H
90821	Central African Republic-Democratic Republic of the Congo	H
90822	Central African Republic-Democratic Republic of the Congo	M
90823	Central African Republic-Democratic Republic of the Congo	H
90835	Democratic Republic of the Congo-South Sudan	M
90837	Democratic Republic of the Congo-South Sudan	M
90838	Democratic Republic of the Congo-South Sudan	M
90839	Democratic Republic of the Congo-South Sudan	H
90844	South Sudan-Uganda	M
90845	South Sudan-Uganda	M
90846	Kenya-South Sudan	M
90846	Kenya-Uganda	M
90846	South Sudan-Uganda	M
90847	Kenya-Uganda	H
90852	Ethiopia-Kenya	M
90853	Ethiopia-Kenya	M
90854	Ethiopia-Kenya	L
90858	Ethiopia-Kenya	H
90859	Ethiopia-Kenya	M
90860	Ethiopia-Kenya	M
90861	Ethiopia-Kenya	H
90862	Ethiopia-Kenya	M
90862	Ethiopia-Somalia	M
90862	Kenya-Somalia	M
90863	Ethiopia-Somalia	M
90864	Ethiopia-Somalia	M
91007	Brunei-Malaysia	VH
91008	Brunei-Malaysia	H
91009	Brunei-Malaysia	H
91009	Indonesia-Malaysia	H
91010	Indonesia-Malaysia	H
91011	Indonesia-Malaysia	M
91012	Indonesia-Malaysia	VH
91013	Indonesia-Malaysia	VH
91322	Colombia-Venezuela	VH
91323	Colombia-Venezuela	H
91335	Brazil-Venezuela	H
91336	Brazil-Venezuela	H
91337	Brazil-Venezuela	VH
91338	Brazil-Guyana	H
91339	Brazil-Guyana	H
91342	Guyana-Suriname	H
91343	Guyana-Suriname	M
91349	French Guiana-Suriname	H
91443	Côte d'Ivoire-Liberia	H
91475	Cameroon-Nigeria	H
91488	Cameroon-Central African Republic	M
91496	Central African Republic-Democratic Republic of the Congo	H
91499	Central African Republic-Democratic Republic of the Congo	M
91500	Central African Republic-Democratic Republic of the Congo	M
91503	Central African Republic-Democratic Republic of the Congo	H
91504	Central African Republic-Democratic Republic of the Congo	M
91505	Central African Republic-Democratic Republic of the Congo	M
91506	Central African Republic-Democratic Republic of the Congo	M
91514	Democratic Republic of the Congo-South Sudan	H
91515	Democratic Republic of the Congo-South Sudan	H
91516	Democratic Republic of the Congo-South Sudan	H
91517	Democratic Republic of the Congo-South Sudan	H
91518	Democratic Republic of the Congo-South Sudan	H
91526	Kenya-South Sudan	H
91527	Kenya-South Sudan	H
91528	Kenya-South Sudan	H
91529	Kenya-South Sudan	L
91530	Ethiopia-Kenya	M
91530	Ethiopia-South Sudan	M
91530	Kenya-South Sudan	M
91531	Ethiopia-Kenya	M
91532	Ethiopia-Kenya	M
91544	Ethiopia-Somalia	L
91545	Ethiopia-Somalia	M
91546	Ethiopia-Somalia	L
91686	Brunei-Malaysia	H
91687	Brunei-Malaysia	H
91688	Brunei-Malaysia	H
91689	Brunei-Malaysia	H
91690	Indonesia-Malaysia	M
91691	Indonesia-Malaysia	M
91692	Indonesia-Malaysia	H
91693	Indonesia-Malaysia	H
92003	Colombia-Venezuela	H
92016	Guyana-Venezuela	H
92017	Brazil-Guyana	H
92017	Brazil-Venezuela	H
92017	Guyana-Venezuela	H
92018	Brazil-Guyana	H
92022	Guyana-Suriname	H
92023	Guyana-Suriname	M
92024	Guyana-Suriname	M
92029	French Guiana-Suriname	H
92030	French Guiana-Suriname	M
92123	Côte d'Ivoire-Liberia	H
92124	Côte d'Ivoire-Liberia	VH
92132	Côte d'Ivoire-Ghana	H
92133	Côte d'Ivoire-Ghana	M
92155	Cameroon-Nigeria	VH
92156	Cameroon-Nigeria	H
92167	Cameroon-Central African Republic	M
92168	Cameroon-Central African Republic	M
92176	Central African Republic-Democratic Republic of the Congo	H
92177	Central African Republic-Democratic Republic of the Congo	M
92178	Central African Republic-Democratic Republic of the Congo	H
92179	Central African Republic-Democratic Republic of the Congo	L
92186	Central African Republic-Democratic Republic of the Congo	H
92187	Central African Republic-Democratic Republic of the Congo	M
92188	Central African Republic-Democratic Republic of the Congo	H
92189	Central African Republic-Democratic Republic of the Congo	H
92190	Central African Republic-Democratic Republic of the Congo	VH
92191	Central African Republic-Democratic Republic of the Congo	H
92192	Central African Republic-Democratic Republic of the Congo	H
92193	Central African Republic-Democratic Republic of the Congo	M
92193	Central African Republic-South Sudan	M
92193	Democratic Republic of the Congo-South Sudan	M
92194	Democratic Republic of the Congo-South Sudan	H
92208	Kenya-South Sudan	H
92209	Ethiopia-South Sudan	H
92209	Kenya-South Sudan	H
92210	Ethiopia-South Sudan	M
92226	Ethiopia-Somalia	M
92227	Ethiopia-Somalia	H
92228	Ethiopia-Somalia	M
92229	Ethiopia-Somalia	L
92368	Brunei-Malaysia	H
92369	Brunei-Malaysia	H
92683	Colombia-Venezuela	VH
92696	Guyana-Venezuela	H
92704	Guyana-Suriname	H
92710	French Guiana-Suriname	H
92803	Côte d'Ivoire-Liberia	H
92812	Côte d'Ivoire-Ghana	H
92813	Côte d'Ivoire-Ghana	M
92836	Cameroon-Nigeria	H
92847	Cameroon-Central African Republic	M
92869	Central African Republic-Democratic Republic of the Congo	M
92872	Central African Republic-South Sudan	M
92873	Central African Republic-South Sudan	M
92888	Ethiopia-South Sudan	M
92889	Ethiopia-South Sudan	M
92890	Ethiopia-South Sudan	M
92909	Ethiopia-Somalia	M
92910	Ethiopia-Somalia	M
93020	Malaysia-Thailand	VH
93021	Malaysia-Thailand	H
93022	Malaysia-Thailand	H
93359	Colombia-Venezuela	VH
93360	Colombia-Venezuela	VH
93361	Colombia-Venezuela	VH
93362	Colombia-Venezuela	VH
93363	Colombia-Venezuela	VH
93375	Guyana-Venezuela	H
93376	Guyana-Venezuela	H
93384	Guyana-Suriname	H
93481	Côte d'Ivoire-Liberia	H
93482	Côte d'Ivoire-Liberia	H
93483	Côte d'Ivoire-Liberia	H
93492	Côte d'Ivoire-Ghana	H
93500	Ghana-Togo	VH
93501	Benin-Togo	H
93501	Ghana-Togo	H
93502	Benin-Togo	H
93516	Cameroon-Nigeria	H
93517	Cameroon-Nigeria	VH
93527	Cameroon-Central African Republic	M
93528	Cameroon-Central African Republic	M
93551	Central African Republic-South Sudan	L
93552	Central African Republic-South Sudan	M
93568	Ethiopia-South Sudan	M
93590	Ethiopia-Somalia	M
93591	Ethiopia-Somalia	M
93700	Malaysia-Thailand	H
93701	Malaysia-Thailand	H
93702	Malaysia-Thailand	H
94038	Colombia-Venezuela	H
94039	Colombia-Venezuela	H
94056	Guyana-Venezuela	H
94057	Guyana-Venezuela	H
94161	Côte d'Ivoire-Liberia	H
94162	Côte d'Ivoire-Liberia	VH
94172	Côte d'Ivoire-Ghana	M
94179	Ghana-Togo	VH
94180	Ghana-Togo	VH
94181	Benin-Togo	VH
94182	Benin-Togo	VH
94184	Benin-Nigeria	VH
94197	Cameroon-Nigeria	VH
94198	Cameroon-Nigeria	H
94200	Cameroon-Nigeria	VH
94201	Cameroon-Nigeria	H
94208	Cameroon-Central African Republic	M
94230	Central African Republic-South Sudan	M
94231	Central African Republic-South Sudan	L
94247	Ethiopia-South Sudan	M
94248	Ethiopia-South Sudan	M
94271	Ethiopia-Somalia	M
94272	Ethiopia-Somalia	M
94378	Malaysia-Thailand	H
94379	Malaysia-Thailand	H
94380	Malaysia-Thailand	H
94702	Colombia-Panama	M
94703	Colombia-Panama	H
94714	Colombia-Venezuela	VH
94715	Colombia-Venezuela	VH
94716	Colombia-Venezuela	VH
94717	Colombia-Venezuela	H
94718	Colombia-Venezuela	H
94737	Guyana-Venezuela	H
94738	Guyana-Venezuela	H
94835	Liberia-Sierra Leone	H
94836	Liberia-Sierra Leone	H
94839	Guinea-Liberia	H
94840	Guinea-Liberia	M
94841	Côte d'Ivoire-Liberia	H
94841	Guinea-Liberia	H
94842	Côte d'Ivoire-Liberia	H
94852	Côte d'Ivoire-Ghana	M
94859	Ghana-Togo	H
94860	Ghana-Togo	VH
94861	Benin-Togo	VH
94862	Benin-Togo	VH
94864	Benin-Nigeria	VH
94878	Cameroon-Nigeria	VH
94879	Cameroon-Nigeria	H
94880	Cameroon-Nigeria	H
94881	Cameroon-Nigeria	H
94882	Cameroon-Nigeria	H
94888	Cameroon-Central African Republic	M
94889	Cameroon-Central African Republic	L
94909	Central African Republic-South Sudan	L
94910	Central African Republic-South Sudan	M
94926	Ethiopia-South Sudan	H
94927	Ethiopia-South Sudan	M
94952	Ethiopia-Somalia	L
94953	Ethiopia-Somalia	M
95383	Colombia-Panama	H
95384	Colombia-Panama	VH
95393	Colombia-Venezuela	VH
95394	Colombia-Venezuela	H
95417	Guyana-Venezuela	M
95418	Guyana-Venezuela	M
95516	Liberia-Sierra Leone	H
95517	Liberia-Sierra Leone	H
95519	Guinea-Liberia	H
95520	Guinea-Liberia	H
95521	Côte d'Ivoire-Guinea	H
95521	Côte d'Ivoire-Liberia	H
95521	Guinea-Liberia	H
95522	Côte d'Ivoire-Guinea	VH
95532	Côte d'Ivoire-Ghana	M
95533	Côte d'Ivoire-Ghana	H
95539	Ghana-Togo	M
95540	Ghana-Togo	H
95541	Benin-Togo	VH
95542	Benin-Togo	H
95544	Benin-Nigeria	H
95562	Cameroon-Nigeria	H
95569	Cameroon-Chad	M
95569	Cameroon-Central African Republic	M
95569	Central African Republic-Chad	M
95570	Central African Republic-Chad	H
95571	Central African Republic-Chad	M
95572	Central African Republic-Chad	M
95573	Central African Republic-Chad	L
95589	Central African Republic-South Sudan	L
95604	Ethiopia-South Sudan	H
95605	Ethiopia-South Sudan	M
95606	Ethiopia-South Sudan	M
95633	Ethiopia-Somalia	L
95634	Ethiopia-Somalia	M
96052	Costa Rica-Panama	H
96064	Colombia-Panama	VH
96073	Colombia-Venezuela	VH
96074	Colombia-Venezuela	VH
96098	Guyana-Venezuela	M
96099	Guyana-Venezuela	M
96197	Guinea-Sierra Leone	H
96197	Liberia-Sierra Leone	H
96198	Liberia-Sierra Leone	H
96199	Guinea-Liberia	H
96202	Côte d'Ivoire-Guinea	H
96213	Côte d'Ivoire-Ghana	H
96219	Ghana-Togo	H
96220	Ghana-Togo	H
96221	Benin-Togo	H
96222	Benin-Togo	H
96224	Benin-Nigeria	H
96242	Cameroon-Nigeria	H
96243	Cameroon-Nigeria	M
96249	Cameroon-Chad	M
96251	Central African Republic-Chad	H
96253	Central African Republic-Chad	H
96254	Central African Republic-Chad	M
96255	Central African Republic-Chad	L
96256	Central African Republic-Chad	M
96267	Central African Republic-South Sudan	L
96268	Central African Republic-South Sudan	L
96269	Central African Republic-South Sudan	M
96284	Ethiopia-South Sudan	M
96285	Ethiopia-South Sudan	L
96286	Ethiopia-South Sudan	M
96310	Ethiopia-Somalia	L
96311	Ethiopia-Somalia	VL
96312	Ethiopia-Somalia	M
96313	Ethiopia-Somalia	L
96314	Ethiopia-Somalia	L
96732	Costa Rica-Panama	H
96733	Costa Rica-Panama	VH
96743	Colombia-Panama	H
96744	Colombia-Panama	M
96753	Colombia-Venezuela	VH
96778	Guyana-Venezuela	L
96877	Guinea-Sierra Leone	H
96878	Guinea-Liberia	VH
96878	Guinea-Sierra Leone	VH
96878	Liberia-Sierra Leone	VH
96879	Guinea-Liberia	H
96882	Côte d'Ivoire-Guinea	H
96883	Côte d'Ivoire-Guinea	H
96893	Côte d'Ivoire-Ghana	L
96899	Ghana-Togo	H
96900	Ghana-Togo	H
96901	Benin-Togo	H
96902	Benin-Togo	H
96904	Benin-Nigeria	H
96923	Cameroon-Nigeria	H
96924	Cameroon-Nigeria	H
96928	Cameroon-Chad	M
96929	Cameroon-Chad	M
96936	Central African Republic-Chad	M
96945	Central African Republic-Sudan	M
96946	Central African Republic-Sudan	L
96947	Central African Republic-South Sudan	M
96947	Central African Republic-Sudan	M
96947	South Sudan-Sudan	M
96965	Ethiopia-South Sudan	M
96966	Ethiopia-South Sudan	H
96967	Ethiopia-South Sudan	M
96987	Ethiopia-Somalia	M
96988	Ethiopia-Somalia	H
96989	Ethiopia-Somalia	M
96990	Ethiopia-Somalia	M
97412	Costa Rica-Panama	H
97413	Costa Rica-Panama	H
97431	Colombia-Venezuela	H
97432	Colombia-Venezuela	H
97433	Colombia-Venezuela	H
97552	Guinea-Sierra Leone	VH
97553	Guinea-Sierra Leone	H
97557	Guinea-Sierra Leone	H
97562	Côte d'Ivoire-Guinea	H
97563	Côte d'Ivoire-Guinea	M
97573	Côte d'Ivoire-Ghana	M
97579	Ghana-Togo	H
97581	Benin-Togo	H
97584	Benin-Nigeria	H
97585	Benin-Nigeria	H
97604	Cameroon-Nigeria	H
97607	Cameroon-Chad	H
97608	Cameroon-Chad	M
97616	Central African Republic-Chad	M
97617	Central African Republic-Chad	M
97618	Central African Republic-Chad	M
97619	Central African Republic-Chad	L
97620	Central African Republic-Chad	L
97625	Central African Republic-Sudan	L
97626	Central African Republic-Sudan	L
97627	South Sudan-Sudan	M
97634	South Sudan-Sudan	M
97635	South Sudan-Sudan	H
97636	South Sudan-Sudan	L
97646	Ethiopia-South Sudan	H
97647	Ethiopia-South Sudan	H
97665	Ethiopia-Somalia	M
97666	Ethiopia-Somalia	M
97667	Ethiopia-Somalia	M
98092	Costa Rica-Panama	H
98093	Costa Rica-Panama	H
98112	Colombia-Venezuela	H
98233	Guinea-Sierra Leone	VH
98236	Guinea-Sierra Leone	VH
98237	Guinea-Sierra Leone	H
98242	Côte d'Ivoire-Guinea	H
98243	Côte d'Ivoire-Guinea	H
98248	Burkina Faso-Côte d'Ivoire	VH
98249	Burkina Faso-Côte d'Ivoire	H
98250	Burkina Faso-Côte d'Ivoire	M
98252	Burkina Faso-Côte d'Ivoire	VH
98253	Burkina Faso-Côte d'Ivoire	H
98253	Burkina Faso-Ghana	H
98253	Côte d'Ivoire-Ghana	H
98259	Ghana-Togo	H
98261	Benin-Togo	H
98264	Benin-Nigeria	M
98265	Benin-Nigeria	M
98284	Cameroon-Nigeria	H
98285	Cameroon-Nigeria	H
98286	Cameroon-Chad	M
98287	Cameroon-Chad	L
98300	Central African Republic-Chad	L
98301	Central African Republic-Chad	L
98305	Central African Republic-Sudan	M
98306	Central African Republic-Sudan	L
98307	South Sudan-Sudan	M
98308	South Sudan-Sudan	M
98311	South Sudan-Sudan	L
98312	South Sudan-Sudan	M
98313	South Sudan-Sudan	M
98314	South Sudan-Sudan	H
98316	South Sudan-Sudan	M
98317	South Sudan-Sudan	M
98320	South Sudan-Sudan	H
98321	South Sudan-Sudan	H
98326	Ethiopia-South Sudan	H
98326	Ethiopia-Sudan	H
98326	South Sudan-Sudan	H
98327	Ethiopia-Sudan	H
98345	Ethiopia-Somalia	H
98417	India-Sri Lanka	M
98792	Colombia-Venezuela	H
98913	Guinea-Sierra Leone	VH
98914	Guinea-Sierra Leone	H
98915	Guinea-Sierra Leone	H
98916	Guinea-Sierra Leone	H
98922	Côte d'Ivoire-Guinea	M
98922	Côte d'Ivoire-Mali	M
98922	Guinea-Mali	M
98923	Côte d'Ivoire-Mali	M
98924	Côte d'Ivoire-Mali	M
98925	Côte d'Ivoire-Mali	H
98926	Côte d'Ivoire-Mali	H
98927	Burkina Faso-Côte d'Ivoire	H
98928	Burkina Faso-Côte d'Ivoire	H
98929	Burkina Faso-Côte d'Ivoire	H
98930	Burkina Faso-Côte d'Ivoire	M
98931	Burkina Faso-Côte d'Ivoire	M
98932	Burkina Faso-Côte d'Ivoire	H
98933	Burkina Faso-Ghana	H
98939	Ghana-Togo	VH
98940	Benin-Togo	VH
98941	Benin-Togo	H
98945	Benin-Nigeria	M
98946	Benin-Nigeria	H
98965	Cameroon-Nigeria	VH
98967	Cameroon-Chad	M
98968	Cameroon-Chad	L
98969	Cameroon-Chad	M
98970	Cameroon-Chad	L
98981	Central African Republic-Chad	L
98982	Central African Republic-Chad	M
98985	Central African Republic-Sudan	L
98986	Central African Republic-Sudan	M
98988	South Sudan-Sudan	M
98989	South Sudan-Sudan	L
98990	South Sudan-Sudan	L
98991	South Sudan-Sudan	L
98997	South Sudan-Sudan	M
98998	South Sudan-Sudan	L
98999	South Sudan-Sudan	L
99000	South Sudan-Sudan	M
99001	South Sudan-Sudan	L
99002	South Sudan-Sudan	M
99006	South Sudan-Sudan	L
99007	Ethiopia-Sudan	M
99024	Ethiopia-Somalia	M
99025	Ethiopia-Somalia	M
99450	Costa Rica-Nicaragua	H
99451	Costa Rica-Nicaragua	H
99472	Colombia-Venezuela	H
99473	Colombia-Venezuela	H
99602	Guinea-Mali	L
99603	Côte d'Ivoire-Mali	M
99605	Côte d'Ivoire-Mali	M
99606	Côte d'Ivoire-Mali	M
99607	Burkina Faso-Côte d'Ivoire	H
99607	Burkina Faso-Mali	H
99607	Côte d'Ivoire-Mali	H
99612	Burkina Faso-Ghana	H
99613	Burkina Faso-Ghana	H
99618	Ghana-Togo	H
99619	Ghana-Togo	VH
99620	Benin-Togo	VH
99625	Benin-Nigeria	M
99626	Benin-Nigeria	H
99645	Cameroon-Nigeria	VH
99646	Cameroon-Nigeria	M
99648	Cameroon-Chad	M
99649	Cameroon-Chad	M
99662	Central African Republic-Chad	M
99664	Central African Republic-Sudan	H
99665	Central African Republic-Sudan	M
99669	South Sudan-Sudan	M
99670	South Sudan-Sudan	L
99682	South Sudan-Sudan	M
99683	South Sudan-Sudan	H
99685	South Sudan-Sudan	M
99686	South Sudan-Sudan	L
99687	Ethiopia-Sudan	M
99688	Ethiopia-Sudan	M
99704	Ethiopia-Somalia	M
99816	Myanmar-Thailand	VH
99827	Cambodia-Vietnam	VH
99828	Cambodia-Vietnam	VH
99829	Cambodia-Vietnam	VH
99830	Cambodia-Vietnam	VH
99831	Cambodia-Vietnam	VH
100127	Costa Rica-Nicaragua	H
100128	Costa Rica-Nicaragua	VH
100129	Costa Rica-Nicaragua	VH
100130	Costa Rica-Nicaragua	VH
100131	Costa Rica-Nicaragua	H
100153	Colombia-Venezuela	H
100154	Colombia-Venezuela	H
100268	Guinea-Guinea-Bissau	M
100269	Guinea-Guinea-Bissau	H
100281	Guinea-Mali	H
100282	Guinea-Mali	M
100287	Burkina Faso-Mali	M
100288	Burkina Faso-Mali	M
100292	Burkina Faso-Ghana	H
100293	Burkina Faso-Ghana	H
100294	Burkina Faso-Ghana	H
100295	Burkina Faso-Ghana	H
100296	Burkina Faso-Ghana	H
100297	Burkina Faso-Ghana	VH
100298	Burkina Faso-Ghana	H
100298	Burkina Faso-Togo	H
100298	Ghana-Togo	H
100299	Burkina Faso-Togo	VH
100300	Benin-Burkina Faso	H
100300	Benin-Togo	H
100300	Burkina Faso-Togo	H
100301	Benin-Burkina Faso	L
100305	Benin-Nigeria	H
100306	Benin-Nigeria	H
100326	Cameroon-Nigeria	H
100327	Cameroon-Nigeria	H
100328	Cameroon-Chad	M
100342	Central African Republic-Chad	L
100343	Central African Republic-Chad	L
100344	Central African Republic-Chad	L
100344	Central African Republic-Sudan	L
100344	Chad-Sudan	L
100363	South Sudan-Sudan	H
100365	South Sudan-Sudan	M
100367	Ethiopia-Sudan	L
100368	Ethiopia-Sudan	M
100382	Djibouti-Ethiopia	M
100383	Djibouti-Ethiopia	H
100384	Djibouti-Ethiopia	M
100384	Djibouti-Somalia	M
100384	Ethiopia-Somalia	M
100385	Djibouti-Somalia	M
100496	Myanmar-Thailand	H
100497	Myanmar-Thailand	H
100508	Cambodia-Vietnam	VH
100509	Cambodia-Vietnam	VH
100510	Cambodia-Vietnam	VH
100511	Cambodia-Vietnam	VH
100834	Colombia-Venezuela	VH
100835	Colombia-Venezuela	H
100836	Colombia-Venezuela	M
100949	Guinea-Guinea-Bissau	H
100950	Guinea-Guinea-Bissau	H
100951	Guinea-Guinea-Bissau	H
100961	Guinea-Mali	M
100967	Burkina Faso-Mali	M
100968	Burkina Faso-Mali	H
100981	Benin-Burkina Faso	H
100982	Benin-Burkina Faso	VH
100983	Benin-Burkina Faso	H
100985	Benin-Niger	H
100985	Benin-Nigeria	H
100985	Niger-Nigeria	H
100986	Niger-Nigeria	H
101007	Cameroon-Nigeria	H
101008	Cameroon-Chad	M
101008	Cameroon-Nigeria	M
101009	Cameroon-Chad	H
101023	Chad-Sudan	VL
101024	Chad-Sudan	L
101043	South Sudan-Sudan	M
101045	South Sudan-Sudan	M
101048	Ethiopia-Sudan	M
101049	Ethiopia-Sudan	M
101062	Djibouti-Ethiopia	M
101065	Djibouti-Somalia	L
101177	Myanmar-Thailand	H
101178	Myanmar-Thailand	H
101184	Cambodia-Thailand	H
101190	Cambodia-Vietnam	VH
101191	Cambodia-Vietnam	VH
101625	Guinea-Bissau-Senegal	M
101630	Guinea-Guinea-Bissau	H
101631	Guinea-Guinea-Bissau	H
101633	Guinea-Senegal	H
101634	Guinea-Senegal	H
101635	Guinea-Mali	M
101636	Guinea-Mali	M
101637	Guinea-Mali	M
101638	Guinea-Mali	L
101639	Guinea-Mali	L
101640	Guinea-Mali	H
101641	Guinea-Mali	M
101648	Burkina Faso-Mali	M
101649	Burkina Faso-Mali	H
101662	Burkina Faso-Niger	H
101663	Benin-Burkina Faso	M
101663	Benin-Niger	M
101663	Burkina Faso-Niger	M
101664	Benin-Niger	M
101665	Benin-Niger	L
101665	Niger-Nigeria	L
101666	Niger-Nigeria	H
101687	Cameroon-Nigeria	VH
101688	Cameroon-Chad	H
101688	Cameroon-Nigeria	H
101703	Chad-Sudan	M
101704	Chad-Sudan	H
101723	South Sudan-Sudan	H
101724	South Sudan-Sudan	H
101725	South Sudan-Sudan	M
101729	Ethiopia-Sudan	L
101742	Djibouti-Ethiopia	L
101743	Djibouti-Ethiopia	H
101744	Djibouti-Eritrea	H
101857	Myanmar-Thailand	H
101864	Cambodia-Thailand	VH
101871	Cambodia-Vietnam	VH
101872	Cambodia-Vietnam	VH
101873	Cambodia-Vietnam	VH
102305	Guinea-Bissau-Senegal	H
102306	Guinea-Bissau-Senegal	M
102307	Guinea-Bissau-Senegal	H
102308	Guinea-Bissau-Senegal	M
102309	Guinea-Bissau-Senegal	H
102310	Guinea-Bissau-Senegal	H
102311	Guinea-Bissau-Senegal	H
102311	Guinea-Guinea-Bissau	H
102311	Guinea-Senegal	H
102312	Guinea-Senegal	M
102313	Guinea-Senegal	L
102314	Guinea-Senegal	L
102315	Guinea-Mali	L
102315	Guinea-Senegal	L
102315	Mali-Senegal	L
102316	Mali-Senegal	L
102319	Guinea-Mali	L
102320	Guinea-Mali	H
102329	Burkina Faso-Mali	M
102330	Burkina Faso-Mali	H
102341	Burkina Faso-Niger	M
102342	Burkina Faso-Niger	M
102343	Burkina Faso-Niger	M
102344	Benin-Niger	L
102346	Niger-Nigeria	H
102356	Niger-Nigeria	VH
102357	Niger-Nigeria	VH
102358	Niger-Nigeria	VH
102366	Cameroon-Nigeria	H
102367	Cameroon-Chad	H
102367	Cameroon-Nigeria	H
102368	Cameroon-Chad	M
102382	Chad-Sudan	L
102383	Chad-Sudan	M
102409	Ethiopia-Sudan	M
102410	Ethiopia-Sudan	M
102411	Ethiopia-Sudan	L
102422	Eritrea-Ethiopia	M
102423	Djibouti-Eritrea	M
102423	Djibouti-Ethiopia	M
102423	Eritrea-Ethiopia	M
102424	Djibouti-Eritrea	M
102425	Djibouti-Eritrea	L
102537	Myanmar-Thailand	H
102543	Cambodia-Thailand	VH
102544	Cambodia-Thailand	VH
102553	Cambodia-Vietnam	VH
102844	Honduras-Nicaragua	VH
102845	Honduras-Nicaragua	H
102985	Gambia-Senegal	H
102986	Gambia-Senegal	M
102987	Gambia-Senegal	H
102988	Gambia-Senegal	H
102989	Gambia-Senegal	H
102990	Gambia-Senegal	VH
102991	Gambia-Senegal	M
102995	Mali-Senegal	M
102996	Mali-Senegal	M
103010	Burkina Faso-Mali	H
103011	Burkina Faso-Mali	H
103012	Burkina Faso-Mali	M
103020	Burkina Faso-Niger	L
103021	Burkina Faso-Niger	L
103026	Niger-Nigeria	M
103032	Niger-Nigeria	H
103033	Niger-Nigeria	VH
103034	Niger-Nigeria	VH
[truncated: 3,571 more rows]
