# Supplementary material for: Risk of introduction and establishment of alien vertebrate species in transboundary neighboring areas
Source: Nat Commun. 2024 Jan 29;15:870. doi: 10.1038/s41467-024-45025-4 (PMC10824721; doi:10.1038/s41467-024-45025-4)
Supplement: Supplementary file 10 — Source Data [file 41467_2024_45025_MOESM10_ESM.zip › source_data/Fig.3 data.xlsx]

## Sheet: Fig.3a
TARGET_FID	River network density	River network density_risk_level
10401	0.233725	VL
10404	0.22332	VL
11081	0.418543	H
11761	0.329773	L
12441	0.306967	L
13121	0.293536	VL
13799	0.217924	VL
13800	0.0799472	VL
13801	0.0913695	VL
14474	0.513893	VH
14475	0.422137	H
14476	0.350395	M
14477	0.376135	H
14478	0.303076	VL
14479	0.331367	M
15153	0.404622	H
15154	0.327589	L
15832	0.447508	VH
15833	0.344784	M
15834	0.331029	M
16511	0.299582	VL
16512	0.380731	H
16513	0.366243	H
16514	0.405086	H
17191	0.25519	VL
17871	0.341966	M
17872	0.382795	H
18552	0.383237	H
18553	0.36011	M
19233	0.361597	H
19234	0.355433	M
19913	0.340349	M
19914	0.401357	H
20594	0.365704	H
20595	0.371331	H
21274	0.268091	VL
21275	0.32254	L
21954	0.386409	H
21955	0.43591	VH
22635	0.410149	H
23315	0.511676	VH
23316	0.412205	H
23994	0.638271	VH
23995	0.612421	VH
23996	0.484879	VH
24675	0.685282	VH
24676	0.61837	VH
25355	0.582541	VH
26034	0.594471	VH
26035	0.582917	VH
26714	0.486008	VH
27394	0.42121	H
27395	0.427952	VH
28074	0.466497	VH
28075	0.41704	H
28754	0.492598	VH
28755	0.494164	VH
29434	0.635797	VH
29435	0.508231	VH
30114	0.597815	VH
30115	0.504458	VH
30795	0.493759	VH
31475	0.517142	VH
32155	0.528815	VH
32156	0.465881	VH
32836	0.443301	VH
32837	0.420454	H
33516	0.419983	H
34196	0.420249	H
34876	0.433595	VH
35556	0.450739	VH
35557	0.392828	H
36237	0.397904	H
36238	0.332223	M
36917	0.399668	H
36918	0.357993	M
37597	0.375414	H
37598	0.334892	M
38278	0.305442	L
38279	0.328437	L
38958	0.32159	L
38959	0.299237	VL
38991	0.313458	L
39638	0.310172	L
39639	0.315921	L
39671	0.437696	VH
40318	0.258344	VL
40342	0.326606	L
40351	0.43997	VH
40352	0.365974	H
40998	0.260648	VL
41022	0.372506	H
41031	0.435945	VH
41032	0.418172	H
41677	0.276081	VL
41678	0.278863	VL
41702	0.389731	H
41709	0.374272	H
41710	0.391364	H
41711	0.409707	H
42357	0.288403	VL
42382	0.36305	H
42388	0.371746	H
42389	0.376986	H
43037	0.282729	VL
43038	0.289871	VL
43062	0.346142	M
43063	0.397116	H
43066	0.4058	H
43067	0.394277	H
43068	0.457159	VH
43234	0.284324	VL
43718	0.279769	VL
43719	0.316848	L
43742	0.380015	H
43743	0.393122	H
43744	0.442622	VH
43745	0.446088	VH
43746	0.419386	H
43913	0.325578	L
43914	0.308519	L
43915	0.31909	L
43916	0.323975	L
44398	0.262504	VL
44399	0.324153	L
44423	0.35681	M
44424	0.43122	VH
44425	0.41598	H
44592	0.332388	M
44593	0.291929	VL
44595	0.302804	VL
44596	0.301399	VL
44597	0.32584	L
45078	0.297705	VL
45079	0.295696	VL
45104	0.364964	H
45105	0.426873	VH
45272	0.285195	VL
45273	0.318577	L
45274	0.290537	VL
45277	0.28634	VL
45759	0.280705	VL
45785	0.405825	H
45786	0.435627	VH
45931	0.0190622	VL
45933	0.296985	VL
45934	0.34837	M
45935	0.291892	VL
45936	0.305304	L
45937	0.337643	M
45953	0.288291	VL
45954	0.322549	L
45955	0.312188	L
45956	0.26744	VL
45957	0.305641	L
46439	0.278317	VL
46440	0.302742	VL
46466	0.435706	VH
46467	0.445649	VH
46611	0.253526	VL
46612	0.290704	VL
46613	0.310572	L
46617	0.293034	VL
46618	0.31781	L
46635	0.319584	L
46636	0.310668	L
47120	0.303891	VL
47147	0.435948	VH
47148	0.452525	VH
47149	0.446111	VH
47292	0.318316	L
47293	0.325821	L
47298	0.319123	L
47800	0.300756	VL
47801	0.323007	L
47821	0.351888	M
47822	0.323323	L
47823	0.335175	M
47824	0.32981	L
47825	0.324432	L
47826	0.385585	H
47827	0.453181	VH
47829	0.465034	VH
47830	0.463198	VH
47831	0.489535	VH
47978	0.30597	L
48000	0.32547	L
48001	0.309166	L
48002	0.338656	M
48481	0.290063	VL
48482	0.296692	VL
48501	0.338197	M
48502	0.33239	M
48507	0.409795	H
48508	0.464812	VH
48509	0.393127	H
48511	0.502939	VH
48658	0.289467	VL
48659	0.328612	L
48660	0.366581	H
48661	0.407824	H
48662	0.432777	VH
48680	0.334705	M
48682	0.345907	M
48683	0.363768	H
48684	0.148635	VL
49161	0.267018	VL
49182	0.328071	L
49189	0.501712	VH
49191	0.511127	VH
49338	0.382729	H
49339	0.422166	H
49340	0.379499	H
49342	0.361643	H
49343	0.411922	H
49360	0.284762	VL
49362	0.319217	L
49363	0.327837	L
49841	0.308913	L
49862	0.345581	M
49863	0.319532	L
49869	0.490064	VH
49870	0.543862	VH
49871	0.581454	VH
50018	0.42842	VH
50020	0.41302	H
50023	0.359504	M
50024	0.451365	VH
50026	0.369239	H
50027	0.325841	L
50028	0.320611	L
50029	0.30971	L
50040	0.328182	L
50041	0.323624	L
50042	0.303331	VL
50521	0.315138	L
50543	0.312675	L
50549	0.494511	VH
50550	0.52027	VH
50698	0.400522	H
50699	0.408846	H
50700	0.476624	VH
50704	0.415418	H
50705	0.410719	H
50706	0.365671	H
50707	0.377718	H
50709	0.303138	VL
50710	0.284124	VL
50722	0.33431	M
51201	0.299825	VL
51202	0.340082	M
51220	0.30611	L
51221	0.326661	L
51222	0.316566	L
51223	0.324615	L
51229	0.496392	VH
51230	0.480467	VH
51378	0.406784	H
51379	0.466169	VH
51390	0.300395	VL
51391	0.320205	L
51402	0.300988	VL
51881	0.350048	M
51882	0.309919	L
51883	0.317168	L
51899	0.299613	VL
51900	0.305968	L
51910	0.426833	VH
52058	0.43551	VH
52071	0.339877	M
52072	0.391873	H
52082	0.325933	L
52563	0.265173	VL
52564	0.350031	M
52576	0.306758	L
52577	0.291002	VL
52578	0.328396	L
52579	0.303247	VL
52587	0.301961	VL
52588	0.30686	L
52589	0.324336	L
52590	0.347312	M
52738	0.421115	H
52752	0.350846	M
52762	0.333908	M
53244	0.353363	M
53255	0.284954	VL
53256	0.320702	L
53267	0.286755	VL
53418	0.361969	H
53432	0.354528	M
53433	0.375225	H
53434	0.340014	M
53441	0.302825	VL
53442	0.33995	M
53922	0.465498	VH
53923	0.272052	VL
53924	0.295966	VL
53929	0.379329	H
53930	0.375394	H
53934	0.299145	VL
53935	0.313128	L
53947	0.309183	L
54098	0.364776	H
54114	0.315594	L
54115	0.321432	L
54121	0.320187	L
54602	0.345177	M
54603	0.35838	M
54604	0.283894	VL
54605	0.338275	M
54609	0.339491	M
54610	0.323618	L
54613	0.340589	M
54614	0.320854	L
54622	0.324475	L
54623	0.313948	L
54624	0.330031	M
54625	0.315344	L
54626	0.29677	VL
54627	0.307008	L
54778	0.363831	H
54795	0.322872	L
54796	0.329288	L
54797	0.358688	M
54798	0.359663	M
54799	0.30875	L
54800	0.321163	L
54801	0.355068	M
55282	0.259142	VL
55285	0.326043	L
55286	0.335824	M
55287	0.367022	H
55288	0.32381	L
55289	0.308761	L
55290	0.321992	L
55291	0.316219	L
55292	0.38164	H
55293	0.325527	L
55302	0.347063	M
55303	0.342831	M
55305	0.336121	M
55458	0.323542	L
55459	0.359499	M
55460	0.35464	M
55475	0.313061	L
55476	0.321208	L
55477	0.314426	L
55478	0.327658	L
55481	0.381191	H
55482	0.265702	VL
55962	0.318034	L
55973	0.444865	VH
55974	0.39068	H
55982	0.321694	L
55983	0.366289	H
56140	0.38697	H
56154	0.334464	M
56155	0.346493	M
56162	0.345721	M
56163	0.343759	M
56641	0.284496	VL
56642	0.333573	M
56654	0.39667	H
56662	0.323167	L
56663	0.346708	M
56820	0.415936	H
56834	0.347754	M
56843	0.313201	L
57321	0.327224	L
57334	0.373198	H
57342	0.301972	VL
57500	0.431657	VH
57513	0.307651	L
57514	0.280634	VL
57523	0.383537	H
57524	0.32968	L
58001	0.299573	VL
58014	0.392691	H
58015	0.285739	VL
58021	0.33836	M
58022	0.290557	VL
58180	0.298764	VL
58191	0.36642	H
58192	0.374098	H
58193	0.322664	L
58204	0.294626	VL
58681	0.354699	M
58695	0.378338	H
58696	0.321539	L
58697	0.349724	M
58698	0.39817	H
58699	0.380511	H
58700	0.267168	VL
58701	0.394333	H
58702	0.352445	M
58703	0.311448	L
58860	0.366338	H
58870	0.35137	M
58871	0.383607	H
58884	0.343144	M
59360	0.281489	VL
59361	0.319894	L
59383	0.323223	L
59540	0.404243	H
59550	0.318219	L
59564	0.36587	H
60037	0.0636711	VL
60038	0.433006	VH
60039	0.316262	L
60040	0.359917	M
60063	0.315939	L
60220	0.346793	M
60221	0.48323	VH
60222	0.366015	H
60223	0.351112	M
60225	0.319376	L
60226	0.306107	L
60229	0.336372	M
60230	0.326833	L
60244	0.392988	H
60572	0	VL
60719	0.28629	VL
60720	0.328323	L
60743	0.329813	M
60895	0.394476	H
60896	0.394378	H
60897	0.361766	H
60898	0.362496	H
60899	0.366108	H
60900	0.358101	M
60901	0.394006	H
60902	0.458404	VH
60903	0.462746	VH
60904	0.46492	VH
60905	0.365043	H
60906	0.380053	H
60907	0.372016	H
60908	0.354635	M
60909	0.326566	L
60910	0.306786	L
60911	0.347611	M
60912	0.34472	M
60913	0.334594	M
60924	0.334102	M
61399	0.329129	L
61421	0.3855	H
61422	0.331627	M
61423	0.330886	M
61562	0.27114	VL
61563	0.343906	M
61564	0.306413	L
61565	0.327348	L
61566	0.347652	M
61567	0.371008	H
61568	0.345314	M
61569	0.315376	L
61570	0.341719	M
61571	0.32051	L
61572	0.30229	VL
61573	0.310553	L
61574	0.325251	L
61575	0.358448	M
61584	0.365826	H
61585	0.345248	M
61586	0.31394	L
61587	0.318398	L
61588	0.371141	H
61593	0.359334	M
61594	0.31996	L
61604	0.338163	M
62079	0.303614	VL
62080	0.372664	H
62101	0.364481	H
62244	0.314105	L
62245	0.33243	M
62263	0.351675	M
62264	0.344084	M
62274	0.352914	M
62275	0.314027	L
62284	0.336038	M
62288	0.33474	M
62289	0.379138	H
62760	0.340569	M
62761	0.375993	H
62778	0.321575	L
62779	0.324314	L
62780	0.343447	M
62781	0.363056	H
62782	0.310176	L
62942	0.321765	L
62943	0.321803	L
62955	0.306916	L
62956	0.366757	H
62961	0.349576	M
62962	0.328681	L
62963	0.321187	L
62964	0.355953	M
62967	0.307855	L
62968	0.400528	H
62969	0.336387	M
63439	0.272164	VL
63440	0.349944	M
63458	0.372073	H
63622	0.335488	M
63636	0.338104	M
63637	0.411991	H
63638	0.327647	L
63639	0.31996	L
63640	0.317786	L
63641	0.382164	H
63647	0.316788	L
63649	0.394872	H
63650	0.375379	H
64119	0.313031	L
64120	0.299746	VL
64137	0.342269	M
64138	0.338437	M
64302	0.338374	M
64318	0.322544	L
64319	0.322564	L
64327	0.307167	L
64330	0.410453	H
64800	0.345839	M
64817	0.319153	L
64818	0.341424	M
64982	0.346826	M
64999	0.342616	M
65000	0.290783	VL
65001	0.325661	L
65007	0.323356	L
65010	0.324154	L
65480	0.318905	L
65481	0.341803	M
65497	0.310786	L
65498	0.334152	M
65662	0.340922	M
65681	0.283156	VL
65682	0.292027	VL
65683	0.30544	L
65684	0.309895	L
65685	0.288925	VL
65686	0.293271	VL
65687	0.320921	L
65689	0.327093	L
65690	0.35902	M
66160	0.359066	M
66161	0.350835	M
66177	0.372999	H
66342	0.33549	M
66364	0.278803	VL
66365	0.323689	L
66368	0.355462	M
66369	0.310102	L
66840	0.557619	VH
66841	0.470748	VH
66853	0.341128	M
66854	0.357531	M
66855	0.378609	H
66856	0.390199	H
66857	0.378372	H
67022	0.347327	M
67036	0.303137	VL
67037	0.299145	VL
67038	0.26833	VL
67044	0.297018	VL
67047	0.358275	M
67048	0.334277	M
67520	0.530196	VH
67521	0.491305	VH
67531	0.353088	M
67532	0.363147	H
67533	0.369369	H
67534	0.364949	H
67702	0.357196	M
67703	0.322395	L
67704	0.278023	VL
67705	0.280554	VL
67706	0.277491	VL
67715	0.316963	L
67716	0.285655	VL
67718	0.305185	L
67724	0.289652	VL
67725	0.321738	L
67727	0.341149	M
68201	0.470122	VH
68209	0.359709	M
68210	0.35905	M
68211	0.349453	M
68386	0.293541	VL
68393	0.318135	L
68394	0.287985	VL
68395	0.335884	M
68396	0.322772	L
68397	0.294468	VL
68398	0.327809	L
68404	0.292902	VL
68405	0.303717	VL
68407	0.321427	L
68880	0.435488	VH
68881	0.44704	VH
68888	0.390804	H
68889	0.367021	H
69066	0.297552	VL
69069	0.284798	VL
69070	0.316521	L
69071	0.287635	VL
69072	0.289959	VL
69073	0.312546	L
69075	0.334437	M
69076	0.331739	M
69085	0.315286	L
69087	0.286942	VL
69088	0.321963	L
69091	0.404312	H
69092	0.373585	H
69093	0.404789	H
69559	0.364665	H
69560	0.399972	H
69561	0.409063	H
69568	0.374537	H
69743	0.266027	VL
69746	0.32212	L
69747	0.282512	VL
69748	0.322635	L
69749	0.303388	VL
69752	0.341979	M
69753	0.27257	VL
69755	0.339885	M
69765	0.306093	L
69768	0.339535	M
69769	0.374192	H
69770	0.388988	H
69771	0.328828	L
69772	0.371888	H
69773	0.394394	H
69774	0.409478	H
69775	0.361005	H
69776	0.340311	M
69777	0.323199	L
70237	0.371119	H
70238	0.350877	M
70239	0.369457	H
70240	0.371862	H
70241	0.426383	VH
70242	0.392453	H
70243	0.411581	H
70247	0.380284	H
70248	0.427039	VH
70423	0.278729	VL
70424	0.280289	VL
70425	0.256847	VL
70426	0.293877	VL
70427	0.276442	VL
70435	0.327643	L
70436	0.277015	VL
70445	0.30865	L
70446	0.323135	L
70447	0.315462	L
70448	0.288	VL
70457	0.332627	M
70458	0.371059	H
70459	0.264995	VL
70917	0.395165	H
70923	0.371615	H
70924	0.435919	VH
70927	0.403115	H
70928	0.423753	VH
71103	0.3141	L
71115	0.332551	M
71116	0.284924	VL
71125	0.270677	VL
71126	0.297299	VL
71127	0.326639	L
71139	0.126195	VL
71594	0.458401	VH
71595	0.484771	VH
71596	0.479486	VH
71597	0.472653	VH
71604	0.412582	H
71605	0.436245	VH
71606	0.455466	VH
71607	0.491706	VH
71608	0.555737	VH
71782	0.27328	VL
71783	0.280154	VL
71795	0.332517	M
71796	0.275955	VL
71804	0.319861	L
71805	0.312115	L
71806	0.329709	L
71807	0.303281	VL
72272	0.4856	VH
72273	0.461997	VH
72274	0.446653	VH
72277	0.49108	VH
72462	0.264827	VL
72475	0.336367	M
72476	0.282125	VL
72483	0.368271	H
72484	0.331186	M
72485	0.385117	H
72486	0.391994	H
72487	0.344989	M
72666	0.113272	VL
72667	0.245616	VL
72668	0.254672	VL
72669	0.107994	VL
72952	0.462336	VH
73142	0.301403	VL
73155	0.310073	L
73156	0.321532	L
73160	0.313615	L
73161	0.30535	L
73162	0.321786	L
73163	0.322349	L
73348	0.109976	VL
73349	0.3341	M
73380	0.336415	M
73631	0.524914	VH
73632	0.472474	VH
73822	0.300304	VL
73836	0.31124	L
73837	0.26804	VL
73838	0.313931	L
73839	0.276978	VL
73840	0.272615	VL
73841	0.324964	L
74060	0.458475	VH
74310	0.558974	VH
74311	0.49985	VH
74493	0.299139	VL
74494	0.29529	VL
74495	0.287899	VL
74496	0.302619	VL
74497	0.316376	L
74502	0.31361	L
74519	0.271962	VL
74520	0.267225	VL
74740	0.460365	VH
74990	0.576318	VH
74991	0.578122	VH
75172	0.297382	VL
75173	0.305548	L
75177	0.328535	L
75179	0.291276	VL
75180	0.249059	VL
75181	0.291907	VL
75182	0.281992	VL
75199	0.335785	M
75420	0.494513	VH
75671	0.541537	VH
75852	0.334039	M
75857	0.322334	L
75858	0.306639	L
75859	0.279716	VL
75878	0.305615	L
75879	0.341826	M
76100	0.586009	VH
76351	0.572087	VH
76352	0.506711	VH
76532	0.335382	M
76557	0.314882	L
76558	0.314568	L
76780	0.716803	VH
77032	0.512844	VH
77203	0.194757	VL
77205	0.325542	L
77206	0.319358	L
77207	0.347464	M
77208	0.38019	H
77209	0.370529	H
77210	0.336245	M
77211	0.368955	H
77212	0.31587	L
77237	0.312728	L
77460	0.805591	VH
77712	0.539636	VH
77713	0.515483	VH
77883	0.277632	VL
77917	0.315634	L
78140	0.906341	VH
78379	0.296627	VL
78380	0.430893	VH
78381	0.499086	VH
78393	0.605135	VH
78394	0.592946	VH
78562	0.138942	VL
78563	0.303874	VL
78564	0.323229	L
78565	0.292168	VL
78566	0.340061	M
78567	0.399861	H
78568	0.397658	H
78597	0.306003	L
78617	0.0225266	VL
78820	0.953024	VH
79057	0.30551	L
79058	0.298989	VL
79059	0.319552	L
79061	0.479704	VH
79074	0.623246	VH
79075	0.65801	VH
79076	0.658848	VH
79077	0.678896	VH
79078	0.675601	VH
79243	0.31335	L
79244	0.314031	L
79246	0.333901	M
79247	0.341633	M
79248	0.388016	H
79249	0.438433	VH
79277	0.285851	VL
79278	0.300475	VL
79279	0.297387	VL
79295	0.324027	L
79296	0.336923	M
79297	0.255236	VL
79500	0.784715	VH
79737	0.269083	VL
79738	0.30146	VL
79741	0.484535	VH
79757	0.67934	VH
79758	0.660551	VH
79759	0.652065	VH
79921	0.447219	VH
79922	0.366106	H
79929	0.415383	H
79930	0.401482	H
79957	0.311616	L
79959	0.322531	L
79974	0.303005	VL
79975	0.31739	L
80180	0.610739	VH
80418	0.207405	VL
80421	0.464514	VH
80422	0.529084	VH
80437	0.660533	VH
80438	0.593569	VH
80439	0.599584	VH
80601	0.450985	VH
80602	0.402127	H
80610	0.389241	H
80611	0.308599	L
80637	0.354467	M
80639	0.29893	VL
80640	0.286322	VL
80653	0.393175	H
80654	0.330097	M
80860	0.513105	VH
81102	0.552013	VH
81103	0.642473	VH
81104	0.622834	VH
81105	0.634998	VH
81118	0.658118	VH
81119	0.642287	VH
81281	0.425526	VH
81282	0.440951	VH
81291	0.362737	H
81316	0.330931	M
81317	0.305854	L
81318	0.319033	L
81319	0.311723	L
81320	0.308711	L
81332	0.437328	VH
81333	0.356472	M
81334	0.398716	H
81540	0.472523	VH
81785	0.665517	VH
81786	0.665045	VH
81792	0.600862	VH
81793	0.558005	VH
81794	0.605859	VH
81795	0.616903	VH
81796	0.640333	VH
81797	0.666522	VH
81798	0.661373	VH
81799	0.629146	VH
81961	0.489535	VH
81962	0.487757	VH
81963	0.431443	VH
81964	0.464957	VH
81965	0.456914	VH
81966	0.470744	VH
81967	0.52833	VH
81971	0.335494	M
81996	0.354341	M
81997	0.302507	VL
81998	0.326672	L
81999	0.322967	L
82000	0.288151	VL
82010	0.361591	H
82011	0.320296	L
82012	0.330851	M
82220	0.0193448	VL
82466	0.67508	VH
82467	0.664986	VH
82471	0.590244	VH
82472	0.549322	VH
82475	0.636666	VH
82479	0.585737	VH
82643	0.427518	VH
82644	0.465579	VH
82646	0.518208	VH
82647	0.512289	VH
82651	0.344936	M
82652	0.354659	M
82676	0.374655	H
82677	0.302601	VL
82680	0.312491	L
82689	0.304357	L
82690	0.335614	M
82701	0.120577	VL
83147	0.725455	VH
83150	0.661999	VH
83151	0.610085	VH
83159	0.627375	VH
83327	0.494033	VH
83332	0.316959	L
83357	0.347219	M
83358	0.294853	VL
83359	0.315796	L
83360	0.296818	VL
83367	0.312542	L
83368	0.329116	L
83369	0.317364	L
83381	0.306371	L
83827	0.654812	VH
83828	0.662885	VH
83829	0.654306	VH
83830	0.67346	VH
83839	0.650374	VH
84007	0.427181	VH
84012	0.325791	L
84013	0.368387	H
84014	0.33341	M
84037	0.360823	M
84038	0.301729	VL
84039	0.316084	L
84040	0.312087	L
84041	0.320786	L
84042	0.385363	H
84043	0.379574	H
84044	0.307168	L
84045	0.251844	VL
84046	0.330948	M
84047	0.331333	M
84060	0.311329	L
84061	0.299192	VL
84507	0.661369	VH
84508	0.618588	VH
84509	0.633508	VH
84518	0.669272	VH
84519	0.637317	VH
84686	0.458454	VH
84687	0.41622	H
84694	0.377221	H
84718	0.341725	M
84726	0.239005	VL
84740	0.352542	M
85184	0.670668	VH
85185	0.718129	VH
85186	0.669537	VH
85187	0.63858	VH
85188	0.601135	VH
85198	0.668884	VH
85366	0.410677	H
85374	0.302347	VL
85398	0.326514	L
85406	0.301829	VL
85420	0.324972	L
85862	0.472421	VH
85863	0.495888	VH
85864	0.607551	VH
85865	0.732598	VH
85866	0.719316	VH
85878	0.672154	VH
85879	0.68444	VH
85880	0.681004	VH
85885	0.560523	VH
85886	0.577448	VH
85887	0.528632	VH
85888	0.544151	VH
86046	0.401576	H
86047	0.384223	H
86054	0.299199	VL
86078	0.384093	H
86086	0.314252	L
86087	0.366402	H
86100	0.356449	M
86239	0.618645	VH
86240	0.628595	VH
86541	0.627295	VH
86542	0.605475	VH
86559	0.679852	VH
86560	0.636843	VH
86564	0.584096	VH
86565	0.620671	VH
86566	0.650651	VH
86567	0.643683	VH
86568	0.546756	VH
86569	0.526946	VH
86570	0.502378	VH
86580	0.49055	VH
86581	0.463448	VH
86717	0.176143	VL
86718	0.64605	VH
86719	0.567637	VH
86720	0.450396	VH
86721	0.434162	VH
86725	0.407421	H
86726	0.37741	H
86727	0.408663	H
86734	0.301165	VL
86758	0.313033	L
86759	0.356611	M
86767	0.319288	L
86768	0.354347	M
86780	0.399397	H
86918	0.666423	VH
86919	0.682106	VH
86920	0.67901	VH
86921	0.649911	VH
86922	0.652438	VH
86923	0.670702	VH
86925	0.656635	VH
86926	0.680824	VH
87221	0.632918	VH
87239	0.666563	VH
87240	0.679047	VH
87241	0.685551	VH
87242	0.679081	VH
87244	0.632688	VH
87249	0.509785	VH
87250	0.503969	VH
87259	0.451902	VH
87260	0.510774	VH
87261	0.473356	VH
87262	0.399133	H
87263	0.387495	H
87265	0.391934	H
87266	0.357768	M
87401	0.45699	VH
87404	0.400347	H
87405	0.416036	H
87406	0.408817	H
87407	0.385965	H
87410	0.33621	M
87411	0.330596	M
87414	0.296697	VL
87439	0.326078	L
87440	0.317824	L
87448	0.352157	M
87460	0.389607	H
87597	0.544768	VH
87598	0.547737	VH
87603	0.665639	VH
87604	0.697194	VH
87605	0.659402	VH
87606	0.654001	VH
87607	0.634996	VH
87608	0.637867	VH
87922	0.745653	VH
87923	0.712303	VH
87924	0.711306	VH
87930	0.496468	VH
87931	0.464872	VH
87938	0.402493	H
87939	0.477246	VH
87943	0.36222	H
87944	0.346133	M
87945	0.33473	M
87946	0.371074	H
87949	0.432215	VH
87950	0.438436	VH
87951	0.433883	VH
87952	0.463239	VH
87953	0.486682	VH
88078	0.42266	VH
88079	0.596865	VH
88080	0.518011	VH
88081	0.466554	VH
88082	0.382611	H
88083	0.369228	H
88084	0.390811	H
88085	0.401586	H
88086	0.402323	H
88087	0.337924	M
88088	0.32207	L
88089	0.345686	M
88090	0.327823	L
88091	0.325773	L
88094	0.289115	VL
88095	0.28636	VL
88120	0.286709	VL
88121	0.355397	M
88128	0.322412	L
88140	0.356281	M
88277	0.0796823	VL
88288	0.593596	VH
88603	0.762333	VH
88604	0.725256	VH
88610	0.501161	VH
88611	0.494899	VH
88618	0.37863	H
88624	0.334956	M
88626	0.361199	H
88627	0.378497	H
88628	0.415267	H
88629	0.473101	VH
88630	0.497606	VH
88633	0.493658	VH
88770	0.361392	H
88771	0.283595	VL
88775	0.319352	L
88800	0.312719	L
88808	0.31966	L
88820	0.346977	M
88968	0.524994	VH
88969	0.546438	VH
89283	0.726504	VH
89284	0.678028	VH
89290	0.525719	VH
89298	0.387329	H
89299	0.414457	H
89303	0.351365	M
89304	0.355148	M
89310	0.500239	VH
89313	0.526094	VH
89314	0.570655	VH
89449	0.318203	L
89450	0.292863	VL
89451	0.284728	VL
89455	0.325792	L
89456	0.331582	M
89480	0.293716	VL
89487	0.333243	M
89488	0.335523	M
89500	0.468473	VH
89501	0.385815	H
89649	0.488091	VH
89963	0.680393	VH
89964	0.658852	VH
89969	0.578095	VH
89970	0.584935	VH
89971	0.553777	VH
89972	0.55638	VH
89973	0.501157	VH
89979	0.412509	H
89982	0.427257	VH
89983	0.395307	H
89984	0.448611	VH
89990	0.489285	VH
89994	0.620055	VH
89995	0.652678	VH
90129	0.304145	L
90131	0.249694	VL
90132	0.28578	VL
90133	0.295855	VL
90134	0.296072	VL
90135	0.32312	L
90136	0.288701	VL
90159	0.32293	L
90160	0.301439	VL
90161	0.335132	M
90162	0.336234	M
90163	0.334658	M
90164	0.308407	L
90165	0.291087	VL
90166	0.307358	L
90167	0.324624	L
90174	0.353174	M
90175	0.351653	M
90176	0.298636	VL
90177	0.29219	VL
90178	0.362333	H
90181	0.342877	M
90182	0.326841	L
90329	0.468989	VH
90330	0.483793	VH
90643	0.660094	VH
90649	0.582224	VH
90650	0.631881	VH
90651	0.600598	VH
90652	0.608699	VH
90653	0.572213	VH
90654	0.524544	VH
90655	0.456086	VH
90659	0.406859	H
90662	0.409878	H
90669	0.489207	VH
90670	0.510864	VH
90675	0.611544	VH
90763	0.00152805	VL
90808	0.34531	M
90809	0.321988	L
90815	0.364285	H
90816	0.330616	M
90820	0.296843	VL
90821	0.31007	L
90822	0.32026	L
90823	0.34675	M
90835	0.330784	M
90837	0.299713	VL
90838	0.282499	VL
90839	0.300963	VL
90844	0.312231	L
90845	0.345256	M
90846	0.337943	M
90847	0.394505	H
90852	0.313161	L
90853	0.339744	M
90854	0.319621	L
90858	0.399748	H
90859	0.303848	VL
90860	0.359222	M
90861	0.377849	H
90862	0.343691	M
90863	0.325943	L
90864	0.346025	M
91007	0.546525	VH
91008	0.613403	VH
91009	0.563013	VH
91010	0.483719	VH
91011	0.534682	VH
91012	0.508713	VH
91013	0.389176	H
91322	0.6196	VH
91323	0.621361	VH
91335	0.539399	VH
91336	0.475761	VH
91337	0.438986	VH
91338	0.468533	VH
91339	0.491992	VH
91342	0.459849	VH
91343	0.400525	H
91349	0.506254	VH
91443	0.514441	VH
91475	0.251714	VL
91488	0.321307	L
91496	0.316374	L
91499	0.322837	L
91500	0.337232	M
91503	0.319516	L
91504	0.336474	M
91505	0.301072	VL
91506	0.328192	L
91514	0.28296	VL
91515	0.307483	L
91516	0.290874	VL
91517	0.304318	L
91518	0.287313	VL
91526	0.345986	M
91527	0.410954	H
91528	0.405619	H
91529	0.316575	L
91530	0.351538	M
91531	0.37111	H
91532	0.344026	M
91544	0.27641	VL
91545	0.360095	M
91546	0.251831	VL
91686	0.0635958	VL
91687	0.323671	L
91688	0.637596	VH
91689	0.612755	VH
91690	0.526879	VH
91691	0.494264	VH
91692	0.446563	VH
91693	0.434437	VH
92003	0.618741	VH
92016	0.538001	VH
92017	0.516774	VH
92018	0.502641	VH
92022	0.508479	VH
92023	0.446243	VH
92024	0.445401	VH
92029	0.467762	VH
92030	0.498643	VH
92123	0.565938	VH
92124	0.47185	VH
92132	0.227147	VL
92133	0.283012	VL
92155	0.646087	VH
92156	0.628748	VH
92167	0.331374	M
92168	0.331519	M
92176	0.344995	M
92177	0.316048	L
92178	0.337149	M
92179	0.293571	VL
92186	0.361371	H
92187	0.349961	M
92188	0.337879	M
92189	0.335992	M
92190	0.294306	VL
92191	0.317187	L
92192	0.32797	L
92193	0.285099	VL
92194	0.316358	L
92208	0.365955	H
92209	0.378309	H
92210	0.340504	M
92226	0.36432	H
92227	0.394834	H
92228	0.347234	M
92229	0.296534	VL
92368	0.0625296	VL
92369	0.226735	VL
92683	0.620277	VH
92696	0.548449	VH
92704	0.433022	VH
92710	0.441854	VH
92803	0.510462	VH
92812	0.380006	H
92813	0.382555	H
92836	0.616546	VH
92847	0.338593	M
92869	0.296218	VL
92872	0.304397	L
92873	0.285072	VL
92888	0.31303	L
92889	0.337289	M
92890	0.334123	M
92909	0.312748	L
92910	0.399625	H
93020	0.553644	VH
93021	0.542355	VH
93022	0.517988	VH
93359	0.587033	VH
93360	0.577964	VH
93361	0.552482	VH
93362	0.573306	VH
93363	0.593548	VH
93375	0.513328	VH
93376	0.489328	VH
93384	0.123995	VL
93481	0.555769	VH
93482	0.528712	VH
93483	0.470513	VH
93492	0.339906	M
93500	0.286946	VL
93501	0.135488	VL
93502	0.064394	VL
93516	0.567537	VH
93517	0.567321	VH
93527	0.359837	M
93528	0.340733	M
93551	0.287878	VL
93552	0.308258	L
93568	0.312883	L
93590	0.393871	H
93591	0.411902	H
93700	0.472024	VH
93701	0.527129	VH
93702	0.547968	VH
94038	0.546783	VH
94039	0.540161	VH
94056	0.4489	VH
94057	0.500989	VH
94161	0.501186	VH
94162	0.448843	VH
94172	0.317358	L
94179	0.279179	VL
94180	0.356479	M
94181	0.318046	L
94182	0.326459	L
94184	0.393188	H
94197	0.475761	VH
94198	0.48568	VH
94200	0.437643	VH
94201	0.415232	H
94208	0.319547	L
94230	0.307444	L
94231	0.294154	VL
94247	0.297466	VL
94248	0.309888	L
94271	0.389343	H
94272	0.400021	H
94378	0.202701	VL
94379	0.476614	VH
94380	0.482587	VH
94702	0.035355	VL
94703	0.638438	VH
94714	0.600088	VH
94715	0.608897	VH
94716	0.501453	VH
94717	0.473108	VH
94718	0.468527	VH
94737	0.439175	VH
94738	0.505819	VH
94835	0.453277	VH
94836	0.584322	VH
94839	0.560285	VH
94840	0.517473	VH
94841	0.477385	VH
94842	0.449442	VH
94852	0.304659	L
94859	0.33569	M
94860	0.358267	M
94861	0.339712	M
94862	0.297583	VL
94864	0.378358	H
94878	0.380799	H
94879	0.424038	VH
94880	0.400224	H
94881	0.417852	H
94882	0.39024	H
94888	0.341802	M
94889	0.317114	L
94909	0.288584	VL
94910	0.30434	L
94926	0.332436	M
94927	0.309096	L
94952	0.333626	M
94953	0.396609	H
95383	0.705815	VH
95384	0.697972	VH
95393	0.474507	VH
95394	0.528616	VH
95417	0.379227	H
95418	0.521967	VH
95516	0.612676	VH
95517	0.582152	VH
95519	0.552505	VH
95520	0.510146	VH
95521	0.439678	VH
95522	0.428632	VH
95532	0.332489	M
95533	0.284922	VL
95539	0.335398	M
95540	0.335041	M
95541	0.302318	VL
95542	0.302186	VL
95544	0.312086	L
95562	0.367444	H
95569	0.317101	L
95570	0.297619	VL
95571	0.316365	L
95572	0.322912	L
95573	0.294554	VL
95589	0.300231	VL
95604	0.298125	VL
95605	0.314556	L
95606	0.30767	L
95633	0.322562	L
95634	0.368643	H
96052	0.0727721	VL
96064	0.457643	VH
96073	0.486101	VH
96074	0.434905	VH
96098	0.517767	VH
96099	0.437561	VH
96197	0.623485	VH
96198	0.58802	VH
96199	0.552476	VH
96202	0.368885	H
96213	0.283433	VL
96219	0.31983	L
96220	0.29259	VL
96221	0.313437	L
96222	0.322531	L
96224	0.295579	VL
96242	0.314229	L
96243	0.322682	L
96249	0.282809	VL
96251	0.310021	L
96253	0.281422	VL
96254	0.328228	L
96255	0.293592	VL
96256	0.299263	VL
96267	0.281625	VL
96268	0.279063	VL
96269	0.315449	L
96284	0.264609	VL
96285	0.301793	VL
96286	0.317451	L
96310	0.310969	L
96311	0.301246	VL
96312	0.369175	H
96313	0.342562	M
96314	0.304528	L
96732	0.506756	VH
96733	0.714211	VH
96743	0.467269	VH
96744	0.088654	VL
96753	0.511501	VH
96778	0.195498	VL
96877	0.576453	VH
96878	0.56926	VH
96879	0.536184	VH
96882	0.370007	H
96883	0.345355	M
96893	0.3199	L
96899	0.345537	M
96900	0.271662	VL
96901	0.315574	L
96902	0.303156	VL
96904	0.320711	L
96923	0.30639	L
96924	0.311047	L
96928	0.30408	L
96929	0.266878	VL
96936	0.309927	L
96945	0.308565	L
96946	0.30244	VL
96947	0.306347	L
96965	0.292852	VL
96966	0.351014	M
96967	0.35907	M
96987	0.442054	VH
96988	0.443791	VH
96989	0.415049	H
96990	0.381952	H
97412	0.651282	VH
97413	0.555275	VH
97431	0.377178	H
97432	0.432665	VH
97433	0.45858	VH
97552	0.556896	VH
97553	0.676279	VH
97557	0.502864	VH
97562	0.340412	M
97563	0.31315	L
97573	0.298065	VL
97579	0.319857	L
97581	0.286533	VL
97584	0.301444	VL
97585	0.319799	L
97604	0.348246	M
97607	0.286579	VL
97608	0.26371	VL
97616	0.285175	VL
97617	0.300466	VL
97618	0.337039	M
97619	0.320826	L
97620	0.297188	VL
97625	0.270054	VL
97626	0.323191	L
97627	0.320035	L
97634	0.31562	L
97635	0.298468	VL
97636	0.285422	VL
97646	0.424058	VH
97647	0.314644	L
97665	0.248169	VL
97666	0.399718	H
97667	0.397473	H
98092	0.61025	VH
98093	0.243687	VL
98112	0.393292	H
98233	0.612408	VH
98236	0.479747	VH
98237	0.407583	H
98242	0.354666	M
98243	0.329814	M
98248	0.289501	VL
98249	0.305598	L
98250	0.295884	VL
98252	0.277113	VL
98253	0.279814	VL
98259	0.331222	M
98261	0.332745	M
98264	0.286278	VL
98265	0.277616	VL
98284	0.336706	M
98285	0.303963	L
98286	0.308167	L
98287	0.318228	L
98300	0.313284	L
98301	0.328028	L
98305	0.33121	M
98306	0.283276	VL
98307	0.299578	VL
98308	0.330881	M
98311	0.285917	VL
98312	0.337669	M
98313	0.352588	M
98314	0.322672	L
98316	0.290216	VL
98317	0.317636	L
98320	0.337757	M
98321	0.297053	VL
98326	0.370696	H
98327	0.324261	L
98345	0.33308	M
98417	0	VL
98792	0.367314	H
98913	0.526331	VH
98914	0.471389	VH
98915	0.493423	VH
98916	0.378382	H
98922	0.320191	L
98923	0.328826	L
98924	0.314424	L
98925	0.291813	VL
98926	0.320156	L
98927	0.293614	VL
98928	0.326257	L
98929	0.295664	VL
98930	0.284731	VL
98931	0.273446	VL
98932	0.300067	VL
98933	0.300373	VL
98939	0.320663	L
98940	0.334965	M
98941	0.359396	M
98945	0.302434	VL
98946	0.293943	VL
98965	0.289346	VL
98967	0.263867	VL
98968	0.320682	L
98969	0.312749	L
98970	0.316728	L
98981	0.293037	VL
98982	0.317431	L
98985	0.28615	VL
98986	0.303937	VL
98988	0.341735	M
98989	0.303981	L
98990	0.357994	M
98991	0.307382	L
98997	0.324828	L
98998	0.3007	VL
98999	0.323767	L
99000	0.29422	VL
99001	0.329107	L
99002	0.283922	VL
99006	0.33088	M
99007	0.306567	L
99024	0.331151	M
99025	0.303554	VL
99450	0.706519	VH
99451	0.50559	VH
99472	0.419235	H
99473	0.294232	VL
99602	0.314603	L
99603	0.336427	M
99605	0.297318	VL
99606	0.30734	L
99607	0.318147	L
99612	0.313391	L
99613	0.261011	VL
99618	0.304555	L
99619	0.31159	L
99620	0.287004	VL
99625	0.295901	VL
99626	0.287213	VL
99645	0.317288	L
99646	0.290087	VL
99648	0.338086	M
99649	0.329617	L
99662	0.304848	L
99664	0.277303	VL
99665	0.342847	M
99669	0.344845	M
99670	0.340878	M
99682	0.359708	M
99683	0.303301	VL
99685	0.330259	M
99686	0.298354	VL
99687	0.309766	L
99688	0.324919	L
99704	0.360358	M
99816	0.557551	VH
99827	0.381484	H
99828	0.419901	H
99829	0.433288	VH
99830	0.461324	VH
99831	0.486226	VH
100127	0.354752	M
100128	0.582246	VH
100129	0.509625	VH
100130	0.630281	VH
100131	0.090505	VL
100153	0.309301	L
100154	0.36104	H
100268	0.291717	VL
100269	0.49179	VH
100281	0.31198	L
100282	0.3083	L
100287	0.309357	L
100288	0.265495	VL
100292	0.281512	VL
100293	0.288732	VL
100294	0.284195	VL
100295	0.289106	VL
100296	0.29008	VL
100297	0.2872	VL
100298	0.29007	VL
100299	0.280708	VL
100300	0.315161	L
100301	0.275663	VL
100305	0.286468	VL
100306	0.293889	VL
100326	0.375996	H
100327	0.380659	H
100328	0.329828	M
100342	0.332712	M
100343	0.313252	L
100344	0.323308	L
100363	0.299225	VL
100365	0.302358	VL
100367	0.315271	L
100368	0.332754	M
100382	0.34469	M
100383	0.356706	M
100384	0.350151	M
100385	0.361588	H
100496	0.40974	H
100497	0.310033	L
100508	0.40885	H
100509	0.415202	H
100510	0.481334	VH
100511	0.513236	VH
100834	0.309937	L
100835	0.11201	VL
100836	0.00144068	VL
100949	0.486746	VH
100950	0.44811	VH
100951	0.416156	H
100961	0.352283	M
100967	0.291003	VL
100968	0.291491	VL
100981	0.30087	VL
100982	0.314877	L
100983	0.268983	VL
100985	0.279575	VL
100986	0.302676	VL
101007	0.342708	M
101008	0.289992	VL
101009	0.315453	L
101023	0.295636	VL
101024	0.304071	L
101043	0.341389	M
101045	0.296502	VL
101048	0.29273	VL
101049	0.326933	L
101062	0.370299	H
101065	0.0472659	VL
101177	0.433388	VH
101178	0.0544628	VL
101184	0.219896	VL
101190	0.491073	VH
101191	0.534181	VH
101625	0.0507224	VL
101630	0.354534	M
101631	0.362848	H
101633	0.274744	VL
101634	0.320915	L
101635	0.289165	VL
101636	0.317339	L
101637	0.278594	VL
101638	0.314237	L
101639	0.299521	VL
101640	0.311921	L
101641	0.29066	VL
101648	0.281207	VL
101649	0.277277	VL
101662	0.28054	VL
101663	0.275651	VL
101664	0.302121	VL
101665	0.292427	VL
101666	0.250401	VL
101687	0.304029	L
101688	0.250662	VL
101703	0.347626	M
101704	0.355722	M
101723	0.362619	H
101724	0.345559	M
101725	0.311172	L
101729	0.328452	L
101742	0.330313	M
101743	0.41176	H
101744	0.315644	L
101857	0.449916	VH
101864	0.599911	VH
101871	0.534555	VH
101872	0.6038	VH
101873	0.591252	VH
102305	0.184951	VL
102306	0.303077	VL
102307	0.322268	L
102308	0.319585	L
102309	0.285892	VL
102310	0.301376	VL
102311	0.281637	VL
102312	0.331492	M
102313	0.307103	L
102314	0.324504	L
102315	0.325711	L
102316	0.292973	VL
102319	0.279272	VL
102320	0.30459	L
102329	0.32654	L
102330	0.329704	L
102341	0.265186	VL
102342	0.27781	VL
102343	0.284721	VL
102344	0.291173	VL
102346	0.254555	VL
102356	0.405649	H
102357	0.390334	H
102358	0.369657	H
102366	0.344416	M
102367	0.271189	VL
102368	0.276232	VL
102382	0.303828	VL
102383	0.329196	L
102409	0.352251	M
102410	0.36403	H
102411	0.30884	L
102422	0.361852	H
102423	0.353976	M
102424	0.363439	H
102425	0.100374	VL
102537	0.453282	VH
102543	0.587451	VH
102544	0.568089	VH
102553	0.572987	VH
102844	0.432868	VH
102845	0.360664	M
102985	0.188645	VL
102986	0.256689	VL
102987	0.26881	VL
102988	0.246473	VL
102989	0.273418	VL
102990	0.284469	VL
102991	0.276247	VL
102995	0.32532	L
102996	0.299931	VL
103010	0.306294	L
103011	0.358686	M
103012	0.295977	VL
103020	0.296968	VL
103021	0.278287	VL
103026	0.298273	VL
103032	0.270374	VL
103033	0.288181	VL
103034	0.292971	VL
103035	0.261742	VL
103036	0.368444	H
103038	0.373381	H
103039	0.309524	L
103040	0.30441	L
103041	0.296927	VL
103042	0.330394	M
103043	0.311004	L
103044	0.325664	L
103046	0.333415	M
103047	0.347463	M
103062	0.295142	VL
103063	0.278715	VL
103091	0.30112	VL
103101	0.41034	H
103102	0.370442	H
103216	0.641368	VH
103217	0.435013	VH
103223	0.484741	VH
103233	0.558489	VH
103518	0.142707	VL
103521	0.477908	VH
103522	0.405983	H
103523	0.366404	H
103525	0.364947	H
103526	0.342992	M
103527	0.412717	H
103665	0.103139	VL
103666	0.275335	VL
103667	0.303944	L
103668	0.282833	VL
103669	0.260543	VL
103670	0.293075	VL
103671	0.266847	VL
103674	0.313722	L
103675	0.262579	VL
103690	0.313416	L
103692	0.315599	L
103699	0.266063	VL
103700	0.256906	VL
103701	0.291637	VL
103706	0.263657	VL
103707	0.26312	VL
103708	0.295294	VL
103709	0.299828	VL
103710	0.298343	VL
103711	0.299255	VL
103712	0.295723	VL
103720	0.356881	M
103721	0.33818	M
103724	0.335067	M
103725	0.332993	M
103726	0.339309	M
103742	0.306346	L
103743	0.325616	L
103771	0.376108	H
103780	0.399553	H
103781	0.347726	M
103896	0.659933	VH
103897	0.405381	H
103903	0.393832	H
103904	0.438844	VH
103913	0.583656	VH
104198	0.470804	VH
104199	0.458617	VH
104200	0.455138	VH
104201	0.416159	H
104202	0.37815	H
104203	0.368751	H
104206	0.313044	L
104207	0.396648	H
104208	0.507187	VH
104354	0.319768	L
104372	0.391922	H
104373	0.334985	M
104374	0.268621	VL
104379	0.284797	VL
104389	0.372582	H
104405	0.408092	H
104423	0.246323	VL
104451	0.340658	M
104452	0.334261	M
104459	0.438137	VH
104460	0.356095	M
104575	0.767723	VH
104576	0.582105	VH
104584	0.318172	L
104585	0.437476	VH
104586	0.418996	H
104587	0.418404	H
104588	0.485155	VH
104589	0.494544	VH
104590	0.497645	VH
104591	0.502674	VH
104592	0.514284	VH
104593	0.548719	VH
104874	0.500576	VH
104879	0.363214	H
104880	0.423916	VH
104888	0.466148	VH
104889	0.605968	VH
104890	0.601999	VH
104891	0.609515	VH
105033	0.24922	VL
105034	0.319897	L
105035	0.309341	L
105054	0.32258	L
105055	0.309971	L
105056	0.275013	VL
105059	0.300505	VL
105085	0.406296	H
105086	0.415688	H
105103	0.284949	VL
105104	0.285022	VL
105131	0.35732	M
105132	0.333601	M
105133	0.326274	L
105134	0.342132	M
105135	0.315422	L
105136	0.330982	M
105137	0.286042	VL
105138	0.310532	L
105139	0.360569	M
105255	0.666939	VH
105265	0.356112	M
105266	0.397188	H
105267	0.410315	H
105268	0.463871	VH
105269	0.534867	VH
105270	0.572243	VH
105271	0.557102	VH
105272	0.534146	VH
105273	0.497699	VH
105554	0.484396	VH
105560	0.412041	H
105561	0.423169	VH
105571	0.462761	VH
105572	0.0799578	VL
105712	0.265948	VL
105713	0.329257	L
105715	0.317129	L
105716	0.308019	L
105717	0.309244	L
105718	0.273417	VL
105719	0.302077	VL
105736	0.336664	M
105737	0.300837	VL
105738	0.274607	VL
105739	0.282219	VL
105740	0.306783	L
105741	0.267436	VL
105742	0.30118	VL
105743	0.34726	M
105744	0.336376	M
105745	0.324053	L
105766	0.379826	H
105784	0.308266	L
105811	0.364803	H
105935	0.62572	VH
[truncated: 3,089 more rows]

## Sheet: Fig.3b
TARGET_FID	Traffic network density	Traffic network density_risk_level
10401	0.0478416	M
10404	0.0687364	H
11081	0	VL
11761	0	VL
12441	0.0465069	M
13121	0.0643178	H
13799	0.111694	H
13800	0.0112474	L
13801	0.0146657	L
14474	0.114634	H
14475	0.107976	H
14476	0.161018	VH
14477	0.187435	VH
14478	0.199667	VH
14479	0.0965298	H
15153	0.0586061	M
15154	0.029722	M
15832	0	VL
15833	0.135387	VH
15834	0.0307427	M
16511	0	VL
16512	0	VL
16513	0.00945769	L
16514	0.0604106	M
17191	0	VL
17871	0	VL
17872	0	VL
18552	0	VL
18553	0.0104415	L
19233	0	VL
19234	0	VL
19913	0	VL
19914	0	VL
20594	0.0427015	M
20595	0.10278	H
21274	0.0170648	M
21275	0	VL
21954	0.0857863	H
21955	0.0336482	M
22635	0.00852595	L
23315	0.102645	H
23316	0.0478078	M
23994	0.0369144	M
23995	0.0300682	M
23996	0.0669472	H
24675	0.0675003	H
24676	0.103179	H
25355	0	VL
26034	0.0118869	L
26035	0.00049031	L
26714	0	VL
27394	0	VL
27395	0.0361835	M
28074	0	VL
28075	0.0981233	H
28754	0	VL
28755	0.0482372	M
29434	0.052389	M
29435	0.112341	H
30114	0	VL
30115	0	VL
30795	0	VL
31475	0.136169	VH
32155	0.089293	H
32156	0.0609191	M
32836	0.0660415	H
32837	0.102439	H
33516	0	VL
34196	0	VL
34876	0	VL
35556	0	VL
35557	0	VL
36237	0.104461	H
36238	0.10041	H
36917	0	VL
36918	0	VL
37597	0	VL
37598	0	VL
38278	0	VL
38279	0	VL
38958	0	VL
38959	0	VL
38991	0.0213805	M
39638	0	VL
39639	0	VL
39671	0.0308708	M
40318	0.130057	VH
40342	0.107834	H
40351	0.178119	VH
40352	0.0226826	M
40998	0	VL
41022	0.131371	VH
41031	0.0414093	M
41032	0.223222	VH
41677	0.0401155	M
41678	0	VL
41702	0.202799	VH
41709	0.040575	M
41710	0.104471	H
41711	0.031427	M
42357	0	VL
42382	0.267719	VH
42388	0.00606224	L
42389	0.0200603	M
43037	0	VL
43038	0	VL
43062	0.237269	VH
43063	0.10913	H
43066	0.0200663	M
43067	0.0980313	H
43068	0.10611	H
43234	0.035162	M
43718	0.0398914	M
43719	0.00777383	L
43742	0.188708	VH
43743	0.220967	VH
43744	0.0608654	M
43745	0.172012	VH
43746	0.14543	VH
43913	0.0120955	L
43914	0.111734	H
43915	0.0460898	M
43916	0.0885319	H
44398	0.0873787	H
44399	0	VL
44423	0.234358	VH
44424	0.108916	H
44425	0.175742	VH
44592	0.169343	VH
44593	0.0627447	H
44595	0.0583348	M
44596	0.0165316	M
44597	0.0475468	M
45078	0	VL
45079	0	VL
45104	0.138718	VH
45105	0.180883	VH
45272	0.172579	VH
45273	0.108059	H
45274	0.100689	H
45277	0.0291256	M
45759	0	VL
45785	0.207189	VH
45786	0.167525	VH
45931	0.0380594	M
45933	0.0109659	L
45934	0.109793	H
45935	0	VL
45936	0	VL
45937	0.0339313	M
45953	0.0921097	H
45954	0.194821	VH
45955	0.0310286	M
45956	0	VL
45957	0.0788675	H
46439	0	VL
46440	0	VL
46466	0.119182	H
46467	0.090902	H
46611	0.101192	H
46612	0	VL
46613	0	VL
46617	0.0834358	H
46618	0.0031855	L
46635	0.209873	VH
46636	0.155673	VH
47120	0	VL
47147	0.226339	VH
47148	0.0644528	H
47149	0.050311	M
47292	0	VL
47293	0	VL
47298	0.181181	VH
47800	0	VL
47801	0	VL
47821	0.0653856	H
47822	0.0867007	H
47823	0.0916353	H
47824	0.0567281	M
47825	0.0224221	M
47826	0.0872432	H
47827	0.0907521	H
47829	0.0117452	L
47830	0.0120321	L
47831	0.022344	M
47978	0.0436544	M
48000	0.259865	VH
48001	0.0939166	H
48002	0.127136	VH
48481	0.0907072	H
48482	0.0130333	L
48501	0.0923764	H
48502	0.0976866	H
48507	0.00976101	L
48508	0.0378523	M
48509	0.000870588	L
48511	0.0240608	M
48658	0.00114851	L
48659	0.00904387	L
48660	0.0557574	M
48661	0.0302933	M
48662	0.109456	H
48680	0.123731	H
48682	0.150182	VH
48683	0.0234073	M
48684	0.043691	M
49161	0	VL
49182	0.0522108	M
49189	0.0704709	H
49191	0.0353919	M
49338	0	VL
49339	0.0909937	H
49340	0.0150032	L
49342	0	VL
49343	0	VL
49360	0.0887486	H
49362	0.132367	VH
49363	0.152525	VH
49841	0	VL
49862	0.0599412	M
49863	0	VL
49869	0.0101648	L
49870	0.133585	VH
49871	0.0651594	H
50018	0.0751499	H
50020	0	VL
50023	0.168114	VH
50024	0.0386546	M
50026	0.136617	VH
50027	0	VL
50028	0	VL
50029	0.111031	H
50040	0.0386706	M
50041	0.0604084	M
50042	0.00656192	L
50521	0	VL
50543	0.061663	H
50549	0.0129921	L
50550	0.0500095	M
50698	0.0422469	M
50699	0	VL
50700	0	VL
50704	0.101165	H
50705	0.0495158	M
50706	0.0410738	M
50707	0	VL
50709	0.0947698	H
50710	0.0933509	H
50722	0.173107	VH
51201	0	VL
51202	0.107516	H
51220	0.0945562	H
51221	0.0543999	M
51222	0.028168	M
51223	0.118465	H
51229	0.0104464	L
51230	0.0679874	H
51378	0	VL
51379	0	VL
51390	0.113703	H
51391	0.0657893	H
51402	0.087794	H
51881	0.128155	VH
51882	0.168686	VH
51883	0.1696	VH
51899	0.12372	H
51900	0	VL
51910	0.0610669	M
52058	0	VL
52071	0.0765376	H
52072	0	VL
52082	0.0558823	M
52563	0.0318081	M
52564	0.0238927	M
52576	0	VL
52577	0	VL
52578	0	VL
52579	0	VL
52587	0.0407307	M
52588	0.0960285	H
52589	0.0444357	M
52590	0.0213067	M
52738	0	VL
52752	0.0745981	H
52762	0.0598995	M
53244	0.0158092	M
53255	0	VL
53256	0	VL
53267	0.0232457	M
53418	0	VL
53432	0.0785112	H
53433	0.0150042	L
53434	0.0647027	H
53441	0.110346	H
53442	0	VL
53922	0.0855492	H
53923	0	VL
53924	0.00580261	L
53929	0.0150014	L
53930	0.087293	H
53934	0	VL
53935	0.0166115	M
53947	0.0110214	L
54098	0	VL
54114	0.0652824	H
54115	0.0248275	M
54121	0.0234572	M
54602	0	VL
54603	0.0888568	H
54604	0	VL
54605	0.00358103	L
54609	0.116579	H
54610	0	VL
54613	0	VL
54614	0.0378819	M
54622	0.131159	VH
54623	0.00748988	L
54624	0	VL
54625	0.0430711	M
54626	0.0401302	M
54627	0.165251	VH
54778	0.0198144	M
54795	0.0735435	H
54796	0.123437	H
54797	0.00679592	L
54798	0.135575	VH
54799	0.0975587	H
54800	0.0914758	H
54801	0.00917234	L
55282	0.0782809	H
55285	0	VL
55286	0.0263279	M
55287	0.129926	VH
55288	0.0797109	H
55289	0.0617066	H
55290	0	VL
55291	0.175538	VH
55292	0	VL
55293	0.0365351	M
55302	0	VL
55303	0	VL
55305	0.0508596	M
55458	0	VL
55459	0	VL
55460	0.12064	H
55475	0.0613831	H
55476	0	VL
55477	0	VL
55478	0.0331513	M
55481	0.089718	H
55482	0.0800661	H
55962	0.158738	VH
55973	0.0297555	M
55974	0	VL
55982	0	VL
55983	0	VL
56140	0	VL
56154	0	VL
56155	0	VL
56162	0.0781933	H
56163	0	VL
56641	0.087629	H
56642	0.117259	H
56654	0.0161764	M
56662	0.0834768	H
56663	0	VL
56820	0	VL
56834	0.0286668	M
56843	0.087633	H
57321	0	VL
57334	0.0296591	M
57342	0.0367177	M
57500	0	VL
57513	0.051274	M
57514	0.168445	VH
57523	0.00779817	L
57524	0.0401447	M
58001	0.0961375	H
58014	0	VL
58015	0	VL
58021	0.0896214	H
58022	0	VL
58180	0	VL
58191	0.0500986	M
58192	0	VL
58193	0	VL
58204	0.000551851	L
58681	0	VL
58695	0	VL
58696	0.0222487	M
58697	0.113983	H
58698	0.011471	L
58699	0.0545783	M
58700	0.0280589	M
58701	0	VL
58702	0	VL
58703	0.142132	VH
58860	0	VL
58870	0.10539	H
58871	0	VL
58884	0	VL
59360	0.05763	M
59361	0.0943279	H
59383	0.0988649	H
59540	0	VL
59550	0.045999	M
59564	0.110572	H
60037	0.0597629	M
60038	0.257894	VH
60039	0.0823579	H
60040	0.00630929	L
60063	0	VL
60220	0.0761289	H
60221	0	VL
60222	0.0572855	M
60223	0.0308295	M
60225	0.0778589	H
60226	0.0461464	M
60229	0.000202313	L
60230	0.0984605	H
60244	0	VL
60572	0	VL
60719	0.134932	VH
60720	0.0363757	M
60743	0	VL
60895	0.139084	VH
60896	0.00673972	L
60897	0.0197702	M
60898	0.0167664	M
60899	0.0941946	H
60900	0.0740989	H
60901	0.00629601	L
60902	0.0954676	H
60903	0.0577068	M
60904	0.0459594	M
60905	0.0135566	L
60906	0.101906	H
60907	0.0105546	L
60908	0.0145247	L
60909	0.00630735	L
60910	0.234679	VH
60911	0	VL
60912	0	VL
60913	0.0320188	M
60924	0	VL
61399	0.0426877	M
61421	0	VL
61422	0	VL
61423	0	VL
61562	0.0309428	M
61563	0	VL
61564	0.0651927	H
61565	0.0996132	H
61566	0.0844774	H
61567	0.111242	H
61568	0.000749468	L
61569	0.0250506	M
61570	0.0336665	M
61571	0	VL
61572	0	VL
61573	0	VL
61574	0	VL
61575	0.0148117	L
61584	0.082373	H
61585	0	VL
61586	0.0314291	M
61587	0.0650176	H
61588	0.00676286	L
61593	0.00650722	L
61594	0.0984256	H
61604	0	VL
62079	0.0329567	M
62080	0.0541105	M
62101	0	VL
62244	0.0129078	L
62245	0.00501893	L
62263	0.125373	VH
62264	0	VL
62274	0.00240672	L
62275	0.0666546	H
62284	0.0777976	H
62288	0.110952	H
62289	0.220023	VH
62760	0.131236	VH
62761	0.122174	H
62778	0.02443	M
62779	0.0978703	H
62780	0.10333	H
62781	0.0926124	H
62782	0.00483092	L
62942	0.110993	H
62943	0.00516649	L
62955	0.108725	H
62956	0.0249239	M
62961	0.09493	H
62962	0.105409	H
62963	0.0328423	M
62964	0.0172079	M
62967	0.115117	H
62968	0.042235	M
62969	0.164292	VH
63439	0.141935	VH
63440	0.112777	H
63458	0	VL
63622	0.0548099	M
63636	0.0124471	L
63637	0.0701113	H
63638	0.100788	H
63639	0.04195	M
63640	0	VL
63641	0.0140613	L
63647	0.0454595	M
63649	0.0745174	H
63650	0.026939	M
64119	0.0178446	M
64120	0.0265448	M
64137	0	VL
64138	0	VL
64302	0	VL
64318	0	VL
64319	0	VL
64327	0.0980649	H
64330	0	VL
64800	0	VL
64817	0	VL
64818	0.00371321	L
64982	0	VL
64999	0.110287	H
65000	0.0342628	M
65001	0	VL
65007	0.0394611	M
65010	0.0919505	H
65480	0	VL
65481	0	VL
65497	0	VL
65498	0	VL
65662	0	VL
65681	0.099432	H
65682	0.054047	M
65683	0.133368	VH
65684	0	VL
65685	0	VL
65686	0.01226	L
65687	0.122475	H
65689	0.0451269	M
65690	0.0336538	M
66160	0	VL
66161	0	VL
66177	0	VL
66342	0	VL
66364	0.118916	H
66365	0.125674	VH
66368	0	VL
66369	0.149167	VH
66840	0	VL
66841	0	VL
66853	0	VL
66854	0	VL
66855	0	VL
66856	0.0457209	M
66857	0.00606604	L
67022	0	VL
67036	0.115041	H
67037	0.0682005	H
67038	0.217071	VH
67044	0.100708	H
67047	0.0982659	H
67048	0	VL
67520	0.0151714	L
67521	0	VL
67531	0	VL
67532	0	VL
67533	0	VL
67534	0	VL
67702	0.0277906	M
67703	0.0273136	M
67704	0.0880382	H
67705	0	VL
67706	0	VL
67715	0.234663	VH
67716	0.0722537	H
67718	0	VL
67724	0.0939582	H
67725	0.0966702	H
67727	0.0611623	M
68201	0.0538832	M
68209	0.00663061	L
68210	0.085753	H
68211	0	VL
68386	0	VL
68393	0.125659	VH
68394	0.318311	VH
68395	0.217757	VH
68396	0	VL
68397	0	VL
68398	0	VL
68404	0.046931	M
68405	0.0590685	M
68407	0.0194826	M
68880	0.094616	H
68881	0.10478	H
68888	0	VL
68889	0	VL
69066	0	VL
69069	0.0939483	H
69070	0	VL
69071	0	VL
69072	0	VL
69073	0.278281	VH
69075	0.0192981	M
69076	0.0630956	H
69085	0.00569852	L
69087	0.0654087	H
69088	0	VL
69091	0	VL
69092	0	VL
69093	0	VL
69559	0.0426079	M
69560	0	VL
69561	0.0406052	M
69568	0	VL
69743	0	VL
69746	0	VL
69747	0	VL
69748	0	VL
69749	0	VL
69752	0.0603739	M
69753	0.222483	VH
69755	0	VL
69765	0	VL
69768	0.00846796	L
69769	0	VL
69770	0	VL
69771	0	VL
69772	0	VL
69773	0	VL
69774	0	VL
69775	0	VL
69776	0	VL
69777	0	VL
70237	0	VL
70238	0	VL
70239	0.0173101	M
70240	0.0971199	H
70241	0.0130146	L
70242	0.0309529	M
70243	0.0576662	M
70247	0.00712805	L
70248	0.0404878	M
70423	0.172035	VH
70424	0.0946651	H
70425	0.0154754	L
70426	0	VL
70427	0.0684787	H
70435	0	VL
70436	0.0949664	H
70445	0	VL
70446	0.0995747	H
70447	0.018033	M
70448	0.0127238	L
70457	0.0255126	M
70458	0.0593313	M
70459	0.0262961	M
70917	0	VL
70923	0.00525043	L
70924	0	VL
70927	0	VL
70928	0.0943164	H
71103	0	VL
71115	0	VL
71116	0	VL
71125	0	VL
71126	0.058224	M
71127	0.0320137	M
71139	0.00493306	L
71594	0	VL
71595	0	VL
71596	0	VL
71597	0	VL
71604	0.0446154	M
71605	0.093309	H
71606	0.0892402	H
71607	0.091188	H
71608	0.0646755	H
71782	0	VL
71783	0	VL
71795	0	VL
71796	0	VL
71804	0.0320505	M
71805	0.105288	H
71806	0.0256427	M
71807	0.0543542	M
72272	0	VL
72273	0	VL
72274	0	VL
72277	0	VL
72462	0	VL
72475	0	VL
72476	0	VL
72483	0.107152	H
72484	0.0874192	H
72485	0.0142535	L
72486	0.0629375	H
72487	0	VL
72666	0.0221222	M
72667	0.0339496	M
72668	0.0232435	M
72669	0.0304222	M
72952	0	VL
73142	0	VL
73155	0	VL
73156	0	VL
73160	0	VL
73161	0.0468567	M
73162	0	VL
73163	0.123733	H
73348	0.0838358	H
73349	0.0837388	H
73380	0	VL
73631	0	VL
73632	0	VL
73822	0	VL
73836	0	VL
73837	0	VL
73838	0	VL
73839	0	VL
73840	0	VL
73841	0.0668093	H
74060	0.0933853	H
74310	0	VL
74311	0	VL
74493	0	VL
74494	0	VL
74495	0	VL
74496	0	VL
74497	0	VL
74502	0	VL
74519	0	VL
74520	0	VL
74740	0	VL
74990	0	VL
74991	0	VL
75172	0	VL
75173	0	VL
75177	0	VL
75179	0	VL
75180	0.0527208	M
75181	0	VL
75182	0	VL
75199	0.00405768	L
75420	0	VL
75671	0	VL
75852	0	VL
75857	0	VL
75858	0	VL
75859	0	VL
75878	0.0102634	L
75879	0.0566936	M
76100	0	VL
76351	0	VL
76352	0	VL
76532	0	VL
76557	0	VL
76558	0	VL
76780	0	VL
77032	0	VL
77203	0	VL
77205	0.0844273	H
77206	0.200773	VH
77207	0.0651923	H
77208	0.0242477	M
77209	0.0849303	H
77210	0	VL
77211	0	VL
77212	0	VL
77237	0.0367217	M
77460	0.0210921	M
77712	0.0243783	M
77713	0	VL
77883	0.0909871	H
77917	0	VL
78140	0	VL
78379	0	VL
78380	0.000854293	L
78381	0	VL
78393	0	VL
78394	0	VL
78562	0.10474	H
78563	0.0558437	M
78564	0.0460078	M
78565	0	VL
78566	0	VL
78567	0	VL
78568	0.0446118	M
78597	0.000917235	L
78617	0.0243163	M
78820	0	VL
79057	0	VL
79058	0.0308686	M
79059	0.00133184	L
79061	0	VL
79074	0	VL
79075	0	VL
79076	0	VL
79077	0	VL
79078	0	VL
79243	0.160159	VH
79244	0.0940226	H
79246	0.225907	VH
79247	0.148656	VH
79248	0.132945	VH
79249	0.135385	VH
79277	0.0145317	L
79278	0.0137078	L
79279	0.103722	H
79295	0	VL
79296	0.0120397	L
79297	0.00163144	L
79500	0	VL
79737	0.0798562	H
79738	0.0106022	L
79741	0.0749165	H
79757	0	VL
79758	0	VL
79759	0	VL
79921	0	VL
79922	0	VL
79929	0.102988	H
79930	0	VL
79957	0.0306598	M
79959	0.0589798	M
79974	0.0860766	H
79975	0	VL
80180	0	VL
80418	0.142482	VH
80421	0.0528573	M
80422	0	VL
80437	0	VL
80438	0	VL
80439	0	VL
80601	0	VL
80602	0.0276572	M
80610	0	VL
80611	0	VL
80637	0.0346047	M
80639	0.0626419	H
80640	0.105009	H
80653	0.175583	VH
80654	0.186508	VH
80860	0	VL
81102	0.0102607	L
81103	0.0424092	M
81104	0	VL
81105	0	VL
81118	0	VL
81119	0	VL
81281	0	VL
81282	0.126876	VH
81291	0	VL
81316	0.00153116	L
81317	0.00495912	L
81318	0.0252722	M
81319	0.0139473	L
81320	0.0320847	M
81332	0.0219942	M
81333	0.0329552	M
81334	0.00207789	L
81540	0.0733813	H
81785	0	VL
81786	0	VL
81792	0	VL
81793	0	VL
81794	0	VL
81795	0	VL
81796	0	VL
81797	0	VL
81798	0	VL
81799	0	VL
81961	0.106821	H
81962	0.00381358	L
81963	0	VL
81964	0.202605	VH
81965	0	VL
81966	0	VL
81967	0	VL
81971	0	VL
81996	0.0178092	M
81997	0.0228613	M
81998	0.0910057	H
81999	0.000535388	L
82000	0.070891	H
82010	0	VL
82011	0	VL
82012	0.0801987	H
82220	0.0173912	M
82466	0	VL
82467	0	VL
82471	0	VL
82472	0	VL
82475	0	VL
82479	0	VL
82643	0	VL
82644	0.0921635	H
82646	0	VL
82647	0	VL
82651	0	VL
82652	0	VL
82676	0.092229	H
82677	0.0078445	L
82680	0.0893594	H
82689	0.0810879	H
82690	0.0170576	M
82701	0.0948879	H
83147	0	VL
83150	0	VL
83151	0	VL
83159	0	VL
83327	0	VL
83332	0	VL
83357	0.000880057	L
83358	0.0267251	M
83359	0.00313031	L
83360	0.0247407	M
83367	0.0136457	L
83368	0.019441	M
83369	0.0212138	M
83381	0.0184567	M
83827	0	VL
83828	0	VL
83829	0	VL
83830	0	VL
83839	0	VL
84007	0	VL
84012	0	VL
84013	0	VL
84014	0	VL
84037	0.0148448	L
84038	0.0116168	L
84039	0.0100363	L
84040	0.0736844	H
84041	0.000648429	L
84042	0	VL
84043	0	VL
84044	0	VL
84045	0	VL
84046	0	VL
84047	0.0283491	M
84060	0	VL
84061	0.0480091	M
84507	0	VL
84508	0	VL
84509	0	VL
84518	0	VL
84519	0	VL
84686	0	VL
84687	0	VL
84694	0	VL
84718	0.000858607	L
84726	0	VL
84740	0	VL
85184	0.0156576	M
85185	0.0457079	M
85186	0.0899071	H
85187	0	VL
85188	0	VL
85198	0	VL
85366	0.0413973	M
85374	0	VL
85398	0.0738608	H
85406	0.0427849	M
85420	0.0584452	M
85862	0.120353	H
85863	0.0348625	M
85864	0.000255087	L
85865	0.0525449	M
85866	0	VL
85878	0	VL
85879	0	VL
85880	0	VL
85885	0.0511635	M
85886	0	VL
85887	0	VL
85888	0	VL
86046	0.0104356	L
86047	0.110819	H
86054	0	VL
86078	0	VL
86086	0.12049	H
86087	0.173624	VH
86100	0.0102765	L
86239	0.0647059	H
86240	0	VL
86541	0.135199	VH
86542	0.0126745	L
86559	0	VL
86560	0	VL
86564	0	VL
86565	0.0483713	M
86566	0	VL
86567	0	VL
86568	0	VL
86569	0	VL
86570	0	VL
86580	0	VL
86581	0	VL
86717	0.0244692	M
86718	0.0309771	M
86719	0.0610073	M
86720	0.0408533	M
86721	0.0246118	M
86725	0	VL
86726	0.0718672	H
86727	0.00904175	L
86734	0	VL
86758	0.00939173	L
86759	0.0388671	M
86767	0.0706864	H
86768	0.0419706	M
86780	0	VL
86918	0.00231631	L
86919	0.0149477	L
86920	0.00617527	L
86921	0.0210402	M
86922	0.00706384	L
86923	0	VL
86925	0	VL
86926	0	VL
87221	0.108598	H
87239	0	VL
87240	0	VL
87241	0	VL
87242	0	VL
87244	0	VL
87249	0	VL
87250	0	VL
87259	0	VL
87260	0.012343	L
87261	0	VL
87262	0	VL
87263	0	VL
87265	0	VL
87266	0	VL
87401	0.0212842	M
87404	0	VL
87405	0	VL
87406	0.00916267	L
87407	0.0266222	M
87410	0.0355046	M
87411	0	VL
87414	0.0465061	M
87439	0.00679347	L
87440	0	VL
87448	0.0173195	M
87460	0.0934912	H
87597	0.0787178	H
87598	0.0272729	M
87603	0	VL
87604	0	VL
87605	0	VL
87606	0	VL
87607	0	VL
87608	0.0229678	M
87922	0	VL
87923	0	VL
87924	0	VL
87930	0	VL
87931	0	VL
87938	0	VL
87939	0.0063534	L
87943	0	VL
87944	0	VL
87945	0	VL
87946	0	VL
87949	0	VL
87950	0	VL
87951	0	VL
87952	0	VL
87953	0	VL
88078	1.4891e-05	L
88079	0.0437997	M
88080	0.100008	H
88081	0.00943933	L
88082	0.00236295	L
88083	0.00241381	L
88084	0	VL
88085	0.0252819	M
88086	0.103904	H
88087	0.00145757	L
88088	0.0957138	H
88089	0.0913891	H
88090	0	VL
88091	0	VL
88094	0.043262	M
88095	0.0539554	M
88120	0.0105841	L
88121	0.0157591	M
88128	0.0726177	H
88140	0	VL
88277	0	VL
88288	0.0417718	M
88603	0	VL
88604	0	VL
88610	0	VL
88611	0	VL
88618	0	VL
88624	0	VL
88626	0	VL
88627	0	VL
88628	0	VL
88629	0	VL
88630	0	VL
88633	0	VL
88770	0	VL
88771	0	VL
88775	0.0540277	M
88800	0.00321914	L
88808	0.00712988	L
88820	0.011462	L
88968	0	VL
88969	0	VL
89283	0	VL
89284	0	VL
89290	0	VL
89298	0.00800259	L
89299	0.00819733	L
89303	0	VL
89304	0	VL
89310	0	VL
89313	0	VL
89314	0	VL
89449	0.0351515	M
89450	0	VL
89451	0.0370772	M
89455	0	VL
89456	0.0277096	M
89480	0.0153287	L
89487	0.0782371	H
89488	0	VL
89500	0.0143435	L
89501	0	VL
89649	0.0711712	H
89963	0	VL
89964	0	VL
89969	0	VL
89970	0	VL
89971	0	VL
89972	0	VL
89973	0	VL
89979	0.0215777	M
89982	0	VL
89983	0.0722479	H
89984	0	VL
89990	0	VL
89994	0	VL
89995	0.0881433	H
90129	0.00410162	L
90131	0.0228057	M
90132	0	VL
90133	0	VL
90134	0.0210404	M
90135	0.00257787	L
90136	0.00828458	L
90159	0.00114031	L
90160	0.0316255	M
90161	0	VL
90162	0.00412103	L
90163	0.0417755	M
90164	0.0201478	M
90165	0.0344936	M
90166	0.0432521	M
90167	0.0282007	M
90174	0.110116	H
90175	0.0167665	M
90176	0.015473	L
90177	0.0204646	M
90178	0.030415	M
90181	0.00587945	L
90182	0	VL
90329	0.00393115	L
90330	0.0510443	M
90643	0	VL
90649	0	VL
90650	0	VL
90651	0	VL
90652	0	VL
90653	0	VL
90654	0	VL
90655	0	VL
90659	0.0167331	M
90662	0.0695035	H
90669	0.0278053	M
90670	0	VL
90675	0	VL
90763	0	VL
90808	0.0693019	H
90809	0.0019263	L
90815	0.000872839	L
90816	0.0439234	M
90820	0.057763	M
90821	0.0932166	H
90822	0.00971664	L
90823	0.0380349	M
90835	0	VL
90837	0	VL
90838	0	VL
90839	0.0921284	H
90844	0.0160062	M
90845	0.000143172	L
90846	0	VL
90847	0.0357209	M
90852	0.113286	H
90853	0.0707643	H
90854	0	VL
90858	0.0796561	H
90859	0.102245	H
90860	0.0612354	H
90861	0.0755213	H
90862	0.0130188	L
90863	0.0744292	H
90864	0.0108687	L
91007	0.0155025	L
91008	0	VL
91009	0.00545588	L
91010	0.0201535	M
91011	0.0720234	H
91012	0.0179355	M
91013	0	VL
91322	0	VL
91323	0	VL
91335	0	VL
91336	0.0479448	M
91337	0	VL
91338	0	VL
91339	0	VL
91342	0	VL
91343	0.127548	VH
91349	0.0118917	L
91443	0.0360497	M
91475	0.0138962	L
91488	0.0211515	M
91496	0.0190169	M
91499	0	VL
91500	0	VL
91503	0.0721872	H
91504	0.0378823	M
91505	0.0609723	M
91506	0	VL
91514	0.0632521	H
91515	0.0732311	H
91516	0.0946065	H
91517	0.0336838	M
91518	0.0900828	H
91526	0.0174977	M
91527	0.0484639	M
91528	0	VL
91529	0	VL
91530	0.0155015	L
91531	0.107521	H
91532	0	VL
91544	0	VL
91545	0	VL
91546	0	VL
91686	0.066521	H
91687	0.0503219	M
91688	0.0151059	L
91689	0.0255371	M
91690	0.00172205	L
91691	0.0693599	H
91692	0	VL
91693	0.0427938	M
92003	0.0805914	H
92016	0.0971571	H
92017	0	VL
92018	0	VL
92022	0	VL
92023	0	VL
92024	0.115299	H
92029	0.00942667	L
92030	0	VL
92123	0.0626493	H
92124	0.0392764	M
92132	0.00664389	L
92133	0.0159858	M
92155	0.0378526	M
92156	0	VL
92167	0.0265246	M
92168	0	VL
92176	0.0975742	H
92177	0	VL
92178	0	VL
92179	0	VL
92186	0.0892987	H
92187	0.053956	M
92188	0.0927003	H
92189	0.0563316	M
92190	0.0828147	H
92191	0.0373207	M
92192	0.100284	H
92193	0.00504344	L
92194	0.0763565	H
92208	0	VL
92209	0	VL
92210	0.101766	H
92226	0	VL
92227	0.00645241	L
92228	0.0178512	M
92229	0.0104068	L
92368	0.00612431	L
92369	0.0115565	L
92683	0.0636443	H
92696	0.0616101	H
92704	0.0029379	L
92710	0.0579818	M
92803	0.00236542	L
92812	0.0241971	M
92813	0	VL
92836	0.0130341	L
92847	0.0346706	M
92869	0.0478486	M
92872	0	VL
92873	0.0565106	M
92888	0	VL
92889	0.0555808	M
92890	0.0597297	M
92909	0	VL
92910	0	VL
93020	0.0220503	M
93021	0.00189157	L
93022	0.0139276	L
93359	0.0776421	H
93360	0.0393259	M
93361	0.0900177	H
93362	0.100999	H
93363	0.00952496	L
93375	0.0563115	M
93376	0.066232	H
93384	0.0781856	H
93481	0.0505805	M
93482	0.052929	M
93483	0.0961438	H
93492	0	VL
93500	0.0881639	H
93501	0.161144	VH
93502	0.0252357	M
93516	0.0753362	H
93517	0	VL
93527	0.0186856	M
93528	0.00316677	L
93551	0	VL
93552	0	VL
93568	0	VL
93590	0	VL
93591	0.0485877	M
93700	0.00576457	L
93701	0.132339	VH
93702	0.125765	VH
94038	0	VL
94039	0	VL
94056	0.000220321	L
94057	0	VL
94161	0.0199276	M
94162	0.0184429	M
94172	0.0283458	M
94179	0.0239158	M
94180	0.213147	VH
94181	0.174759	VH
94182	0.0663782	H
94184	0.183852	VH
94197	0	VL
94198	0.00486923	L
94200	0.0558403	M
94201	0.0491942	M
94208	0.0368749	M
94230	0	VL
94231	0	VL
94247	0	VL
94248	0	VL
94271	0	VL
94272	0.0911704	H
94378	0.0304969	M
94379	0.0663465	H
94380	0.0832171	H
94702	0	VL
94703	0	VL
94714	0.0981717	H
94715	0.0587398	M
94716	0.0804902	H
94717	0.0247122	M
94718	0.0942125	H
94737	0	VL
94738	0	VL
94835	0.0121941	L
94836	0.0975591	H
94839	0.00365003	L
94840	0.113123	H
94841	0.0576535	M
94842	0.0282994	M
94852	0.0180459	M
94859	0.0420625	M
94860	0.0582014	M
94861	0.167854	VH
94862	0.104833	H
94864	0.0263443	M
94878	0.0233214	M
94879	0.0857823	H
94880	0	VL
94881	0	VL
94882	0	VL
94888	0.0238864	M
94889	0.00303774	L
94909	0	VL
94910	0	VL
94926	0	VL
94927	0	VL
94952	0	VL
94953	0.0929055	H
95383	0.00373277	L
95384	0.0985422	H
95393	0.0320038	M
95394	0.0133095	L
95417	0.016782	M
95418	0.0767791	H
95516	0.045965	M
95517	0	VL
95519	0	VL
95520	0.0100747	L
95521	0.0611308	M
95522	0.0249862	M
95532	0.0303702	M
95533	0.10467	H
95539	0.054366	M
95540	0.0155687	M
95541	0.104399	H
95542	0.0447908	M
95544	0.0381146	M
95562	0	VL
95569	0.0142105	L
95570	0.0216887	M
95571	0.0438474	M
95572	0.0483844	M
95573	0.00708205	L
95589	0	VL
95604	0.163954	VH
95605	0	VL
95606	0	VL
95633	0	VL
95634	0.122237	H
96052	0.0126176	L
96064	0	VL
96073	0.0709901	H
96074	0.0119666	L
96098	0.0335026	M
96099	0.0296893	M
96197	0.0457885	M
96198	0.00495637	L
96199	0	VL
96202	0	VL
96213	0.0136303	L
96219	0.00931853	L
96220	0.123667	H
96221	0.0646854	H
96222	0.0814795	H
96224	0.0498633	M
96242	0.0489806	M
96243	0.0404378	M
96249	0	VL
96251	0.0438036	M
96253	0.102581	H
96254	0.00933332	L
96255	0	VL
96256	0.0929098	H
96267	0	VL
96268	0	VL
96269	0	VL
96284	0.0118465	L
96285	0	VL
96286	0.0697936	H
96310	0	VL
96311	0	VL
96312	0	VL
96313	0	VL
96314	0.0186629	M
96732	0.287518	VH
96733	0.135122	VH
96743	0	VL
96744	0	VL
96753	0.0433564	M
96778	0	VL
96877	0.0119829	L
96878	0.0200148	M
96879	0.0223391	M
96882	0.0171166	M
96883	0.105569	H
96893	0	VL
96899	0.0990678	H
96900	0.0939097	H
96901	0	VL
96902	0.0365284	M
96904	0.029863	M
96923	0.0572802	M
96924	0.0619028	H
96928	0.0439074	M
96929	0.0101558	L
96936	0.00753293	L
96945	0.0610263	M
96946	0	VL
96947	0.0098342	L
96965	0.0993011	H
96966	0.111658	H
96967	0.0303484	M
96987	0	VL
96988	0	VL
96989	0.0957477	H
96990	0	VL
97412	0.0904544	H
97413	0.0203563	M
97431	0.109717	H
97432	0.0269611	M
97433	0.019752	M
97552	0.0302109	M
97553	0.0146733	L
97557	0.0131601	L
97562	0.00219682	L
97563	0.00612152	L
97573	0.0219446	M
97579	0.0568048	M
97581	0.073663	H
97584	0	VL
97585	0.103599	H
97604	0.00295074	L
97607	0.0490649	M
97608	0.00191938	L
97616	0.0405952	M
97617	0.0714297	H
97618	0	VL
97619	0	VL
97620	0	VL
97625	0	VL
97626	0	VL
97627	0.0950484	H
97634	0.0806886	H
97635	0.103985	H
97636	0	VL
97646	0.0977229	H
97647	0.0755328	H
97665	0.059595	M
97666	0	VL
97667	0.000195268	L
98092	0.071708	H
98093	0.111397	H
98112	0.06142	H
98233	0.0191837	M
98236	0.018709	M
98237	0.097442	H
98242	0	VL
98243	0.0722361	H
98248	0.147014	VH
98249	0.0959961	H
98250	0.106577	H
98252	0.0346957	M
98253	0.0320096	M
98259	0.0154281	L
98261	0.0308367	M
98264	0.0143446	L
98265	0.0406775	M
98284	0.0100847	L
98285	0.0472324	M
98286	0.0281162	M
98287	0	VL
98300	0	VL
98301	0.00871426	L
98305	0	VL
98306	0.0611433	M
98307	0.0917607	H
98308	0.00891544	L
98311	0	VL
98312	0.0967274	H
98313	0.105764	H
98314	0.123165	H
98316	0.0386708	M
98317	0	VL
98320	0.103179	H
98321	0.0323187	M
98326	0.0319245	M
98327	0.0235701	M
98345	0.0544441	M
98417	0	VL
98792	0.00592786	L
98913	0.149995	VH
98914	0.112374	H
98915	0.100021	H
98916	0.0954439	H
98922	0	VL
98923	0.0942817	H
98924	0	VL
98925	0.0829348	H
98926	0.0113247	L
98927	0.0306714	M
98928	0.197603	VH
98929	0.0273667	M
98930	0	VL
98931	0.0618134	H
98932	0.00672138	L
98933	0.0573287	M
98939	0.00454953	L
98940	0.00167973	L
98941	0.0101633	L
98945	0.00958097	L
98946	0.0871883	H
98965	0.0134726	L
98967	0.0346358	M
98968	0.000757172	L
98969	0.0207501	M
98970	0.0469621	M
98981	0.0160729	M
98982	0.0842163	H
98985	0	VL
98986	0.113662	H
98988	0.10311	H
98989	0	VL
98990	0	VL
98991	0.0218657	M
98997	0.0162087	M
98998	0	VL
98999	0.00257053	L
99000	0.0927454	H
99001	0	VL
99002	0.0133937	L
99006	0.00939941	L
99007	0.0212249	M
99024	0.118917	H
99025	0.0312655	M
99450	0.0136267	L
99451	0.00558397	L
99472	0.0254656	M
99473	0.012967	L
99602	0	VL
99603	0.0677944	H
99605	0.0960209	H
99606	0	VL
99607	0.0282943	M
99612	0.0919808	H
99613	0.0736797	H
99618	0.0464192	M
99619	0.00102564	L
99620	0.0126098	L
99625	0	VL
99626	0.0479916	M
99645	0.107572	H
99646	0.0165218	M
99648	0.0358992	M
99649	0.0670632	H
99662	0	VL
99664	0.0284922	M
99665	0.036442	M
99669	0.0834123	H
99670	0.00245869	L
99682	0.0174198	M
99683	0.0676096	H
99685	0.0307331	M
99686	0.00986309	L
99687	0.0187754	M
99688	0.0880728	H
99704	0.0073791	L
99816	0.0201088	M
99827	0.152342	VH
99828	0.0350956	M
99829	0.0117971	L
99830	0.00824475	L
99831	0.00430498	L
100127	0.0263798	M
100128	0	VL
100129	0	VL
100130	0	VL
100131	0	VL
100153	0.0946976	H
100154	0.00401562	L
100268	0	VL
100269	0.00357395	L
100281	0.0199151	M
100282	0.119288	H
100287	0.0115281	L
100288	0.00512019	L
100292	0.026476	M
100293	0.0123356	L
100294	0.0545284	M
100295	0.0112817	L
100296	0.0378351	M
100297	0.0241215	M
100298	0.0101241	L
100299	0.0178493	M
100300	0.00461424	L
100301	0	VL
100305	0.0924226	H
100306	0.0446371	M
100326	0.0375446	M
100327	0.0677375	H
100328	0.0229393	M
100342	0	VL
100343	0	VL
100344	0	VL
100363	0.103416	H
100365	0.0189405	M
100367	0.00408975	L
100368	0.0839372	H
100382	0	VL
100383	0.133495	VH
100384	0.119335	H
100385	0.0248302	M
100496	0	VL
100497	0.127842	VH
100508	0.159601	VH
100509	0.0111685	L
100510	0.0120071	L
100511	0.0276128	M
100834	0.130543	VH
100835	0.0927267	H
100836	0	VL
100949	0	VL
100950	0.0295513	M
100951	0.113096	H
100961	0	VL
100967	0.0916208	H
100968	0	VL
100981	0.11112	H
100982	0.0946787	H
100983	0.0211316	M
100985	0.00360046	L
100986	0.00393003	L
101007	0.00259587	L
101008	0.048988	M
101009	0.0981953	H
101023	0	VL
101024	0	VL
101043	0	VL
101045	0.0678153	H
101048	0.0299692	M
101049	0.0824401	H
101062	0.0108086	L
101065	0.00668697	L
101177	0.0462869	M
101178	0.0849556	H
101184	0.0215723	M
101190	0.0138951	L
101191	0.122776	H
101625	0.00598852	L
101630	0.0180156	M
101631	0.0113969	L
101633	0.038809	M
101634	0.0640004	H
101635	0.0236304	M
101636	0.0437481	M
101637	0.101454	H
101638	0	VL
101639	0	VL
101640	0.0959013	H
101641	0.0264358	M
101648	0.011036	L
101649	0.0286282	M
101662	0.0999611	H
101663	0	VL
101664	0	VL
101665	0.0203088	M
101666	0.0439477	M
101687	0.0047287	L
101688	0.0184573	M
101703	0.0457075	M
101704	0.123454	H
101723	0	VL
101724	0.09362	H
101725	0.0175655	M
101729	0	VL
101742	0.058639	M
101743	0.00255767	L
101744	0.0177674	M
101857	0	VL
101864	0.0774919	H
101871	0.0310212	M
101872	0.0133312	L
101873	0.00149058	L
102305	0.037338	M
102306	0.0325945	M
102307	0.0359128	M
102308	0.00811855	L
102309	0.074372	H
102310	0.0433176	M
102311	0.0277342	M
102312	0.02038	M
102313	0.000402803	L
102314	0.00307347	L
102315	0.00742064	L
102316	0.0125925	L
102319	0.00124358	L
102320	0.0837795	H
102329	0	VL
102330	0.00650006	L
102341	0.0195901	M
102342	0.0296812	M
102343	0	VL
102344	0	VL
102346	0	VL
102356	0.0107473	L
102357	0.0693405	H
102358	0.123274	H
102366	0	VL
102367	0.0192193	M
102368	0.0145646	L
102382	0	VL
102383	0	VL
102409	0	VL
102410	0.0256303	M
102411	0.0112989	L
102422	0	VL
102423	0.0434907	M
102424	2.5235e-05	L
102425	0.0341365	M
102537	0	VL
102543	0.00665357	L
102544	0.0127031	L
102553	0.00232928	L
102844	0.00486671	L
102845	0.0397635	M
102985	0.0189192	M
102986	0.00876005	L
102987	0.0276336	M
102988	0.00485947	L
102989	0.0455728	M
102990	0.0426823	M
102991	0.00904474	L
102995	0	VL
102996	0.0339162	M
103010	0.011239	L
103011	0	VL
103012	0.0369388	M
103020	0	VL
103021	0	VL
103026	0.015055	L
103032	0.0586968	M
103033	0.0515777	M
103034	0.0928953	H
103035	0.0089591	L
103036	0.00623001	L
103038	0	VL
103039	0.038	M
103040	0.0732393	H
103041	0	VL
103042	0.0201752	M
103043	0.100845	H
103044	0.0188654	M
103046	0	VL
103047	0	VL
103062	0	VL
103063	0.00748577	L
103091	0.0905396	H
103101	0	VL
103102	0.0702269	H
103216	0.0335459	M
103217	0	VL
103223	0.02863	M
103233	0.00317995	L
103518	0.0459954	M
103521	0.211617	VH
103522	0.0976468	H
103523	0.0112956	L
103525	0.0141754	L
103526	0	VL
103527	0	VL
103665	0.0818359	H
103666	0.00371642	L
103667	0.0736017	H
103668	0.110016	H
103669	0.0292598	M
103670	0.0779071	H
103671	0.10381	H
103674	0	VL
103675	0.118405	H
103690	0.00577291	L
103692	0	VL
103699	0	VL
103700	0	VL
103701	0.0476932	M
103706	0.0186362	M
103707	0.0955841	H
103708	0.0777053	H
103709	0.0203136	M
103710	0	VL
103711	0.0944099	H
103712	0.0510163	M
103720	0.0950813	H
103721	0.0988589	H
103724	0.0607654	M
103725	0	VL
103726	0	VL
103742	0.0882521	H
103743	0.031387	M
103771	0.0972254	H
103780	0	VL
103781	0	VL
103896	0	VL
103897	0	VL
103903	0.132126	VH
103904	0.110806	H
103913	0.00328774	L
104198	0.0481171	M
104199	0.292926	VH
104200	0.152604	VH
104201	0	VL
104202	0.0391892	M
104203	0.0400035	M
104206	0	VL
104207	0	VL
104208	0	VL
104354	0	VL
104372	0.123894	VH
104373	0.0302108	M
104374	0.0181305	M
104379	0.0928856	H
104389	0.0437028	M
104405	0	VL
104423	0.0362584	M
104451	0.0002869	L
104452	0.00804926	L
104459	0	VL
104460	0	VL
104575	0.0989246	H
104576	0.0550413	M
104584	0.00391931	L
104585	0.03245	M
104586	0.00697649	L
104587	0.0134728	L
104588	0.000566577	L
104589	0.00275583	L
104590	0.00737748	L
104591	0.0518349	M
104592	0.0628223	H
104593	0	VL
104874	0.169473	VH
104879	0.108556	H
104880	0.0240119	M
104888	0	VL
104889	0	VL
104890	0.00448222	L
104891	0.0410464	M
105033	0.0265322	M
105034	0.112573	H
105035	0.112691	H
105054	0	VL
105055	0	VL
105056	0	VL
105059	0	VL
105085	0.0246053	M
105086	0.0946012	H
105103	0.0649804	H
105104	0.047852	M
105131	0.025866	M
105132	0.0697166	H
105133	0	VL
105134	0.0228941	M
105135	0	VL
105136	0.0473271	M
105137	0.102472	H
105138	0	VL
105139	0.025568	M
105255	0.032108	M
105265	0.0463768	M
105266	0.0436724	M
105267	0.0144039	L
105268	0.074737	H
105269	0.0827784	H
105270	0.00494455	L
105271	0.100744	H
105272	0.00895799	L
105273	0.00654298	L
105554	0.0526953	M
105560	0.188757	VH
105561	0.110482	H
105571	0.0224559	M
105572	0	VL
105712	0.0702628	H
105713	0.0112928	L
105715	0.10074	H
105716	0.0516671	M
105717	0.112189	H
105718	0.0582692	M
105719	0.0319016	M
105736	0.0291781	M
105737	0.0882895	H
105738	0	VL
105739	0	VL
105740	0.116308	H
105741	0	VL
105742	0.0095468	L
105743	0	VL
105744	0.0056013	L
105745	0.103753	H
105766	0	VL
105784	0.0654515	H
105811	0.133808	VH
105935	0.105328	H
[truncated: 3,089 more rows]

## Sheet: Fig.3c
TARGET_FID	Bilateral trade volume	Bilateral trade volume_risk_level
10401	4.00615e-05	M
10404	9.41262e-05	H
11081	6.48155e-05	M
11761	6.52474e-05	M
12441	6.5251e-05	M
13121	5.58294e-05	M
13799	2.3147e-06	L
13800	2.37476e-05	M
13801	5.478e-05	M
14474	2.78939e-05	M
14475	5.45806e-05	M
14476	5.38889e-05	M
14477	5.35974e-05	M
14478	5.42598e-05	M
14479	6.73019e-05	M
15153	7.75716e-06	L
15154	6.62377e-05	M
15832	7.23522e-06	L
15833	6.04368e-06	L
15834	5.4596e-05	M
16511	6.18698e-06	L
16512	2.31518e-05	M
16513	2.40884e-05	M
16514	2.48443e-05	M
17191	6.05086e-06	L
17871	4.51275e-06	L
17872	1.72153e-05	M
18552	4.87907e-06	L
18553	1.86133e-05	M
19233	4.37433e-06	L
19234	4.83393e-06	L
19913	4.17563e-06	L
19914	4.96073e-06	L
20594	5.14776e-06	L
20595	6.19612e-06	L
21274	1.51223e-05	L
21275	9.46087e-06	L
21954	8.8018e-06	L
21955	8.13924e-06	L
22635	5.27196e-05	M
23315	0.000113169	H
23316	9.02536e-06	L
23994	4.22806e-05	M
23995	3.90858e-05	M
23996	4.23782e-06	L
24675	4.47218e-06	L
24676	5.94279e-06	L
25355	6.0615e-06	L
26034	1.78278e-05	M
26035	7.34897e-05	M
26714	5.35825e-05	M
27394	4.47465e-05	M
27395	3.69312e-05	M
28074	2.26511e-05	M
28075	0.000362927	H
28754	0.000129566	H
28755	0.000514318	H
29434	0.000165322	H
29435	0.000159608	H
30114	0.000127814	H
30115	0.000111927	H
30795	0.000125192	H
31475	0.000300813	H
32155	0.000124003	H
32156	4.42163e-05	M
32836	4.62544e-05	M
32837	2.27333e-05	M
33516	5.7283e-05	M
34196	2.43677e-05	M
34876	7.62854e-05	M
35556	0.000188727	H
35557	5.14823e-05	M
36237	0.000131645	H
36238	1.59273e-05	M
36917	0.000615487	VH
36918	1.43474e-05	L
37597	0.000451959	H
37598	9.7402e-05	H
38278	0.000182351	H
38279	6.40267e-05	M
38958	7.22949e-05	M
38959	0.000171855	H
38991	5.59137e-05	M
39638	0.000612546	VH
39639	0.0002895	H
39671	1.29503e-05	L
40318	0.000703015	VH
40342	0.000196478	H
40351	4.24208e-06	L
40352	4.00017e-06	L
40998	9.3578e-05	H
41022	0.000557614	VH
41031	4.74824e-05	M
41032	5.43898e-05	M
41677	0.000107373	H
41678	1.73976e-05	M
41702	0.000190402	H
41709	7.67523e-06	L
41710	1.52072e-05	L
41711	1.40774e-05	L
42357	9.68407e-05	H
42382	0.000900406	VH
42388	3.35061e-06	L
42389	2.26769e-06	L
43037	0.000119536	H
43038	2.5595e-05	M
43062	0.000281006	H
43063	5.22004e-05	M
43066	1.11411e-06	VL
43067	0.00025833	H
43068	6.10357e-06	L
43234	1.06225e-05	L
43718	3.74513e-05	M
43719	1.22324e-05	L
43742	0.000149454	H
43743	0.000222023	H
43744	1.24314e-06	VL
43745	0.00010817	H
43746	2.29611e-06	L
43913	0.000302648	H
43914	0.000231049	H
43915	0.000203418	H
43916	0.0002627	H
44398	5.5808e-05	M
44399	1.16539e-05	L
44423	0.000271879	H
44424	0.000848903	VH
44425	4.3913e-06	L
44592	3.3085e-05	M
44593	0.000416619	H
44595	0.000166019	H
44596	0.000147875	H
44597	6.59031e-05	M
45078	2.39769e-05	M
45079	1.13665e-05	L
45104	0.000247623	H
45105	0.000387885	H
45272	0.00054846	H
45273	0.000903891	VH
45274	0.000529375	H
45277	0.000102828	H
45759	1.14683e-05	L
45785	0.00013869	H
45786	0.000623656	VH
45931	1.04494e-06	VL
45933	2.76754e-05	M
45934	7.3895e-06	L
45935	2.29813e-06	L
45936	7.33099e-06	L
45937	6.76485e-05	M
45953	6.02336e-05	M
45954	0.000525907	H
45955	0.000465501	H
45956	0.000177801	H
45957	0.00023609	H
46439	1.61017e-05	M
46440	5.09973e-06	L
46466	0.000303806	H
46467	0.000121627	H
46611	6.77654e-05	M
46612	2.80764e-05	M
46613	4.34257e-05	M
46617	4.46751e-06	L
46618	3.16609e-05	M
46635	0.000200639	H
46636	0.000520804	H
47120	1.24904e-05	L
47147	0.00199042	VH
47148	0.000861858	VH
47149	0.00131171	VH
47292	6.15334e-05	M
47293	8.44495e-07	VL
47298	5.92127e-06	L
47800	7.79931e-05	M
47801	1.92779e-05	M
47821	0.00185178	VH
47822	0.000108708	H
47823	6.57708e-05	M
47824	8.16883e-05	M
47825	0.000113037	H
47826	0.00124801	VH
47827	0.00120291	VH
47829	0.000602554	VH
47830	0.00092762	VH
47831	0.00126806	VH
47978	2.17951e-06	L
48000	0.000392412	H
48001	0.000816691	VH
48002	0.00043593	H
48481	0.000101485	H
48482	2.10008e-05	M
48501	0.000101772	H
48502	0.000171215	H
48507	0.000335915	H
48508	0.000418469	H
48509	0.000322909	H
48511	0.00110347	VH
48658	5.08441e-05	M
48659	7.66754e-06	L
48660	1.09912e-05	L
48661	1.14071e-05	L
48662	2.09836e-05	M
48680	0.000698949	VH
48682	0.000341856	H
48683	0.000148928	H
48684	0.000400002	H
49161	4.28167e-06	L
49182	0.000158222	H
49189	0.000395572	H
49191	0.000820359	VH
49338	2.92025e-06	L
49339	5.65224e-06	L
49340	8.21345e-06	L
49342	2.28112e-05	M
49343	1.03764e-05	L
49360	0.000826217	VH
49362	2.48086e-05	M
49363	1.29198e-05	L
49841	4.91345e-06	L
49862	0.000429572	H
49863	0.000295795	H
49869	0.000746952	VH
49870	0.000739165	VH
49871	0.00123031	VH
50018	1.90535e-06	L
50020	2.5845e-07	VL
50023	2.30216e-05	M
50024	8.19939e-06	L
50026	0.000105007	H
50027	8.28939e-05	M
50028	0.000246491	H
50029	0.00156259	VH
50040	0.000599591	VH
50041	0.00109034	VH
50042	0.000975519	VH
50521	7.22869e-05	M
50543	0.00999863	VH
50549	0.00453086	VH
50550	0.00128139	VH
50698	1.49062e-06	L
50699	6.72869e-07	VL
50700	5.07585e-08	VL
50704	1.84897e-05	M
50705	1.18553e-05	L
50706	3.14689e-05	M
50707	0.000184215	H
50709	0.000750459	VH
50710	0.00157523	VH
50722	0.000126226	H
51201	0.000186436	H
51202	5.1249e-06	L
51220	3.25771e-05	M
51221	4.039e-05	M
51222	6.1648e-05	M
51223	0.000202624	H
51229	7.29452e-05	M
51230	0.000189036	H
51378	3.35132e-06	L
51379	1.76806e-07	VL
51390	0.00225918	VH
51391	0.000147963	H
51402	1.61944e-05	M
51881	0.000228024	H
51882	6.72449e-05	M
51883	4.86978e-06	L
51899	2.41722e-05	M
51900	7.50335e-06	L
51910	0.00024117	H
52058	6.94396e-06	L
52071	0.000290954	H
52072	7.9624e-05	M
52082	1.19146e-05	L
52563	1.12725e-05	L
52564	6.45303e-06	L
52576	1.14674e-05	L
52577	8.16702e-06	L
52578	1.5341e-05	L
52579	9.16166e-06	L
52587	7.1726e-05	M
52588	6.85687e-05	M
52589	0.000116283	H
52590	0.000223344	H
52738	3.75212e-05	M
52752	0.000153629	H
52762	3.69994e-05	M
53244	9.28498e-06	L
53255	1.19152e-05	L
53256	5.23756e-06	L
53267	6.51244e-05	M
53418	7.14398e-05	M
53432	0.000155124	H
53433	6.77142e-05	M
53434	0.00044005	H
53441	5.04215e-06	L
53442	1.61621e-05	M
53922	5.77454e-06	L
53923	4.02308e-06	L
53924	5.93821e-06	L
53929	8.60448e-05	H
53930	0.000194301	H
53934	3.16288e-05	M
53935	4.49362e-06	L
53947	8.89203e-05	H
54098	3.40165e-05	M
54114	7.68828e-05	M
54115	2.5875e-05	M
54121	3.30575e-06	L
54602	5.09491e-05	M
54603	2.29586e-06	L
54604	4.01135e-06	L
54605	7.90439e-06	L
54609	5.06823e-05	M
54610	0.000120077	H
54613	1.00348e-05	L
54614	7.05087e-06	L
54622	7.62781e-06	L
54623	2.44963e-05	M
54624	8.15815e-06	L
54625	2.62097e-05	M
54626	8.91608e-05	H
54627	0.000237502	H
54778	3.75023e-05	M
54795	8.21112e-05	M
54796	3.66432e-05	M
54797	3.57884e-05	M
54798	0.000620137	VH
54799	0.000225489	H
54800	0.000160063	H
54801	7.50274e-05	M
55282	3.02686e-05	M
55285	1.006e-05	L
55286	6.06757e-05	M
55287	0.000183689	H
55288	0.000145174	H
55289	0.000293292	H
55290	8.90555e-05	H
55291	0.000191542	H
55292	0.000230878	H
55293	2.48355e-05	M
55302	3.01528e-05	M
55303	8.85545e-06	L
55305	4.85314e-05	M
55458	2.65126e-05	M
55459	4.34153e-05	M
55460	7.24017e-05	M
55475	1.03732e-05	L
55476	1.4495e-05	L
55477	1.5042e-05	L
55478	0.000106252	H
55481	3.60255e-05	M
55482	2.1243e-05	M
55962	3.17845e-06	L
55973	7.41059e-06	L
55974	9.94064e-07	VL
55982	3.94885e-06	L
55983	1.28267e-06	VL
56140	1.90107e-05	M
56154	2.33341e-05	M
56155	2.78065e-05	M
56162	3.67197e-05	M
56163	2.50129e-05	M
56641	3.5735e-05	M
56642	3.03915e-06	L
56654	1.15158e-06	VL
56662	1.47946e-06	L
56663	1.29806e-06	VL
56820	2.41244e-05	M
56834	2.59454e-05	M
56843	0.000102005	H
57321	2.46573e-05	M
57334	7.84729e-07	VL
57342	4.34942e-07	VL
57500	6.27382e-05	M
57513	2.20692e-05	M
57514	3.64309e-05	M
57523	0.000120026	H
57524	0.000133248	H
58001	2.54679e-05	M
58014	8.41738e-07	VL
58015	2.51532e-07	VL
58021	1.70722e-07	VL
58022	2.41351e-06	L
58180	2.93114e-05	M
58191	7.78591e-06	L
58192	2.13501e-05	M
58193	3.10503e-05	M
58204	8.37253e-05	H
58681	9.02984e-06	L
58695	8.26735e-07	VL
58696	7.17565e-07	VL
58697	5.90207e-07	VL
58698	4.1481e-07	VL
58699	3.88505e-07	VL
58700	8.58017e-07	VL
58701	2.56698e-06	L
58702	7.38917e-06	L
58703	7.99548e-06	L
58860	2.26496e-05	M
58870	8.03071e-06	L
58871	5.39419e-06	L
58884	6.52091e-05	M
59360	5.6919e-06	L
59361	3.34433e-05	M
59383	0.000216228	H
59540	1.7246e-05	M
59550	4.83793e-06	L
59564	0.000248442	H
60037	0.000554004	VH
60038	0.000645373	VH
60039	0.000187543	H
60040	4.6004e-06	L
60063	2.3262e-05	M
60220	6.50229e-05	M
60221	0.000112871	H
60222	6.99353e-05	M
60223	6.17137e-05	M
60225	0.000121005	H
60226	0.000156314	H
60229	3.02909e-06	L
60230	5.14065e-06	L
60244	8.55168e-05	H
60572	1.99493e-09	VL
60719	3.5496e-05	M
60720	1.01419e-05	L
60743	6.79771e-06	L
60895	7.62124e-06	L
60896	1.17514e-05	L
60897	1.39689e-05	L
60898	6.58294e-05	M
60899	1.05989e-05	L
60900	1.06826e-05	L
60901	1.24292e-05	L
60902	1.33015e-06	VL
60903	1.97595e-05	M
60904	1.9047e-05	M
60905	6.07959e-05	M
60906	0.00024527	H
60907	0.000317499	H
60908	0.000117227	H
60909	7.7674e-05	M
60910	0.000196637	H
60911	3.58246e-05	M
60912	5.92699e-05	M
60913	3.5745e-05	M
60924	4.60557e-05	M
61399	3.02361e-05	M
61421	2.66819e-06	L
61422	1.23979e-06	VL
61423	4.07207e-07	VL
61562	1.02538e-06	VL
61563	1.26242e-06	VL
61564	1.36441e-06	VL
61565	3.22231e-06	L
61566	6.46589e-06	L
61567	2.37047e-05	M
61568	5.86504e-05	M
61569	6.3568e-05	M
61570	9.17423e-05	H
61571	3.41348e-05	M
61572	2.25337e-05	M
61573	1.31902e-05	L
61574	2.11177e-06	L
61575	4.55319e-06	L
61584	4.82999e-08	VL
61585	1.49668e-05	L
61586	2.6105e-05	M
61587	0.000123317	H
61588	3.65812e-05	M
61593	7.23335e-05	M
61594	3.29673e-05	M
61604	6.07492e-05	M
62079	5.76756e-05	M
62080	0.000165612	H
62101	2.28018e-06	L
62244	4.89346e-06	L
62245	7.21148e-06	L
62263	5.23811e-08	VL
62264	1.7303e-07	VL
62274	4.45764e-05	M
62275	2.03149e-05	M
62284	5.99398e-05	M
62288	2.71253e-05	M
62289	5.00991e-05	M
62760	0.000415738	H
62761	0.000358181	H
62778	4.69817e-06	L
62779	4.2284e-06	L
62780	3.6247e-06	L
62781	2.50211e-06	L
62782	2.56907e-06	L
62942	2.91048e-08	VL
62943	1.73777e-07	VL
62955	7.84822e-05	M
62956	9.22397e-05	H
62961	8.44149e-05	H
62962	7.41471e-05	M
62963	2.49197e-05	M
62964	2.98172e-05	M
62967	2.82512e-05	M
62968	9.81269e-05	H
62969	9.6491e-05	H
63439	0.000224014	H
63440	0.00012462	H
63458	4.46274e-06	L
63622	7.63327e-08	VL
63636	7.92328e-05	M
63637	5.5628e-05	M
63638	5.51107e-05	M
63639	4.23293e-05	M
63640	2.8524e-05	M
63641	4.48126e-05	M
63647	5.41597e-05	M
63649	0.000240986	H
63650	9.0987e-05	H
64119	0.000120141	H
64120	0.000106599	H
64137	5.72847e-06	L
64138	5.34368e-06	L
64302	8.36255e-08	VL
64318	1.87047e-05	M
64319	1.06839e-05	L
64327	5.35561e-05	M
64330	5.66094e-05	M
64800	4.2289e-05	M
64817	5.79439e-06	L
64818	1.33964e-05	L
64982	8.36119e-08	VL
64999	3.13322e-06	L
65000	4.63667e-06	L
65001	7.69812e-06	L
65007	8.07318e-05	M
65010	6.30043e-05	M
65480	5.44445e-05	M
65481	1.1616e-05	L
65497	5.47332e-06	L
65498	2.11534e-06	L
65662	7.157e-08	VL
65681	1.801e-05	M
65682	2.01668e-05	M
65683	1.36359e-05	L
65684	1.85134e-05	M
65685	3.53081e-05	M
65686	0.000144452	H
65687	0.000113123	H
65689	0.00014342	H
65690	3.75514e-05	M
66160	1.6345e-05	M
66161	3.11743e-06	L
66177	4.645e-06	L
66342	7.26616e-08	VL
66364	0.000159143	H
66365	0.000308267	H
66368	4.77505e-05	M
66369	4.03155e-05	M
66840	1.32852e-05	L
66841	2.2957e-06	L
66853	1.72227e-06	L
66854	1.33228e-06	VL
66855	8.62025e-07	VL
66856	5.02191e-06	L
66857	4.26029e-05	M
67022	8.87866e-08	VL
67036	0.000104421	H
67037	6.9595e-05	M
67038	4.98653e-05	M
67044	8.45544e-05	H
67047	6.48635e-05	M
67048	1.19175e-05	L
67520	2.63371e-05	M
67521	4.60805e-06	L
67531	4.34816e-06	L
67532	3.40895e-06	L
67533	6.18308e-07	VL
67534	1.4728e-06	L
67702	7.50006e-08	VL
67703	1.00246e-07	VL
67704	1.06066e-07	VL
67705	1.18902e-07	VL
67706	1.53579e-07	VL
67715	0.00129631	VH
67716	0.000327893	H
67718	5.56646e-05	M
67724	1.23433e-05	L
67725	0.000129648	H
67727	4.79944e-05	M
68201	6.27689e-06	L
68209	4.41467e-06	L
68210	2.04094e-05	M
68211	6.48073e-06	L
68386	9.77497e-08	VL
68393	9.80732e-05	H
68394	0.000354576	H
68395	0.000163515	H
68396	5.48634e-05	M
68397	4.28492e-05	M
68398	4.46204e-05	M
68404	3.20499e-05	M
68405	0.000134372	H
68407	8.95279e-06	L
68880	5.52251e-06	L
68881	4.49887e-06	L
68888	1.5826e-05	M
68889	1.52023e-06	L
69066	1.01747e-07	VL
69069	3.30745e-05	M
69070	9.87303e-05	H
69071	0.000179808	H
69072	0.000112946	H
69073	0.00227093	VH
69075	0.000146249	H
69076	0.000135843	H
69085	0.000114386	H
69087	3.89083e-05	M
69088	2.36339e-05	M
69091	5.65882e-07	VL
69092	1.1923e-07	VL
69093	2.23231e-07	VL
69559	1.63656e-05	M
69560	2.77187e-05	M
69561	2.76083e-05	M
69568	6.131e-06	L
69743	5.16633e-07	VL
69746	1.17582e-07	VL
69747	6.083e-05	M
69748	4.19535e-05	M
69749	5.92449e-05	M
69752	0.000181307	H
69753	0.00131321	VH
69755	0.000221589	H
69765	6.81199e-05	M
69768	1.61375e-05	M
69769	1.65171e-06	L
69770	5.98268e-07	VL
69771	6.25529e-07	VL
69772	2.93329e-06	L
69773	3.2216e-06	L
69774	8.32317e-07	VL
69775	1.15776e-06	VL
69776	9.10633e-07	VL
69777	2.6676e-06	L
70237	4.58913e-07	VL
70238	9.13104e-07	VL
70239	1.82418e-05	M
70240	5.76805e-05	M
70241	0.000136897	H
70242	5.86453e-06	L
70243	5.13641e-06	L
70247	3.66391e-05	M
70248	6.98361e-05	M
70423	2.68433e-06	L
70424	2.6976e-06	L
70425	2.23569e-06	L
70426	2.65054e-05	M
70427	8.1415e-05	M
70435	9.62354e-05	H
70436	8.09668e-05	M
70445	2.49033e-05	M
70446	7.29955e-05	M
70447	5.58763e-06	L
70448	3.30576e-05	M
70457	1.67792e-05	M
70458	8.99926e-06	L
70459	2.80925e-06	L
70917	4.83622e-07	VL
70923	4.84911e-05	M
70924	2.39598e-05	M
70927	1.03393e-05	L
70928	3.30463e-05	M
71103	1.97004e-06	L
71115	9.58437e-05	H
71116	8.60774e-05	H
71125	3.14818e-05	M
71126	5.22877e-05	M
71127	1.69681e-05	M
71139	1.90197e-05	M
71594	1.5922e-06	L
71595	3.89778e-07	VL
71596	6.31384e-07	VL
71597	5.16838e-07	VL
71604	3.93581e-05	M
71605	1.28552e-05	L
71606	1.30145e-05	L
71607	1.27684e-05	L
71608	7.91504e-06	L
71782	3.67072e-07	VL
71783	1.91574e-06	L
71795	9.38255e-05	H
71796	0.000148989	H
71804	2.70193e-05	M
71805	6.18346e-05	M
71806	3.00309e-05	M
71807	5.20699e-06	L
72272	2.44674e-06	L
72273	5.86399e-06	L
72274	1.07675e-05	L
72277	7.02617e-06	L
72462	1.11989e-06	VL
72475	0.000121414	H
72476	0.000179813	H
72483	1.98061e-05	M
72484	7.72883e-05	M
72485	7.74066e-05	M
72486	4.4217e-05	M
72487	8.12005e-06	L
72666	0.000148356	H
72667	0.000208969	H
72668	0.000299767	H
72669	0.000146258	H
72952	3.34256e-06	L
73142	1.53698e-06	L
73155	0.000128093	H
73156	5.10342e-05	M
73160	8.09487e-06	L
73161	2.17642e-05	M
73162	2.4522e-05	M
73163	2.61487e-05	M
73348	0.000245483	H
73349	0.000258255	H
73380	9.77209e-07	VL
73631	1.99638e-05	M
73632	2.29644e-06	L
73822	1.29297e-06	VL
73836	0.000144648	H
73837	0.000151726	H
73838	7.91278e-05	M
73839	6.1254e-05	M
73840	2.09922e-05	M
73841	2.70448e-05	M
74060	1.02202e-06	VL
74310	4.87081e-05	M
74311	1.57993e-05	M
74493	9.45468e-07	VL
74494	1.76148e-06	L
74495	1.16748e-06	VL
74496	1.09502e-06	VL
74497	6.5992e-07	VL
74502	1.8093e-06	L
74519	1.7028e-05	M
74520	2.02655e-05	M
74740	1.01733e-06	VL
74990	1.54611e-05	L
74991	2.26157e-06	L
75172	5.14012e-07	VL
75173	1.74938e-06	L
75177	1.12316e-06	VL
75179	1.7029e-06	L
75180	3.58798e-06	L
75181	3.333e-06	L
75182	4.79035e-06	L
75199	1.37514e-05	L
75420	9.70733e-07	VL
75671	6.00392e-07	VL
75852	1.08009e-06	VL
75857	1.43098e-06	L
75858	4.06315e-06	L
75859	6.20655e-06	L
75878	6.72159e-06	L
75879	1.46954e-05	L
76100	6.66558e-07	VL
76351	8.97523e-07	VL
76352	4.26862e-07	VL
76532	1.65706e-06	L
76557	2.07099e-05	M
76558	1.07829e-05	L
76780	6.27232e-07	VL
77032	1.63562e-06	L
77203	1.12547e-05	L
77205	5.64614e-06	L
77206	1.9485e-06	L
77207	2.42044e-06	L
77208	2.74584e-06	L
77209	1.88901e-06	L
77210	1.24271e-06	VL
77211	1.45764e-06	L
77212	2.20363e-06	L
77237	1.41846e-05	L
77460	6.31248e-07	VL
77712	9.12129e-07	VL
77713	8.62114e-07	VL
77883	2.57416e-05	M
77917	1.07007e-05	L
78140	8.36611e-07	VL
78379	0.000311589	H
78380	0.000181505	H
78381	0.00011347	H
78393	4.05845e-06	L
78394	8.68032e-07	VL
78562	0.00199811	VH
78563	7.05442e-05	M
78564	8.8729e-05	H
78565	9.05563e-06	L
78566	4.71529e-06	L
78567	5.48747e-06	L
78568	6.95327e-06	L
78597	4.04573e-05	M
78617	0.000275913	H
78820	1.1722e-06	VL
79057	0.000115904	H
79058	0.000218114	H
79059	0.000320524	H
79061	2.38527e-05	M
79074	5.11189e-06	L
79075	5.34066e-06	L
79076	4.32457e-06	L
79077	1.92879e-06	L
79078	0.000201209	H
79243	5.54376e-05	M
79244	6.7105e-05	M
79246	4.52642e-06	L
79247	1.59238e-06	L
79248	5.30045e-07	VL
79249	0.000595068	VH
79277	2.71499e-05	M
79278	6.16406e-05	M
79279	2.68214e-05	M
79295	7.72901e-05	M
79296	2.60498e-05	M
79297	0.000271285	H
79500	1.16847e-06	VL
79737	0.000184184	H
79738	0.000238744	H
79741	0.000180279	H
79757	2.79927e-05	M
79758	4.39872e-05	M
79759	2.63314e-05	M
79921	0.000131628	H
79922	0.000133618	H
79929	3.0329e-07	VL
79930	1.80174e-06	L
79957	1.04846e-05	L
79959	3.74026e-05	M
79974	4.30746e-05	M
79975	8.20495e-06	L
80180	1.17382e-06	VL
80418	0.00319915	VH
80421	0.000120664	H
80422	2.68238e-05	M
80437	1.53255e-05	L
80438	6.09605e-05	M
80439	1.53004e-05	L
80601	2.92592e-05	M
80602	3.68406e-05	M
80610	1.53637e-07	VL
80611	1.34592e-06	VL
80637	3.1551e-05	M
80639	5.64742e-05	M
80640	2.38774e-05	M
80653	0.000444498	H
80654	6.37335e-05	M
80860	1.05961e-06	VL
81102	7.66146e-05	M
81103	5.56841e-05	M
81104	2.22027e-05	M
81105	1.40219e-05	L
81118	8.24016e-06	L
81119	5.06256e-06	L
81281	2.6985e-05	M
81282	5.69814e-05	M
81291	4.8499e-06	L
81316	6.98454e-05	M
81317	5.77213e-05	M
81318	0.000173209	H
81319	7.08156e-05	M
81320	1.59205e-05	M
81332	2.89027e-05	M
81333	0.000100299	H
81334	3.85314e-05	M
81540	1.36702e-05	L
81785	6.62859e-06	L
81786	7.10336e-06	L
81792	2.30746e-06	L
81793	3.19202e-06	L
81794	3.03923e-06	L
81795	1.43988e-06	L
81796	1.32125e-06	VL
81797	1.87781e-06	L
81798	4.3809e-06	L
81799	1.6294e-06	L
81961	5.25475e-05	M
81962	6.59689e-05	M
81963	5.55097e-05	M
81964	8.74045e-05	H
81965	8.12059e-05	M
81966	0.000194982	H
81967	4.57378e-05	M
81971	6.1979e-06	L
81996	0.000244688	H
81997	0.00012952	H
81998	0.000152246	H
81999	0.000159456	H
82000	5.83375e-05	M
82010	1.69736e-05	M
82011	1.88074e-05	M
82012	3.41786e-05	M
82220	4.88375e-05	M
82466	2.11281e-06	L
82467	5.99238e-06	L
82471	1.74505e-06	L
82472	3.36497e-06	L
82475	1.30196e-06	VL
82479	1.51487e-06	L
82643	4.13273e-05	M
82644	6.44197e-05	M
82646	0.000347847	H
82647	5.07725e-05	M
82651	4.90906e-06	L
82652	3.61706e-06	L
82676	0.000100309	H
82677	0.000286313	H
82680	4.85819e-05	M
82689	2.48522e-05	M
82690	2.97494e-05	M
82701	3.83465e-06	L
83147	4.80452e-06	L
83150	2.16165e-06	L
83151	1.97651e-06	L
83159	1.71561e-06	L
83327	5.27601e-05	M
83332	2.84606e-06	L
83357	0.000256287	H
83358	0.000492821	H
83359	0.00024553	H
83360	6.58286e-05	M
83367	0.000272544	H
83368	9.91808e-05	H
83369	2.18898e-05	M
83381	1.08162e-06	VL
83827	1.88383e-05	M
83828	7.10591e-06	L
83829	3.79872e-06	L
83830	2.28234e-06	L
83839	1.08248e-06	VL
84007	6.61746e-05	M
84012	1.06798e-06	VL
84013	2.8349e-06	L
84014	4.25281e-06	L
84037	5.75088e-05	M
84038	8.70923e-05	H
84039	0.00016131	H
84040	8.31233e-05	H
84041	5.62507e-05	M
84042	1.83158e-05	M
84043	4.44015e-06	L
84044	0	VL
84045	0	VL
84046	0.00011938	H
84047	0.000383259	H
84060	3.02099e-06	L
84061	1.58153e-06	L
84507	7.84571e-06	L
84508	5.69621e-06	L
84509	6.15381e-06	L
84518	1.57294e-06	L
84519	7.66991e-07	VL
84686	6.38427e-05	M
84687	9.93904e-05	H
84694	3.95689e-06	L
84718	3.34825e-05	M
84726	0.00029237	H
84740	1.11203e-06	VL
85184	0.00041452	H
85185	0.000332507	H
85186	4.02386e-05	M
85187	1.95737e-05	M
85188	1.12925e-05	L
85198	4.59842e-06	L
85366	5.58887e-05	M
85374	2.78429e-06	L
85398	6.50677e-05	M
85406	0.000864672	VH
85420	2.29759e-06	L
85862	0.00046778	H
85863	0.000689915	VH
85864	0.000560526	VH
85865	0.000306251	H
85866	0.000142706	H
85878	1.03405e-05	L
85879	1.96134e-06	L
85880	5.84906e-06	L
85885	2.15302e-07	VL
85886	2.78941e-06	L
85887	1.37031e-06	VL
85888	3.17542e-06	L
86046	2.03197e-05	M
86047	7.60368e-05	M
86054	3.34766e-06	L
86078	4.10627e-05	M
86086	0.00119224	VH
86087	0.00150609	VH
86100	3.26593e-06	L
86239	0.000569346	VH
86240	0.00048773	H
86541	0.00022905	H
86542	0.000179985	H
86559	2.15616e-06	L
86560	1.60016e-06	L
86564	9.73715e-07	VL
86565	8.81416e-07	VL
86566	2.22189e-07	VL
86567	3.185e-07	VL
86568	5.20383e-07	VL
86569	1.37319e-06	VL
86570	5.59107e-07	VL
86580	8.92214e-10	VL
86581	8.43598e-10	VL
86717	0	VL
86718	0	VL
86719	0	VL
86720	0	VL
86721	0	VL
86725	1.98225e-05	M
86726	1.67465e-05	M
86727	5.82137e-05	M
86734	3.36365e-06	L
86758	3.18338e-05	M
86759	2.93359e-05	M
86767	0.001391	VH
86768	0.000841359	VH
86780	2.72771e-06	L
86918	0.000722744	VH
86919	0.00133502	VH
86920	0.00036313	H
86921	0.000293185	H
86922	0.000190425	H
86923	0.000133741	H
86925	0.000127109	H
86926	0.000116102	H
87221	0.000504175	H
87239	2.00157e-06	L
87240	1.50628e-06	L
87241	2.31789e-06	L
87242	1.50202e-06	L
87244	1.33585e-06	VL
87249	2.65866e-07	VL
87250	1.36832e-07	VL
87259	5.72373e-09	VL
87260	1.39666e-09	VL
87261	1.43938e-09	VL
87262	1.17925e-09	VL
87263	8.9533e-10	VL
87265	7.18152e-10	VL
87266	7.76431e-09	VL
87401	0	VL
87404	1.80981e-05	M
87405	2.76244e-05	M
87406	2.81735e-05	M
87407	2.92842e-05	M
87410	3.8898e-06	L
87411	3.42207e-06	L
87414	4.21679e-06	L
87439	4.891e-05	M
87440	1.88682e-05	M
87448	0.000186758	H
87460	2.79582e-06	L
87597	0.00187459	VH
87598	0.000625031	VH
87603	0.000116488	H
87604	8.73222e-05	H
87605	5.24768e-05	M
87606	5.74042e-05	M
87607	4.93336e-05	M
87608	4.02278e-05	M
87922	2.35386e-06	L
87923	2.199e-06	L
87924	2.2587e-06	L
87930	8.68515e-07	VL
87931	7.93374e-07	VL
87938	3.16143e-08	VL
87939	7.37499e-08	VL
87943	1.50094e-09	VL
87944	2.82259e-07	VL
87945	2.2757e-07	VL
87946	4.04122e-09	VL
87949	1.4007e-09	VL
87950	0	VL
87951	0	VL
87952	0	VL
87953	0	VL
88078	1.48205e-05	L
88079	9.07012e-06	L
88080	1.18053e-05	L
88081	4.88678e-06	L
88082	2.43176e-06	L
88083	8.3816e-07	VL
88084	9.49881e-07	VL
88085	2.74596e-05	M
88086	5.99027e-06	L
88087	5.48864e-06	L
88088	5.48731e-06	L
88089	6.03096e-06	L
88090	3.61628e-06	L
88091	1.40232e-06	L
88094	4.73652e-06	L
88095	7.47562e-06	L
88120	6.9785e-05	M
88121	3.73104e-05	M
88128	0.000177228	H
88140	4.57384e-06	L
88277	0.00164242	VH
88288	3.48516e-05	M
88603	2.1295e-06	L
88604	8.32487e-07	VL
88610	9.31388e-07	VL
88611	1.86426e-06	L
88618	3.81261e-08	VL
88624	6.53846e-07	VL
88626	8.603e-09	VL
88627	1.77266e-08	VL
88628	1.41369e-08	VL
88629	9.59976e-09	VL
88630	0	VL
88633	0	VL
88770	8.96265e-07	VL
88771	4.58676e-07	VL
88775	7.02161e-06	L
88800	7.21242e-05	M
88808	8.33786e-05	H
88820	2.51268e-05	M
88968	2.62177e-05	M
88969	4.06308e-05	M
89283	3.65949e-06	L
89284	1.10234e-06	VL
89290	7.63007e-07	VL
89298	6.13222e-08	VL
89299	1.51775e-07	VL
89303	6.22889e-07	VL
89304	8.34036e-07	VL
89310	0	VL
89313	0	VL
89314	0	VL
89449	8.98149e-07	VL
89450	1.09919e-06	VL
89451	5.78716e-07	VL
89455	4.71604e-06	L
89456	7.27602e-06	L
89480	0.000100318	H
89487	6.42997e-05	M
89488	3.12372e-05	M
89500	2.18213e-05	M
89501	1.16478e-05	L
89649	2.94931e-05	M
89963	7.51807e-06	L
89964	1.60713e-06	L
89969	1.06563e-06	VL
89970	1.56801e-06	L
89971	5.6601e-07	VL
89972	7.37044e-07	VL
89973	5.45703e-07	VL
89979	9.36135e-08	VL
89982	6.20231e-07	VL
89983	1.32406e-06	VL
89984	1.67253e-06	L
89990	0	VL
89994	0	VL
89995	0	VL
90129	1.71736e-06	L
90131	1.049e-06	VL
90132	6.45036e-07	VL
90133	1.18074e-06	VL
90134	2.09963e-06	L
90135	2.88259e-06	L
90136	2.94145e-06	L
90159	0	VL
90160	5.27254e-05	M
90161	0.000138086	H
90162	7.75745e-05	M
90163	5.38904e-05	M
90164	3.77881e-05	M
90165	2.81188e-05	M
90166	6.61827e-05	M
90167	6.68049e-05	M
90174	3.32554e-07	VL
90175	1.15983e-06	VL
90176	3.59872e-06	L
90177	2.73433e-06	L
90178	6.7813e-06	L
90181	1.3276e-05	L
90182	5.711e-06	L
90329	3.1265e-05	M
90330	0.000193093	H
90643	2.5286e-06	L
90649	2.47094e-06	L
90650	1.78817e-06	L
90651	1.64103e-06	L
90652	2.60946e-06	L
90653	2.13556e-06	L
90654	2.81795e-06	L
90655	1.6966e-06	L
90659	1.06007e-07	VL
90662	9.97202e-07	VL
90669	0	VL
90670	0	VL
90675	0	VL
90763	6.37017e-05	M
90808	2.5797e-06	L
90809	5.39312e-06	L
90815	1.20584e-05	L
90816	2.22954e-06	L
90820	2.16555e-06	L
90821	1.10268e-06	VL
90822	9.13416e-07	VL
90823	1.34569e-06	VL
90835	0	VL
90837	0	VL
90838	0	VL
90839	0	VL
90844	7.75015e-05	M
90845	7.25694e-05	M
90846	7.48943e-05	M
90847	3.93661e-05	M
90852	2.01426e-07	VL
90853	6.28865e-07	VL
90854	9.21608e-07	VL
90858	3.4567e-06	L
90859	7.23459e-06	L
90860	4.12901e-06	L
90861	5.11739e-06	L
90862	1.02021e-05	L
90863	2.20735e-07	VL
90864	1.69357e-07	VL
91007	2.87332e-05	M
91008	8.2079e-06	L
91009	5.43669e-05	M
91010	0.000204118	H
91011	0.000198542	H
91012	0.000264609	H
91013	0.000497219	H
91322	2.19831e-06	L
91323	2.33723e-06	L
91335	6.93789e-06	L
91336	1.19918e-05	L
91337	2.50864e-06	L
91338	9.79068e-08	VL
91339	5.99437e-08	VL
91342	4.17862e-06	L
91343	1.84235e-06	L
91349	0	VL
91443	3.56693e-05	M
91475	0.00043622	H
91488	2.29924e-06	L
91496	1.43353e-06	L
91499	9.40127e-07	VL
91500	1.61153e-06	L
91503	4.08598e-07	VL
91504	1.34505e-06	VL
91505	3.44657e-07	VL
91506	2.95873e-07	VL
91514	0	VL
91515	0	VL
91516	0	VL
91517	0	VL
91518	0	VL
91526	2.35384e-05	M
91527	7.48399e-06	L
91528	1.5634e-06	L
91529	2.56068e-06	L
91530	2.08135e-06	L
91531	1.86228e-06	L
91532	9.20901e-07	VL
91544	1.02793e-07	VL
91545	1.21681e-07	VL
91546	1.1133e-07	VL
91686	0.00350258	VH
91687	0.000479182	H
91688	0.000331138	H
91689	5.68823e-05	M
91690	0.00031882	H
91691	0.000118601	H
91692	0.000210593	H
91693	0.00100697	VH
92003	6.81551e-06	L
92016	2.64189e-06	L
92017	1.80125e-06	L
92018	2.37481e-08	VL
92022	1.9678e-05	M
92023	4.13873e-06	L
92024	1.23979e-05	L
92029	0	VL
92030	0	VL
92123	9.79273e-06	L
92124	1.65304e-05	M
92132	0.000221744	H
92133	0.000196671	H
92155	0.000211167	H
92156	2.12062e-05	M
92167	2.80027e-06	L
92168	1.47655e-06	L
92176	3.17369e-07	VL
92177	6.8855e-07	VL
92178	8.74294e-07	VL
92179	6.81001e-07	VL
92186	5.26685e-08	VL
92187	1.28757e-07	VL
92188	1.79914e-07	VL
92189	1.62901e-07	VL
92190	3.29538e-07	VL
92191	1.67376e-07	VL
92192	1.13282e-07	VL
92193	1.38192e-07	VL
92194	0	VL
92208	7.11758e-06	L
92209	4.59746e-07	VL
92210	1.80971e-08	VL
92226	8.21467e-08	VL
92227	8.7995e-08	VL
92228	1.77558e-07	VL
92229	2.18328e-07	VL
92368	0.00341821	VH
92369	0.00118481	VH
92683	6.64002e-05	M
92696	1.60116e-06	L
92704	7.71349e-05	M
92710	0	VL
92803	6.30508e-06	L
92812	0.000102516	H
92813	8.74838e-05	H
92836	3.27327e-05	M
92847	2.91448e-06	L
92869	1.69421e-07	VL
92872	0	VL
92873	0	VL
92888	8.13556e-08	VL
92889	2.24118e-08	VL
92890	1.84854e-08	VL
92909	1.64912e-07	VL
92910	1.3263e-07	VL
93020	0.00478838	VH
93021	0.000770443	VH
93022	0.00307403	VH
93359	3.6041e-06	L
93360	4.90249e-06	L
93361	6.02657e-06	L
93362	6.09099e-06	L
93363	1.85653e-05	M
93375	4.87126e-06	L
93376	1.57192e-06	L
93384	0.00113795	VH
93481	4.85936e-06	L
93482	1.28759e-05	L
93483	2.23563e-05	M
93492	0.00010637	H
93500	0.00109506	VH
93501	0.00636426	VH
93502	0.00127431	VH
93516	6.59739e-05	M
93517	2.83281e-05	M
93527	2.70234e-06	L
93528	1.53374e-06	L
93551	0	VL
93552	0	VL
93568	1.8921e-08	VL
93590	6.88777e-08	VL
93591	1.69811e-07	VL
93700	0.00230448	VH
93701	0.00332351	VH
93702	0.0115378	VH
94038	4.5624e-05	M
94039	1.39189e-05	L
94056	2.97069e-06	L
94057	6.2557e-07	VL
94161	2.09809e-05	M
94162	3.24784e-05	M
94172	0.000119038	H
94179	0.000698891	VH
94180	0.000370096	H
94181	0.00044671	H
94182	0.000977044	VH
94184	0.000142343	H
94197	9.06599e-05	H
94198	3.44975e-05	M
94200	4.93824e-05	M
94201	3.74883e-05	M
94208	2.57864e-06	L
94230	0	VL
94231	0	VL
94247	1.21829e-08	VL
94248	7.89603e-09	VL
94271	3.4771e-07	VL
94272	2.18888e-07	VL
94378	0.00859494	VH
94379	0.0108703	VH
94380	0.00613032	VH
94702	2.70977e-05	M
94703	1.90792e-05	M
94714	4.99456e-05	M
94715	6.86854e-05	M
94716	4.59586e-05	M
94717	5.24812e-05	M
94718	3.20516e-05	M
94737	3.89362e-06	L
94738	1.82743e-07	VL
94835	1.47749e-06	L
94836	7.59846e-07	VL
94839	1.00509e-06	VL
94840	1.43801e-06	L
94841	2.02798e-05	M
94842	5.93232e-05	M
94852	0.000168824	H
94859	0.000678563	VH
94860	0.000365502	H
94861	0.000291516	H
94862	0.000755727	VH
94864	3.14002e-05	M
94878	5.65344e-05	M
94879	2.90792e-05	M
94880	2.80308e-05	M
94881	2.96198e-05	M
94882	1.87372e-05	M
94888	3.41084e-06	L
94889	3.78419e-06	L
94909	0	VL
94910	0	VL
94926	1.77441e-08	VL
94927	6.39985e-09	VL
94952	1.89901e-07	VL
94953	2.6927e-07	VL
95383	1.5106e-05	L
95384	0.000109208	H
95393	0.000517541	H
95394	0.000959856	VH
95417	4.00287e-06	L
95418	2.31448e-06	L
95516	1.47833e-06	L
95517	2.84232e-07	VL
95519	4.17045e-07	VL
95520	9.25155e-07	VL
95521	3.87648e-05	M
95522	1.37445e-05	L
95532	0.000113041	H
95533	0.0002024	H
95539	0.000264845	H
95540	0.000238171	H
95541	0.000272987	H
95542	0.000184482	H
95544	1.51782e-05	L
95562	1.00336e-05	L
95569	3.0739e-06	L
95570	7.03425e-07	VL
95571	5.37261e-07	VL
95572	5.0089e-07	VL
95573	1.81446e-07	VL
95589	0	VL
95604	3.52728e-08	VL
95605	3.13183e-08	VL
95606	1.50279e-08	VL
95633	1.5511e-07	VL
95634	1.10185e-07	VL
96052	0.00109037	VH
96064	0.000135152	H
96073	0.000758784	VH
96074	0.000323747	H
96098	8.3423e-06	L
96099	3.65455e-06	L
96197	5.95716e-06	L
96198	8.72777e-07	VL
96199	5.36914e-07	VL
96202	8.37299e-06	L
96213	0.000122149	H
96219	0.000202441	H
96220	0.000282678	H
96221	0.000173377	H
96222	0.000139965	H
96224	9.5174e-06	L
96242	2.45841e-05	M
96243	1.18198e-05	L
96249	5.85003e-06	L
96251	7.2484e-07	VL
96253	8.69709e-07	VL
96254	5.92222e-07	VL
96255	4.29312e-07	VL
96256	1.681e-07	VL
96267	0	VL
96268	0	VL
96269	0	VL
96284	3.82684e-08	VL
96285	5.19503e-08	VL
96286	6.00606e-08	VL
96310	7.00411e-08	VL
96311	8.43133e-08	VL
96312	1.19524e-07	VL
96313	1.36762e-07	VL
96314	1.2407e-07	VL
96732	0.000814865	VH
96733	0.00213887	VH
96743	5.18882e-05	M
96744	0.000145039	H
96753	6.8591e-05	M
96778	1.30091e-05	L
96877	4.70924e-06	L
96878	3.89298e-06	L
96879	1.33746e-06	VL
96882	9.4975e-06	L
96883	4.89701e-06	L
96893	3.86276e-05	M
96899	0.000224098	H
96900	0.000111978	H
96901	0.000161898	H
96902	9.88744e-05	H
96904	1.32594e-05	L
96923	6.29504e-05	M
96924	1.87552e-05	M
96928	5.28319e-06	L
96929	1.01068e-05	L
96936	4.02662e-07	VL
96945	2.31213e-08	VL
96946	7.74801e-08	VL
96947	2.80243e-08	VL
96965	8.83944e-08	VL
96966	6.15281e-08	VL
96967	1.12617e-07	VL
96987	1.73297e-07	VL
96988	1.28145e-07	VL
96989	2.39181e-07	VL
96990	3.51423e-07	VL
97412	0.000398207	H
97413	0.000432662	H
97431	8.8766e-05	H
97432	4.25745e-05	M
97433	3.54128e-05	M
97552	1.00766e-05	L
97553	7.42764e-06	L
97557	2.63773e-06	L
97562	1.22778e-05	L
97563	3.30044e-06	L
97573	3.69652e-05	M
97579	0.000233269	H
97581	0.000173516	H
97584	1.1801e-05	L
97585	4.76356e-06	L
97604	8.26004e-05	M
97607	7.27803e-06	L
97608	1.10274e-05	L
97616	3.45148e-07	VL
97617	2.07032e-07	VL
97618	1.35918e-07	VL
97619	3.73183e-08	VL
97620	2.89049e-08	VL
97625	5.13906e-08	VL
97626	2.45271e-07	VL
97627	1.13982e-07	VL
97634	2.29515e-07	VL
97635	2.54177e-07	VL
97636	1.81137e-07	VL
97646	2.77184e-08	VL
97647	1.23765e-07	VL
97665	6.55183e-07	VL
97666	7.9167e-07	VL
97667	7.95902e-07	VL
98092	0.000274205	H
98093	0.00158611	VH
98112	5.89698e-05	M
98233	4.64099e-06	L
98236	2.28098e-06	L
98237	2.56806e-06	L
98242	3.06681e-06	L
98243	6.73527e-06	L
98248	0.000125735	H
98249	5.14161e-05	M
98250	4.56271e-05	M
98252	9.97962e-05	H
98253	6.6507e-05	M
98259	0.000238205	H
98261	0.000329523	H
98264	9.22112e-06	L
98265	5.599e-06	L
98284	5.61768e-05	M
98285	8.63611e-05	H
98286	2.55143e-05	M
98287	1.52188e-05	L
98300	4.62016e-08	VL
98301	3.31308e-08	VL
98305	1.90523e-08	VL
98306	2.274e-07	VL
98307	1.24149e-07	VL
98308	3.56889e-08	VL
98311	1.27278e-07	VL
98312	1.51677e-07	VL
98313	1.66292e-07	VL
98314	1.15392e-07	VL
98316	4.58039e-08	VL
98317	1.0121e-07	VL
98320	6.40576e-08	VL
98321	1.58196e-07	VL
98326	5.30958e-07	VL
98327	8.41535e-06	L
98345	1.0213e-06	VL
98417	0.00100091	VH
98792	0.000105506	H
98913	5.86489e-06	L
98914	2.76037e-06	L
98915	2.30792e-06	L
98916	2.297e-06	L
98922	6.0717e-06	L
98923	2.51651e-05	M
98924	2.70412e-05	M
98925	7.45001e-05	M
98926	0.000117298	H
98927	0.00013174	H
98928	0.000177076	H
98929	0.000103352	H
98930	0.000124094	H
98931	0.000119989	H
98932	0.000115304	H
98933	7.31688e-05	M
98939	0.000193624	H
98940	0.000170699	H
98941	0.000195924	H
98945	9.15147e-06	L
98946	4.11736e-06	L
98965	0.00016713	H
98967	2.41279e-05	M
98968	2.47666e-05	M
98969	1.9874e-05	M
98970	8.35316e-06	L
98981	4.74107e-08	VL
98982	3.84056e-08	VL
98985	8.51558e-08	VL
98986	2.47866e-07	VL
98988	9.9872e-08	VL
98989	1.4864e-08	VL
98990	4.55706e-08	VL
98991	1.92489e-07	VL
98997	3.79401e-08	VL
98998	5.53262e-08	VL
98999	4.38438e-08	VL
99000	3.11162e-08	VL
99001	3.79967e-08	VL
99002	6.26972e-08	VL
99006	5.43166e-08	VL
99007	6.28786e-06	L
99024	1.14455e-06	VL
99025	7.65228e-07	VL
99450	0.00048283	H
99451	0.000426799	H
99472	0.000258379	H
99473	0.00018257	H
99602	1.6711e-06	L
99603	2.81582e-05	M
99605	6.28768e-05	M
99606	0.000101365	H
99607	0.000132588	H
99612	8.14522e-05	M
99613	0.000127816	H
99618	0.000496567	H
99619	0.00041064	H
99620	0.000204155	H
99625	6.6508e-06	L
99626	5.05628e-06	L
99645	0.000144133	H
99646	0.000162567	H
99648	2.66766e-05	M
99649	9.03897e-06	L
99662	3.88309e-08	VL
99664	4.55817e-08	VL
99665	4.00666e-07	VL
99669	1.24079e-07	VL
99670	1.61318e-07	VL
99682	4.6308e-08	VL
99683	4.84478e-08	VL
99685	7.45052e-08	VL
99686	1.00219e-07	VL
99687	3.14867e-06	L
99688	3.7874e-06	L
99704	1.2228e-07	VL
99816	0.000825123	VH
99827	0.00116591	VH
99828	0.00152526	VH
99829	0.00427537	VH
99830	0.00200552	VH
99831	0.00721995	VH
100127	0.000395353	H
100128	0.000253968	H
100129	0.000380866	H
100130	0.000241314	H
100131	0.000116749	H
100153	0.000288639	H
100154	0.000336738	H
100268	4.29865e-08	VL
100269	2.39379e-08	VL
100281	5.58634e-06	L
100282	2.99564e-06	L
100287	8.09305e-05	M
100288	3.11582e-05	M
100292	0.000116215	H
100293	8.07637e-05	M
100294	7.55892e-05	M
100295	5.50361e-05	M
100296	0.000116642	H
100297	0.000164993	H
100298	0.000358714	H
100299	0.000170112	H
100300	6.17412e-05	M
100301	4.14493e-06	L
100305	6.46962e-06	L
100306	8.34367e-06	L
100326	0.000122158	H
100327	9.91713e-05	H
100328	1.50191e-05	L
100342	5.22081e-08	VL
100343	2.0948e-07	VL
100344	2.25711e-07	VL
100363	4.68795e-08	VL
100365	1.08073e-07	VL
100367	3.58921e-06	L
100368	4.89081e-06	L
100382	9.18164e-07	VL
100383	9.02882e-07	VL
100384	9.20078e-07	VL
100385	0	VL
100496	0.000237714	H
100497	0.000643037	VH
100508	0.00203266	VH
100509	0.00129631	VH
100510	0.00125084	VH
100511	0.00411279	VH
100834	0.000216394	H
100835	0.000201581	H
100836	0.00021362	H
100949	2.51899e-08	VL
100950	1.68508e-08	VL
100951	1.94799e-08	VL
100961	3.40654e-06	L
100967	3.21459e-05	M
100968	2.55328e-05	M
100981	9.89643e-06	L
100982	1.26582e-05	L
100983	1.1677e-05	L
100985	2.34436e-05	M
100986	3.31152e-05	M
101007	6.02679e-05	M
101008	2.66842e-05	M
101009	7.43752e-06	L
101023	6.06318e-08	VL
101024	4.69341e-08	VL
101043	4.48648e-08	VL
101045	8.04577e-08	VL
101048	5.7815e-06	L
101049	8.28611e-07	VL
101062	1.02908e-06	VL
101065	0	VL
101177	0.00034979	H
101178	0.00117316	VH
101184	0.000708762	VH
101190	0.000965535	VH
101191	0.00125671	VH
101625	2.33095e-05	M
101630	3.92786e-08	VL
101631	2.1714e-08	VL
101633	2.62367e-05	M
101634	2.52878e-05	M
101635	8.70878e-07	VL
101636	7.66275e-07	VL
101637	1.16367e-06	VL
101638	1.828e-06	L
101639	1.61782e-06	L
101640	1.77013e-06	L
101641	2.71638e-06	L
101648	3.69653e-05	M
101649	3.78387e-05	M
101662	1.03642e-05	L
101663	8.9271e-06	L
101664	1.18953e-05	L
101665	4.80562e-05	M
101666	4.60817e-05	M
101687	0.000108566	H
101688	0.000219408	H
101703	7.92074e-08	VL
101704	7.5641e-08	VL
101723	8.36438e-08	VL
101724	1.43755e-07	VL
101725	8.62473e-08	VL
101729	2.50525e-06	L
101742	4.42109e-07	VL
101743	1.16193e-06	VL
101744	0	VL
101857	0.000269376	H
101864	0.000369932	H
101871	0.000382333	H
101872	0.000510908	H
101873	0.000589185	VH
102305	4.59473e-05	M
102306	6.72533e-05	M
102307	4.4904e-05	M
102308	3.31859e-05	M
102309	3.0913e-05	M
102310	2.6447e-05	M
102311	1.65605e-05	M
102312	1.7851e-05	M
102313	9.21843e-06	L
102314	7.92988e-06	L
102315	1.40354e-05	L
102316	8.18884e-05	M
102319	1.46144e-06	L
102320	1.27706e-06	VL
102329	2.68591e-05	M
102330	2.74727e-05	M
102341	9.94556e-06	L
102342	1.40805e-05	L
102343	1.68336e-05	M
102344	3.88319e-05	M
102346	2.73154e-05	M
102356	9.40155e-05	H
102357	6.772e-05	M
102358	8.27065e-05	M
102366	5.10156e-05	M
102367	2.70154e-05	M
102368	8.33586e-06	L
102382	8.19283e-08	VL
102383	1.0235e-07	VL
102409	3.0718e-06	L
102410	3.12475e-06	L
102411	5.93646e-06	L
102422	2.00264e-10	VL
102423	1.74104e-07	VL
102424	0	VL
102425	0	VL
102537	0.000281935	H
102543	0.0010225	VH
102544	0.00089013	VH
102553	0.000193568	H
102844	0.000599894	VH
102845	0.000346323	H
102985	0.000398775	H
102986	6.43313e-05	M
102987	7.10357e-05	M
102988	5.70669e-05	M
102989	6.11026e-05	M
102990	9.64922e-05	H
102991	5.37933e-05	M
102995	3.5644e-05	M
102996	9.65571e-05	H
103010	2.82671e-05	M
103011	2.41963e-05	M
103012	2.40715e-05	M
103020	1.33359e-05	L
103021	1.44335e-05	L
103026	3.46428e-05	M
103032	5.33686e-05	M
103033	0.000104729	H
103034	0.000119264	H
103035	0.000140422	H
103036	9.63971e-05	H
103038	2.38963e-05	M
103039	3.28001e-05	M
103040	2.15733e-05	M
103041	1.50024e-05	L
103042	1.40316e-05	L
103043	1.36854e-05	L
103044	1.86891e-05	M
103046	1.82206e-05	M
103047	6.71375e-06	L
103062	1.47571e-07	VL
103063	1.77419e-07	VL
103091	3.89238e-06	L
103101	1.19366e-10	VL
103102	1.77008e-10	VL
103216	0.000442828	H
103217	0.000239771	H
103223	0.00234637	VH
103233	9.15665e-05	H
103518	0.00362507	VH
103521	0.00236041	VH
103522	0.00284942	VH
103523	0.00136766	VH
103525	0.000473161	H
103526	0.000461584	H
103527	0.000268249	H
103665	0.00089091	VH
103666	0.00014591	H
103667	0.000155781	H
103668	7.73117e-05	M
103669	5.95492e-05	M
103670	5.25638e-05	M
103671	3.37596e-05	M
103674	7.4707e-05	M
103675	3.73314e-05	M
103690	2.03281e-05	M
103692	2.13731e-05	M
103699	1.58366e-05	M
103700	2.21235e-05	M
103701	2.70563e-05	M
103706	2.25764e-05	M
103707	1.67698e-05	M
103708	2.5341e-05	M
103709	8.33459e-05	H
103710	5.56396e-05	M
103711	4.95258e-05	M
103712	8.58083e-05	H
103720	6.24652e-06	L
103721	5.9906e-06	L
103724	1.23833e-05	L
103725	9.07436e-06	L
103726	2.95953e-06	L
103742	1.59193e-07	VL
103743	1.91176e-07	VL
103771	4.32993e-06	L
103780	2.39302e-10	VL
103781	1.7673e-10	VL
103896	0.00040017	H
103897	0.00078719	VH
103903	0.00205825	VH
103904	0.00205806	VH
103913	0.000223371	H
104198	0.00389804	VH
104199	0.00618081	VH
104200	0.00198473	VH
104201	0.00131752	VH
104202	0.0013485	VH
104203	0.00171163	VH
104206	0.000339439	H
104207	0.000116276	H
104208	0.000116271	H
104354	8.02006e-05	M
104372	3.54767e-05	M
104373	1.98973e-05	M
104374	2.76866e-05	M
104379	2.24159e-05	M
104389	5.28892e-05	M
104405	3.41504e-07	VL
104423	9.76103e-08	VL
104451	1.78391e-06	L
104452	8.01595e-10	VL
104459	7.19645e-10	VL
104460	3.27745e-10	VL
104575	0.000576475	VH
104576	0.000268305	H
104584	0.000716854	VH
104585	0.000688972	VH
104586	0.00160081	VH
104587	0.00236158	VH
104588	0.000231976	H
104589	6.34262e-05	M
104590	4.77922e-06	L
104591	6.47696e-07	VL
104592	9.00239e-07	VL
104593	0.000149847	H
104874	0.000901381	VH
104879	0.00315349	VH
104880	0.00211171	VH
104888	4.87711e-05	M
104889	3.01563e-05	M
104890	3.55787e-05	M
104891	7.72898e-05	M
105033	1.55218e-05	M
105034	4.93427e-05	M
105035	1.25417e-05	L
105054	9.78165e-06	L
105055	6.69594e-06	L
105056	9.30653e-06	L
105059	1.59466e-05	M
105085	7.09945e-08	VL
105086	8.49714e-08	VL
105103	6.97565e-08	VL
105104	3.66507e-08	VL
105131	0	VL
105132	1.18131e-09	VL
105133	1.15284e-09	VL
105134	1.45862e-09	VL
105135	3.18175e-09	VL
105136	4.37287e-09	VL
105137	4.44684e-09	VL
105138	1.59029e-09	VL
105139	1.14142e-09	VL
105255	0.000203014	H
105265	0.00120879	VH
105266	0.00117515	VH
105267	0.00102791	VH
105268	0.00100933	VH
105269	0.000870848	VH
105270	6.76658e-06	L
105271	1.23122e-06	VL
105272	3.24699e-06	L
105273	4.16832e-05	M
105554	0.00107501	VH
105560	0.000797623	VH
105561	0.000999139	VH
105571	0.000114203	H
105572	8.18508e-05	M
105712	2.62849e-05	M
105713	2.36974e-05	M
105715	2.73014e-06	L
105716	2.1488e-06	L
105717	4.76025e-06	L
105718	3.59812e-06	L
105719	5.85155e-06	L
105736	5.91595e-06	L
105737	4.14467e-06	L
105738	4.18529e-06	L
105739	5.25683e-06	L
105740	3.36323e-06	L
105741	4.66579e-06	L
105742	3.59655e-06	L
105743	2.85121e-06	L
105744	2.75432e-06	L
105745	2.68939e-06	L
105766	2.17598e-08	VL
105784	3.60295e-08	VL
105811	0	VL
105935	0.000265532	H
[truncated: 3,089 more rows]

## Sheet: Fig.3d
TARGET_FID	Land use change frequency	Land use change frequency_risk_level
10401	0.020625	H
10404	0.028125	H
11081	0.023125	H
11761	0.016875	H
12441	0.003125	L
13121	0.0025	L
13799	0.000625	VL
13800	0.01625	H
13801	0.035	H
14474	0.009375	M
14475	0.00125	L
14476	0.00375	L
14477	0.0175	H
14478	0.005	L
14479	0.009375	M
15153	0.00125	L
15154	0.00375	L
15832	0.0025	L
15833	0.005625	L
15834	0.01625	H
16511	0.0025	L
16512	0.0075	M
16513	0.0125	M
16514	0.016875	H
17191	0.000625	VL
17871	0	VL
17872	0.013125	M
18552	0.005	L
18553	0.019375	H
19233	0.00625	M
19234	0.023125	H
19913	0.0075	M
19914	0.03625	VH
20594	0.020625	H
20595	0.008125	M
21274	0	VL
21275	0.0375	VH
21954	0.001875	L
21955	0.003125	L
22635	0.0025	L
23315	0.00375	L
23316	0.016875	H
23994	0.0025	L
23995	0.01	M
23996	0.005625	L
24675	0.01	M
24676	0.00125	L
25355	0.019375	H
26034	0.001875	L
26035	0.03125	H
26714	0.014375	M
27394	0.01375	M
27395	0.033125	H
28074	0.000625	VL
28075	0.02125	H
28754	0.00125	L
28755	0.0225	H
29434	0.005625	L
29435	0.0225	H
30114	0.0075	M
30115	0.019375	H
30795	0.01125	M
31475	0.003125	L
32155	0.004375	L
32156	0.01375	M
32836	0.005625	L
32837	0.01	M
33516	0.008125	M
34196	0.013125	M
34876	0.00625	M
35556	0.00625	M
35557	0.0025	L
36237	0	VL
36238	0.008125	M
36917	0.000625	VL
36918	0.00875	M
37597	0.0025	L
37598	0.0025	L
38278	0.00125	L
38279	0.01125	M
38958	0	VL
38959	0.011875	M
38991	0.008125	M
39638	0.0025	L
39639	0.009375	M
39671	0.01375	M
40318	0.000625	VL
40342	0.025625	H
40351	0.025625	H
40352	0.01	M
40998	0.00125	L
41022	0.025625	H
41031	0.0275	H
41032	0.023125	H
41677	0.004375	L
41678	0.00125	L
41702	0.023125	H
41709	0.0175	H
41710	0.011875	M
41711	0.008125	M
42357	0.006875	M
42382	0.01125	M
42388	0.013125	M
42389	0.023125	H
43037	0.004375	L
43038	0.001875	L
43062	0.006875	M
43063	0.001875	L
43066	0.011875	M
43067	0.02375	H
43068	0.01625	H
43234	0	VL
43718	0	VL
43719	0.020625	H
43742	0.006875	M
43743	0.0125	M
43744	0.004375	L
43745	0.010625	M
43746	0.02625	H
43913	0.006875	M
43914	0.001875	L
43915	0.00875	M
43916	0.006875	M
44398	0	VL
44399	0.003125	L
44423	0.0025	L
44424	0.01375	M
44425	0.029375	H
44592	0.001875	L
44593	0.06125	VH
44595	0.008125	M
44596	0.01625	H
44597	0.005625	L
45078	0	VL
45079	0	VL
45104	0.0125	M
45105	0.023125	H
45272	0.00375	L
45273	0.045	VH
45274	0.065625	VH
45277	0.008125	M
45759	0	VL
45785	0.0075	M
45786	0.029375	H
45931	0	VL
45933	0.004375	L
45934	0.0075	M
45935	0.0325	H
45936	0.011875	M
45937	0.00625	M
45953	0.004375	L
45954	0.046875	VH
45955	0.05875	VH
45956	0.004375	L
45957	0.0025	L
46439	0.004375	L
46440	0.00375	L
46466	0.011875	M
46467	0.02125	H
46611	0.000625	VL
46612	0.004375	L
46613	0.00375	L
46617	0.003125	L
46618	0.0175	H
46635	0	VL
46636	0.005	L
47120	0	VL
47147	0.00875	M
47148	0.014375	M
47149	0.02625	H
47292	0.036875	VH
47293	0.010625	M
47298	0.026875	H
47800	0.000625	VL
47801	0	VL
47821	0.01375	M
47822	0.010625	M
47823	0.02125	H
47824	0.045	VH
47825	0.02875	H
47826	0.015625	H
47827	0.02	H
47829	0.00875	M
47830	0.034375	H
47831	0.05	VH
47978	0.004375	L
48000	0.00375	L
48001	0.006875	M
48002	0.01625	H
48481	0.00125	L
48482	0.000625	VL
48501	0.02	H
48502	0.0475	VH
48507	0.05875	VH
48508	0.04	VH
48509	0.005625	L
48511	0.05625	VH
48658	0.00125	L
48659	0.000625	VL
48660	0	VL
48661	0	VL
48662	0	VL
48680	0.010625	M
48682	0.01375	M
48683	0.014375	M
48684	0.00625	M
49161	0.00125	L
49182	0.025625	H
49189	0.03	H
49191	0.043125	VH
49338	0.003125	L
49339	0.00125	L
49340	0.001875	L
49342	0	VL
49343	0	VL
49360	0.026875	H
49362	0.01875	H
49363	0.01875	H
49841	0.005625	L
49862	0.0025	L
49863	0.055	VH
49869	0.06125	VH
49870	0.000625	VL
49871	0.020625	H
50018	0.0025	L
50020	0.0025	L
50023	0	VL
50024	0	VL
50026	0.000625	VL
50027	0.000625	VL
50028	0.0025	L
50029	0.011875	M
50040	0.004375	L
50041	0.01625	H
50042	0.0125	M
50521	0.00375	L
50543	0.02125	H
50549	0.04	VH
50550	0.06	VH
50698	0.000625	VL
50699	0.000625	VL
50700	0.044375	VH
50704	0	VL
50705	0	VL
50706	0.035	H
50707	0.01125	M
50709	0.025625	H
50710	0	VL
50722	0	VL
51201	0	VL
51202	0.004375	L
51220	0.004375	L
51221	0.01625	H
51222	0.015	M
51223	0.06375	VH
51229	0.05625	VH
51230	0.015625	H
51378	0	VL
51379	0.004375	L
51390	0.005625	L
51391	0.000625	VL
51402	0.000625	VL
51881	0	VL
51882	0	VL
51883	0	VL
51899	0.029375	H
51900	0.043125	VH
51910	0.01375	M
52058	0	VL
52071	0.013125	M
52072	0.001875	L
52082	0	VL
52563	0	VL
52564	0	VL
52576	0.02	H
52577	0.0125	M
52578	0.021875	H
52579	0.070625	VH
52587	0.078125	VH
52588	0.02	H
52589	0.04	VH
52590	0.014375	M
52738	0	VL
52752	0.003125	L
52762	0.008125	M
53244	0	VL
53255	0.03125	H
53256	0.039375	VH
53267	0.05125	VH
53418	0.0025	L
53432	0.004375	L
53433	0.0125	M
53434	0.003125	L
53441	0.005	L
53442	0.0125	M
53922	0.005	L
53923	0.001875	L
53924	0.000625	VL
53929	0.003125	L
53930	0.011875	M
53934	0.040625	VH
53935	0.068125	VH
53947	0.02625	H
54098	0.000625	VL
54114	0.01625	H
54115	0.00375	L
54121	0.004375	L
54602	0.011875	M
54603	0.00125	L
54604	0.019375	H
54605	0.01	M
54609	0.005	L
54610	0.000625	VL
54613	0.05375	VH
54614	0.06875	VH
54622	0.026875	H
54623	0.01	M
54624	0.01	M
54625	0.010625	M
54626	0.04	VH
54627	0.030625	H
54778	0.0075	M
54795	0.006875	M
54796	0.019375	H
54797	0.013125	M
54798	0.0075	M
54799	0.005625	L
54800	0.005	L
54801	0.01125	M
55282	0.001875	L
55285	0.02375	H
55286	0.01	M
55287	0.009375	M
55288	0.0125	M
55289	0.00125	L
55290	0	VL
55291	0.01	M
55292	0.02875	H
55293	0.03375	H
55302	0.03	H
55303	0.005625	L
55305	0.005	L
55458	0.001875	L
55459	0.0025	L
55460	0	VL
55475	0.00625	M
55476	0.00375	L
55477	0.0175	H
55478	0.011875	M
55481	0.003125	L
55482	0.01875	H
55962	0.0025	L
55973	0.008125	M
55974	0.04625	VH
55982	0.053125	VH
55983	0.010625	M
56140	0.00375	L
56154	0.010625	M
56155	0.0275	H
56162	0.01875	H
56163	0.03375	H
56641	0.006875	M
56642	0.019375	H
56654	0.050625	VH
56662	0.06375	VH
56663	0.015	M
56820	0.003125	L
56834	0.01625	H
56843	0.030625	H
57321	0.00875	M
57334	0.08	VH
57342	0.03125	H
57500	0.005	L
57513	0.035625	H
57514	0.033125	H
57523	0.028125	H
57524	0.05375	VH
58001	0.01375	M
58014	0.01875	H
58015	0.070625	VH
58021	0.025	H
58022	0.04375	VH
58180	0.02375	H
58191	0.035	H
58192	0.023125	H
58193	0.0125	M
58204	0.044375	VH
58681	0.034375	H
58695	0.026875	H
58696	0.026875	H
58697	0.006875	M
58698	0.003125	L
58699	0.010625	M
58700	0.00125	L
58701	0	VL
58702	0.015625	H
58703	0.0125	M
58860	0.00125	L
58870	0.004375	L
58871	0.025	H
58884	0.04	VH
59360	0.021875	H
59361	0.034375	H
59383	0.020625	H
59540	0.00125	L
59550	0.018125	H
59564	0.04125	VH
60037	0	VL
60038	0.000625	VL
60039	0.00875	M
60040	0.0175	H
60063	0.008125	M
60220	0.0025	L
60221	0.006875	M
60222	0.026875	H
60223	0.034375	H
60225	0.035	H
60226	0.015	M
60229	0.025	H
60230	0.06375	VH
60244	0.081875	VH
60572	0	VL
60719	0.02875	H
60720	0.010625	M
60743	0.01125	M
60895	0.013125	M
60896	0.01875	H
60897	0.014375	M
60898	0.044375	VH
60899	0.029375	H
60900	0.0375	VH
60901	0.02375	H
60902	0.0225	H
60903	0.005	L
60904	0.003125	L
60905	0.019375	H
60906	0.0275	H
60907	0.01	M
60908	0.015	M
60909	0.013125	M
60910	0.026875	H
60911	0.045625	VH
60912	0.028125	H
60913	0.009375	M
60924	0.023125	H
61399	0.01125	M
61421	0.005	L
61422	0.005625	L
61423	0.020625	H
61562	0	VL
61563	0.01125	M
61564	0.001875	L
61565	0.010625	M
61566	0.01875	H
61567	0.014375	M
61568	0.005	L
61569	0.00625	M
61570	0.006875	M
61571	0.00875	M
61572	0.04	VH
61573	0.050625	VH
61574	0.060625	VH
61575	0.06625	VH
61584	0.0125	M
61585	0.00625	M
61586	0.024375	H
61587	0.01	M
61588	0.008125	M
61593	0.01125	M
61594	0.034375	H
61604	0.01125	M
62079	0.00125	L
62080	0.01875	H
62101	0.003125	L
62244	0.01	M
62245	0.0225	H
62263	0.006875	M
62264	0.0075	M
62274	0.00625	M
62275	0.029375	H
62284	0.0125	M
62288	0.0075	M
62289	0.0325	H
62760	0.018125	H
62761	0.059375	VH
62778	0.01375	M
62779	0.0125	M
62780	0.009375	M
62781	0.0025	L
62782	0.004375	L
62942	0.0075	M
62943	0.01	M
62955	0.01	M
62956	0.025625	H
62961	0.025625	H
62962	0.018125	H
62963	0.00625	M
62964	0.0125	M
62967	0.000625	VL
62968	0.025	H
62969	0.071875	VH
63439	0.010625	M
63440	0.009375	M
63458	0.003125	L
63622	0.008125	M
63636	0.011875	M
63637	0.015625	H
63638	0.028125	H
63639	0.0125	M
63640	0.015	M
63641	0.00125	L
63647	0.01375	M
63649	0.016875	H
63650	0.01875	H
64119	0.00125	L
64120	0.0125	M
64137	0.01625	H
64138	0.03125	H
64302	0.00625	M
64318	0	VL
64319	0.00875	M
64327	0.023125	H
64330	0.004375	L
64800	0.02375	H
64817	0.00625	M
64818	0.02375	H
64982	0.005625	L
64999	0.0025	L
65000	0.009375	M
65001	0.01125	M
65007	0.023125	H
65010	0.004375	L
65480	0.001875	L
65481	0.001875	L
65497	0.01125	M
65498	0.03875	VH
65662	0.00375	L
65681	0.0525	VH
65682	0.02375	H
65683	0.008125	M
65684	0.011875	M
65685	0.015	M
65686	0.0075	M
65687	0.021875	H
65689	0.008125	M
65690	0.01125	M
66160	0	VL
66161	0	VL
66177	0.01	M
66342	0.003125	L
66364	0.008125	M
66365	0.00375	L
66368	0.00375	L
66369	0.0225	H
66840	0	VL
66841	0	VL
66853	0.0025	L
66854	0.01375	M
66855	0.008125	M
66856	0.02	H
66857	0.056875	VH
67022	0.003125	L
67036	0.016875	H
67037	0.005625	L
67038	0.02	H
67044	0.014375	M
67047	0.013125	M
67048	0.01	M
67520	0.001875	L
67521	0.016875	H
67531	0.001875	L
67532	0.009375	M
67533	0.02	H
67534	0.018125	H
67702	0.0025	L
67703	0.005	L
67704	0.006875	M
67705	0.004375	L
67706	0.001875	L
67715	0.045	VH
67716	0.02	H
67718	0.003125	L
67724	0.003125	L
67725	0.008125	M
67727	0.005	L
68201	0.000625	VL
68209	0.0075	M
68210	0.023125	H
68211	0.025625	H
68386	0	VL
68393	0.019375	H
68394	0.02125	H
68395	0.00625	M
68396	0.004375	L
68397	0.014375	M
68398	0.0125	M
68404	0.01	M
68405	0.018125	H
68407	0.0025	L
68880	0	VL
68881	0	VL
68888	0.01375	M
68889	0	VL
69066	0.009375	M
69069	0.009375	M
69070	0.005	L
69071	0.024375	H
69072	0.018125	H
69073	0.04375	VH
69075	0.009375	M
69076	0.010625	M
69085	0.004375	L
69087	0.003125	L
69088	0.00375	L
69091	0.006875	M
69092	0.00375	L
69093	0.003125	L
69559	0.000625	VL
69560	0.0025	L
69561	0.005	L
69568	0.001875	L
69743	0.01	M
69746	0.010625	M
69747	0.0125	M
69748	0.00625	M
69749	0.01	M
69752	0.015	M
69753	0.0425	VH
69755	0.010625	M
69765	0.014375	M
69768	0.011875	M
69769	0.015625	H
69770	0.008125	M
69771	0.001875	L
69772	0.005	L
69773	0.00875	M
69774	0	VL
69775	0.00375	L
69776	0.008125	M
69777	0.00625	M
70237	0	VL
70238	0	VL
70239	0.0025	L
70240	0.020625	H
70241	0.028125	H
70242	0.00875	M
70243	0.0025	L
70247	0.009375	M
70248	0.01	M
70423	0.0425	VH
70424	0.0375	VH
70425	0.01125	M
70426	0.005	L
70427	0.016875	H
70435	0.015	M
70436	0.006875	M
70445	0.00625	M
70446	0.01	M
70447	0.000625	VL
70448	0.015625	H
70457	0.059375	VH
70458	0.02875	H
70459	0.01125	M
70917	0	VL
70923	0.045	VH
70924	0.014375	M
70927	0	VL
70928	0.019375	H
71103	0.041875	VH
71115	0.02875	H
71116	0.0125	M
71125	0.015	M
71126	0.016875	H
71127	0.00625	M
71139	0.013125	M
71594	0	VL
71595	0	VL
71596	0	VL
71597	0	VL
71604	0.04875	VH
71605	0.016875	H
71606	0.010625	M
71607	0.005	L
71608	0.01375	M
71782	0.04625	VH
71783	0.044375	VH
71795	0.01875	H
71796	0.028125	H
71804	0.000625	VL
71805	0.011875	M
71806	0.0075	M
71807	0.0175	H
72272	0	VL
72273	0	VL
72274	0	VL
72277	0	VL
72462	0.035	H
72475	0.024375	H
72476	0.05	VH
72483	0.008125	M
72484	0.00625	M
72485	0.04	VH
72486	0.063125	VH
72487	0.026875	H
72666	0.01625	H
72667	0.098125	VH
72668	0.071875	VH
72669	0.00125	L
72952	0	VL
73142	0.035	H
73155	0.031875	H
73156	0.011875	M
73160	0.00375	L
73161	0.016875	H
73162	0.01	M
73163	0.003125	L
73348	0.036875	VH
73349	0.005	L
73380	0.09625	VH
73631	0	VL
73632	0	VL
73822	0.036875	VH
73836	0.04	VH
73837	0.035625	H
73838	0.026875	H
73839	0.015	M
73840	0	VL
73841	0.015	M
74060	0.09125	VH
74310	0	VL
74311	0	VL
74493	0.024375	H
74494	0.0475	VH
74495	0.040625	VH
74496	0.049375	VH
74497	0.064375	VH
74502	0.055	VH
74519	0.01375	M
74520	0.003125	L
74740	0.11875	VH
74990	0	VL
74991	0	VL
75172	0.0325	H
75173	0.023125	H
75177	0.05	VH
75179	0.068125	VH
75180	0.061875	VH
75181	0.03	H
75182	0.038125	VH
75199	0.00625	M
75420	0.02625	H
75671	0	VL
75852	0.015625	H
75857	0.0325	H
75858	0.06375	VH
75859	0.064375	VH
75878	0.003125	L
75879	0.001875	L
76100	0.025625	H
76351	0	VL
76352	0	VL
76532	0.0425	VH
76557	0.029375	H
76558	0	VL
76780	0.03	H
77032	0	VL
77203	0.03375	H
77205	0.015	M
77206	0.004375	L
77207	0.0075	M
77208	0.04125	VH
77209	0.031875	H
77210	0.048125	VH
77211	0.059375	VH
77212	0.0375	VH
77237	0.008125	M
77460	0.0075	M
77712	0	VL
77713	0	VL
77883	0.060625	VH
77917	0.01125	M
78140	0.006875	M
78379	0.010625	M
78380	0.0275	H
78381	0.000625	VL
78393	0	VL
78394	0	VL
78562	0.014375	M
78563	0.039375	VH
78564	0.003125	L
78565	0.031875	H
78566	0.0075	M
78567	0.005	L
78568	0.005	L
78597	0	VL
78617	0.00125	L
78820	0.035625	H
79057	0.011875	M
79058	0.03125	H
79059	0.048125	VH
79061	0.00125	L
79074	0	VL
79075	0	VL
79076	0	VL
79077	0	VL
79078	0.001875	L
79243	0.006875	M
79244	0.006875	M
79246	0.003125	L
79247	0.0075	M
79248	0.015	M
79249	0.020625	H
79277	0.005	L
79278	0.02125	H
79279	0.019375	H
79295	0.003125	L
79296	0.001875	L
79297	0.023125	H
79500	0.005625	L
79737	0.013125	M
79738	0.040625	VH
79741	0.015625	H
79757	0	VL
79758	0	VL
79759	0	VL
79921	0.00625	M
79922	0.005625	L
79929	0.004375	L
79930	0.0175	H
79957	0.006875	M
79959	0.014375	M
79974	0.005625	L
79975	0.005625	L
80180	0.000625	VL
80418	0.02	H
80421	0.01875	H
80422	0.000625	VL
80437	0	VL
80438	0	VL
80439	0	VL
80601	0.0275	H
80602	0.021875	H
80610	0.0025	L
80611	0.039375	VH
80637	0.013125	M
80639	0.01625	H
80640	0.005	L
80653	0.031875	H
80654	0.01375	M
80860	0.003125	L
81102	0.003125	L
81103	0	VL
81104	0	VL
81105	0	VL
81118	0	VL
81119	0.000625	VL
81281	0.006875	M
81282	0.02125	H
81291	0.039375	VH
81316	0.02	H
81317	0.024375	H
81318	0.0025	L
81319	0.0075	M
81320	0.02375	H
81332	0.006875	M
81333	0.021875	H
81334	0.016875	H
81540	0.02625	H
81785	0.000625	VL
81786	0	VL
81792	0.000625	VL
81793	0	VL
81794	0	VL
81795	0	VL
81796	0	VL
81797	0	VL
81798	0	VL
81799	0	VL
81961	0.025625	H
81962	0.004375	L
81963	0	VL
81964	0	VL
81965	0.00125	L
81966	0.015	M
81967	0.001875	L
81971	0.024375	H
81996	0.019375	H
81997	0.0225	H
81998	0.00625	M
81999	0.005	L
82000	0.026875	H
82010	0.000625	VL
82011	0.004375	L
82012	0.005	L
82220	0.010625	M
82466	0	VL
82467	0	VL
82471	0.000625	VL
82472	0	VL
82475	0	VL
82479	0	VL
82643	0	VL
82644	0	VL
82646	0.02125	H
82647	0.001875	L
82651	0.019375	H
82652	0.014375	M
82676	0.035625	H
82677	0.015625	H
82680	0.00625	M
82689	0.003125	L
82690	0.009375	M
82701	0.00625	M
83147	0.000625	VL
83150	0	VL
83151	0.000625	VL
83159	0	VL
83327	0.001875	L
83332	0.008125	M
83357	0.05125	VH
83358	0.0275	H
83359	0.0375	VH
83360	0.01	M
83367	0.0475	VH
83368	0.024375	H
83369	0.008125	M
83381	0.02625	H
83827	0.00125	L
83828	0.001875	L
83829	0	VL
83830	0	VL
83839	0	VL
84007	0.005	L
84012	0.001875	L
84013	0.006875	M
84014	0.001875	L
84037	0.051875	VH
84038	0.030625	H
84039	0.0575	VH
84040	0.068125	VH
84041	0.055	VH
84042	0.005	L
84043	0	VL
84044	0	VL
84045	0	VL
84046	0.0025	L
84047	0.02125	H
84060	0.00375	L
84061	0.009375	M
84507	0.000625	VL
84508	0.000625	VL
84509	0.004375	L
84518	0.001875	L
84519	0	VL
84686	0	VL
84687	0.01	M
84694	0.0025	L
84718	0.00375	L
84726	0.00375	L
84740	0.001875	L
85184	0.02125	H
85185	0.01875	H
85186	0.005625	L
85187	0	VL
85188	0.003125	L
85198	0	VL
85366	0	VL
85374	0.00125	L
85398	0.0325	H
85406	0.0125	M
85420	0.000625	VL
85862	0.080625	VH
85863	0.016875	H
85864	0.010625	M
85865	0.016875	H
85866	0.00375	L
85878	0	VL
85879	0	VL
85880	0	VL
85885	0	VL
85886	0.000625	VL
85887	0	VL
85888	0	VL
86046	0	VL
86047	0	VL
86054	0.00625	M
86078	0.02	H
86086	0.013125	M
86087	0.026875	H
86100	0.000625	VL
86239	0.05625	VH
86240	0.053125	VH
86541	0.020625	H
86542	0.0075	M
86559	0	VL
86560	0	VL
86564	0	VL
86565	0	VL
86566	0.00125	L
86567	0	VL
86568	0	VL
86569	0	VL
86570	0	VL
86580	0.000625	VL
86581	0	VL
86717	0	VL
86718	0	VL
86719	0.000625	VL
86720	0.005	L
86721	0.0025	L
86725	0.000625	VL
86726	0	VL
86727	0	VL
86734	0.00125	L
86758	0.013125	M
86759	0.01375	M
86767	0.044375	VH
86768	0.045	VH
86780	0.0025	L
86918	0.06125	VH
86919	0.03625	VH
86920	0.014375	M
86921	0.015625	H
86922	0.029375	H
86923	0.015	M
86925	0	VL
86926	0.0025	L
87221	0.0475	VH
87239	0	VL
87240	0	VL
87241	0	VL
87242	0	VL
87244	0	VL
87249	0	VL
87250	0	VL
87259	0	VL
87260	0.00125	L
87261	0	VL
87262	0	VL
87263	0	VL
87265	0	VL
87266	0.01875	H
87401	0.0025	L
87404	0	VL
87405	0	VL
87406	0	VL
87407	0	VL
87410	0.003125	L
87411	0	VL
87414	0.00125	L
87439	0.013125	M
87440	0.01125	M
87448	0.0175	H
87460	0.005625	L
87597	0.0675	VH
87598	0.02	H
87603	0.000625	VL
87604	0	VL
87605	0	VL
87606	0	VL
87607	0	VL
87608	0.0025	L
87922	0	VL
87923	0	VL
87924	0	VL
87930	0	VL
87931	0	VL
87938	0.013125	M
87939	0.01625	H
87943	0	VL
87944	0	VL
87945	0	VL
87946	0.005	L
87949	0	VL
87950	0	VL
87951	0	VL
87952	0	VL
87953	0	VL
88078	0	VL
88079	0.00375	L
88080	0.008125	M
88081	0.00375	L
88082	0.00125	L
88083	0	VL
88084	0	VL
88085	0	VL
88086	0.000625	VL
88087	0.00125	L
88088	0	VL
88089	0.001875	L
88090	0.000625	VL
88091	0	VL
88094	0	VL
88095	0.000625	VL
88120	0.001875	L
88121	0.0125	M
88128	0.0275	H
88140	0.00125	L
88277	0.006875	M
88288	0	VL
88603	0.000625	VL
88604	0.00125	L
88610	0.0025	L
88611	0	VL
88618	0.02	H
88624	0	VL
88626	0	VL
88627	0	VL
88628	0	VL
88629	0	VL
88630	0	VL
88633	0	VL
88770	0	VL
88771	0	VL
88775	0.0025	L
88800	0.026875	H
88808	0.01	M
88820	0.000625	VL
88968	0.003125	L
88969	0	VL
89283	0.04125	VH
89284	0.00125	L
89290	0	VL
89298	0.0125	M
89299	0.01375	M
89303	0	VL
89304	0	VL
89310	0	VL
89313	0	VL
89314	0	VL
89449	0.000625	VL
89450	0	VL
89451	0.0025	L
89455	0	VL
89456	0.015	M
89480	0.03	H
89487	0.0075	M
89488	0	VL
89500	0.00125	L
89501	0.000625	VL
89649	0	VL
89963	0.040625	VH
89964	0.019375	H
89969	0	VL
89970	0	VL
89971	0	VL
89972	0	VL
89973	0	VL
89979	0.04125	VH
89982	0	VL
89983	0	VL
89984	0	VL
89990	0	VL
89994	0	VL
89995	0.01	M
90129	0.001875	L
90131	0.005625	L
90132	0	VL
90133	0.003125	L
90134	0.000625	VL
90135	0.004375	L
90136	0.024375	H
90159	0.046875	VH
90160	0.02125	H
90161	0.034375	H
90162	0.01125	M
90163	0.004375	L
90164	0.011875	M
90165	0.005625	L
90166	0.01875	H
90167	0.01125	M
90174	0.01125	M
90175	0.01625	H
90176	0.0075	M
90177	0.003125	L
90178	0.001875	L
90181	0.000625	VL
90182	0.00125	L
90329	0	VL
90330	0.005	L
90643	0.00875	M
90649	0	VL
90650	0	VL
90651	0	VL
90652	0	VL
90653	0	VL
90654	0	VL
90655	0.00375	L
90659	0.026875	H
90662	0	VL
90669	0	VL
90670	0	VL
90675	0.018125	H
90763	0	VL
90808	0.006875	M
90809	0.004375	L
90815	0.008125	M
90816	0.04	VH
90820	0.021875	H
90821	0.00375	L
90822	0.005	L
90823	0.03	H
90835	0.004375	L
90837	0.04875	VH
90838	0.03125	H
90839	0.024375	H
90844	0.010625	M
90845	0.01125	M
90846	0.006875	M
90847	0.009375	M
90852	0.00125	L
90853	0	VL
90854	0.00375	L
90858	0.008125	M
90859	0.004375	L
90860	0.0025	L
90861	0.031875	H
90862	0.01	M
90863	0.000625	VL
90864	0	VL
91007	0.024375	H
91008	0.000625	VL
91009	0	VL
91010	0.00625	M
91011	0	VL
91012	0.040625	VH
91013	0.045	VH
91322	0.0225	H
91323	0.003125	L
91335	0.0125	M
91336	0.0075	M
91337	0.018125	H
91338	0.015	M
91339	0.0075	M
91342	0	VL
91343	0	VL
91349	0	VL
91443	0.005625	L
91475	0.023125	H
91488	0.000625	VL
91496	0.025	H
91499	0.021875	H
91500	0.003125	L
91503	0.000625	VL
91504	0.00625	M
91505	0.00375	L
91506	0.011875	M
91514	0.015	M
91515	0.005625	L
91516	0.008125	M
91517	0.02	H
91518	0.013125	M
91526	0.01625	H
91527	0.0125	M
91528	0.006875	M
91529	0.00375	L
91530	0.011875	M
91531	0.001875	L
91532	0.003125	L
91544	0	VL
91545	0.001875	L
91546	0	VL
91686	0.0025	L
91687	0.00625	M
91688	0.00125	L
91689	0.000625	VL
91690	0	VL
91691	0	VL
91692	0.00125	L
91693	0.000625	VL
92003	0.003125	L
92016	0.005625	L
92017	0.005	L
92018	0.001875	L
92022	0.00125	L
92023	0	VL
92024	0.000625	VL
92029	0	VL
92030	0	VL
92123	0.004375	L
92124	0.02	H
92132	0.006875	M
92133	0.005	L
92155	0.0275	H
92156	0.00375	L
92167	0.000625	VL
92168	0.003125	L
92176	0.000625	VL
92177	0.02	H
92178	0.02375	H
92179	0.00125	L
92186	0.009375	M
92187	0.01125	M
92188	0.0125	M
92189	0.02875	H
92190	0.04375	VH
92191	0.03125	H
92192	0.00625	M
92193	0.003125	L
92194	0.015	M
92208	0.03375	H
92209	0.016875	H
92210	0.005	L
92226	0.001875	L
92227	0.00625	M
92228	0.00125	L
92229	0.003125	L
92368	0	VL
92369	0.00125	L
92683	0.035	H
92696	0.00625	M
92704	0.00625	M
92710	0	VL
92803	0.010625	M
92812	0.02375	H
92813	0.00375	L
92836	0.003125	L
92847	0.003125	L
92869	0	VL
92872	0.000625	VL
92873	0.005	L
92888	0.0125	M
92889	0.0075	M
92890	0.001875	L
92909	0.006875	M
92910	0	VL
93020	0.00625	M
93021	0	VL
93022	0.00875	M
93359	0.051875	VH
93360	0.0425	VH
93361	0.055625	VH
93362	0.0425	VH
93363	0.039375	VH
93375	0.000625	VL
93376	0.0025	L
93384	0.014375	M
93481	0.001875	L
93482	0.008125	M
93483	0.0125	M
93492	0.006875	M
93500	0.045625	VH
93501	0.014375	M
93502	0.010625	M
93516	0.006875	M
93517	0.018125	H
93527	0.001875	L
93528	0.00125	L
93551	0.001875	L
93552	0.008125	M
93568	0.01	M
93590	0	VL
93591	0	VL
93700	0.008125	M
93701	0.000625	VL
93702	0.0075	M
94038	0.01125	M
94039	0.004375	L
94056	0.000625	VL
94057	0	VL
94161	0.00125	L
94162	0.025625	H
94172	0.005	L
94179	0.0175	H
94180	0.04125	VH
94181	0.0775	VH
94182	0.015625	H
94184	0.075	VH
94197	0.05875	VH
94198	0.00875	M
94200	0.025	H
94201	0.018125	H
94208	0.005	L
94230	0	VL
94231	0.00125	L
94247	0.01625	H
94248	0.016875	H
94271	0	VL
94272	0.001875	L
94378	0.009375	M
94379	0.0075	M
94380	0.005625	L
94702	0	VL
94703	0	VL
94714	0.01875	H
94715	0.039375	VH
94716	0.021875	H
94717	0.001875	L
94718	0.001875	L
94737	0	VL
94738	0	VL
94835	0.011875	M
94836	0.000625	VL
94839	0.00375	L
94840	0	VL
94841	0.000625	VL
94842	0.0025	L
94852	0.004375	L
94859	0.00125	L
94860	0.04875	VH
94861	0.04625	VH
94862	0.03625	VH
94864	0.0875	VH
94878	0.07375	VH
94879	0.01375	M
94880	0.0125	M
94881	0.02	H
94882	0.0075	M
94888	0.003125	L
94889	0.0025	L
94909	0	VL
94910	0.005625	L
94926	0.025	H
94927	0.0075	M
94952	0.000625	VL
94953	0	VL
95383	0	VL
95384	0.05625	VH
95393	0.039375	VH
95394	0.011875	M
95417	0	VL
95418	0	VL
95516	0.00375	L
95517	0.00125	L
95519	0.009375	M
95520	0	VL
95521	0.01	M
95522	0.019375	H
95532	0.001875	L
95533	0.0075	M
95539	0.00125	L
95540	0.020625	H
95541	0.043125	VH
95542	0.021875	H
95544	0.063125	VH
95562	0.018125	H
95569	0.016875	H
95570	0.030625	H
95571	0.005	L
95572	0.004375	L
95573	0.001875	L
95589	0.000625	VL
95604	0.00625	M
95605	0.01125	M
95606	0.015625	H
95633	0	VL
95634	0	VL
96052	0.005625	L
96064	0.01625	H
96073	0.048125	VH
96074	0.0175	H
96098	0	VL
96099	0	VL
96197	0.01125	M
96198	0.01125	M
96199	0.01	M
96202	0.034375	H
96213	0.01375	M
96219	0.01	M
96220	0.013125	M
96221	0.035	H
96222	0.019375	H
96224	0.049375	VH
96242	0.043125	VH
96243	0.010625	M
96249	0.020625	H
96251	0.021875	H
96253	0.008125	M
96254	0.008125	M
96255	0.00125	L
96256	0	VL
96267	0.0025	L
96268	0.000625	VL
96269	0.000625	VL
96284	0.016875	H
96285	0.0025	L
96286	0.003125	L
96310	0	VL
96311	0	VL
96312	0	VL
96313	0	VL
96314	0	VL
96732	0.014375	M
96733	0.036875	VH
96743	0.0025	L
96744	0.003125	L
96753	0.018125	H
96778	0	VL
96877	0.011875	M
96878	0.02375	H
96879	0.0075	M
96882	0.025625	H
96883	0.02875	H
96893	0.000625	VL
96899	0.02875	H
96900	0.01625	H
96901	0.02375	H
96902	0.015	M
96904	0.05125	VH
96923	0.089375	VH
96924	0.0175	H
96928	0.00875	M
96929	0.02375	H
96936	0.015625	H
96945	0	VL
96946	0	VL
96947	0	VL
96965	0.005	L
96966	0.006875	M
96967	0.001875	L
96987	0	VL
96988	0.00125	L
96989	0	VL
96990	0	VL
97412	0.01125	M
97413	0.00125	L
97431	0.00625	M
97432	0.001875	L
97433	0.010625	M
97552	0.031875	H
97553	0.00375	L
97557	0.011875	M
97562	0.02125	H
97563	0.0075	M
97573	0.01125	M
97579	0.01375	M
97581	0.024375	H
97584	0.039375	VH
97585	0.01	M
97604	0.06625	VH
97607	0.020625	H
97608	0.01125	M
97616	0.0025	L
97617	0.001875	L
97618	0.0025	L
97619	0	VL
97620	0.00125	L
97625	0	VL
97626	0	VL
97627	0.000625	VL
97634	0.005625	L
97635	0.010625	M
97636	0.013125	M
97646	0.01375	M
97647	0.015625	H
97665	0.003125	L
97666	0.00125	L
97667	0	VL
98092	0.001875	L
98093	0.008125	M
98112	0.006875	M
98233	0.03	H
98236	0.01625	H
98237	0.0275	H
98242	0.026875	H
98243	0.00625	M
98248	0.044375	VH
98249	0.01375	M
98250	0.0025	L
98252	0.055625	VH
98253	0.01625	H
98259	0.031875	H
98261	0.035625	H
98264	0.033125	H
98265	0.0125	M
98284	0.07375	VH
98285	0.024375	H
98286	0.006875	M
98287	0.0025	L
98300	0.00125	L
98301	0.00375	L
98305	0.003125	L
98306	0	VL
98307	0	VL
98308	0.00375	L
98311	0.00125	L
98312	0.000625	VL
98313	0.003125	L
98314	0.008125	M
98316	0.001875	L
98317	0.008125	M
98320	0.01875	H
98321	0.019375	H
98326	0.01375	M
98327	0.015625	H
98345	0.0225	H
98417	0	VL
98792	0.016875	H
98913	0.033125	H
98914	0.01125	M
98915	0.01	M
98916	0.0175	H
98922	0.0125	M
98923	0.001875	L
98924	0.00125	L
98925	0.00875	M
98926	0.0075	M
98927	0.015	M
98928	0.0125	M
98929	0.010625	M
98930	0.000625	VL
98931	0.00375	L
98932	0.03375	H
98933	0.024375	H
98939	0.05	VH
98940	0.045625	VH
98941	0.010625	M
98945	0.006875	M
98946	0.02125	H
98965	0.0375	VH
98967	0.0025	L
98968	0	VL
98969	0.00125	L
98970	0	VL
98981	0.000625	VL
98982	0.00375	L
98985	0.0075	M
98986	0	VL
98988	0	VL
98989	0.0025	L
98990	0	VL
98991	0	VL
98997	0.00125	L
98998	0.00125	L
98999	0.000625	VL
99000	0.000625	VL
99001	0.005625	L
99002	0.0075	M
99006	0.000625	VL
99007	0.00375	L
99024	0.00125	L
99025	0.001875	L
99450	0.0125	M
99451	0.011875	M
99472	0.01625	H
99473	0.0075	M
99602	0	VL
99603	0.0025	L
99605	0.000625	VL
99606	0.003125	L
99607	0.006875	M
99612	0.035625	H
99613	0.021875	H
99618	0.01625	H
99619	0.058125	VH
99620	0.04	VH
99625	0.01	M
99626	0.0475	VH
99645	0.05	VH
99646	0.0025	L
99648	0.003125	L
99649	0.003125	L
99662	0.006875	M
99664	0.040625	VH
99665	0.004375	L
99669	0.00125	L
99670	0	VL
99682	0.0025	L
99683	0.01625	H
99685	0.01125	M
99686	0.005625	L
99687	0.003125	L
99688	0.000625	VL
99704	0.001875	L
99816	0.02	H
99827	0.049375	VH
99828	0.03375	H
99829	0.008125	M
99830	0.019375	H
99831	0.051875	VH
100127	0.026875	H
100128	0.016875	H
100129	0.03875	VH
100130	0.0175	H
100131	0.00375	L
100153	0.014375	M
100154	0.006875	M
100268	0.0225	H
100269	0.0025	L
100281	0.015625	H
100282	0	VL
100287	0.001875	L
100288	0.0075	M
100292	0.02875	H
100293	0.046875	VH
100294	0.035625	H
100295	0.0225	H
100296	0.019375	H
100297	0.0475	VH
100298	0.030625	H
100299	0.04625	VH
100300	0.03375	H
100301	0.0025	L
100305	0.02125	H
100306	0.093125	VH
100326	0.0325	H
100327	0.00875	M
100328	0.01375	M
100342	0.000625	VL
100343	0.001875	L
100344	0.001875	L
100363	0.006875	M
100365	0.001875	L
100367	0.001875	L
100368	0.000625	VL
100382	0.0075	M
100383	0.005	L
100384	0.004375	L
100385	0.00125	L
100496	0.020625	H
100497	0.014375	M
100508	0.0425	VH
100509	0.036875	VH
100510	0.055625	VH
100511	0.0525	VH
100834	0.04125	VH
100835	0.019375	H
100836	0	VL
100949	0.004375	L
100950	0.011875	M
100951	0.011875	M
100961	0.0075	M
100967	0.005	L
100968	0.034375	H
100981	0.0275	H
100982	0.04	VH
100983	0.02375	H
100985	0.023125	H
100986	0.11375	VH
101007	0.0675	VH
101008	0.010625	M
101009	0.009375	M
101023	0	VL
101024	0	VL
101043	0.014375	M
101045	0.005	L
101048	0.003125	L
101049	0	VL
101062	0.004375	L
101065	0.000625	VL
101177	0.0125	M
101178	0.0075	M
101184	0.003125	L
101190	0.060625	VH
101191	0.063125	VH
101625	0.005625	L
101630	0.043125	VH
101631	0.015	M
101633	0.02875	H
101634	0.025	H
101635	0.005	L
101636	0.005625	L
101637	0.003125	L
101638	0.001875	L
101639	0.004375	L
101640	0.0325	H
101641	0.008125	M
101648	0.00625	M
101649	0.0275	H
101662	0.021875	H
101663	0.008125	M
101664	0.02375	H
101665	0	VL
101666	0.150625	VH
101687	0.049375	VH
101688	0.015625	H
101703	0.001875	L
101704	0.00875	M
101723	0.0175	H
101724	0.024375	H
101725	0.01125	M
101729	0.0025	L
101742	0.000625	VL
101743	0.02125	H
101744	0.023125	H
101857	0.010625	M
101864	0.005625	L
101871	0.05	VH
101872	0.04625	VH
101873	0.056875	VH
102305	0.018125	H
102306	0.013125	M
102307	0.020625	H
102308	0.014375	M
102309	0.02625	H
102310	0.054375	VH
102311	0.023125	H
102312	0.003125	L
102313	0.001875	L
102314	0.000625	VL
102315	0.000625	VL
102316	0	VL
102319	0.000625	VL
102320	0.009375	M
102329	0.005625	L
102330	0.045	VH
102341	0.005	L
102342	0.005	L
102343	0.00125	L
102344	0.000625	VL
102346	0.051875	VH
102356	0.150625	VH
102357	0.185625	VH
102358	0.1925	VH
102366	0.04375	VH
102367	0.02125	H
102368	0.00875	M
102382	0.001875	L
102383	0.014375	M
102409	0.001875	L
102410	0.0025	L
102411	0.001875	L
102422	0.00125	L
102423	0.013125	M
102424	0.005	L
102425	0.000625	VL
102537	0.0025	L
102543	0.025625	H
102544	0.035	H
102553	0.013125	M
102844	0.036875	VH
102845	0.01375	M
102985	0.01125	M
102986	0.005	L
102987	0.018125	H
102988	0.031875	H
102989	0.035625	H
102990	0.0475	VH
102991	0.0075	M
102995	0.00125	L
102996	0.00125	L
103010	0.045	VH
103011	0.031875	H
103012	0.008125	M
103020	0.005	L
103021	0	VL
103026	0.0025	L
103032	0.056875	VH
103033	0.140625	VH
103034	0.04125	VH
103035	0.026875	H
103036	0.003125	L
103038	0.065	VH
103039	0.1025	VH
103040	0.045	VH
103041	0.038125	VH
103042	0.05625	VH
103043	0.04875	VH
103044	0.06875	VH
103046	0.02625	H
103047	0.001875	L
103062	0.00375	L
103063	0.03625	VH
103091	0.00125	L
103101	0.006875	M
103102	0.005	L
103216	0.01	M
103217	0.00625	M
103223	0.061875	VH
103233	0.019375	H
103518	0.02125	H
103521	0.065	VH
103522	0.093125	VH
103523	0.04	VH
103525	0.02	H
103526	0.066875	VH
103527	0.078125	VH
103665	0.00875	M
103666	0.011875	M
103667	0.015625	H
103668	0.039375	VH
103669	0.07875	VH
103670	0.035625	H
103671	0.0125	M
103674	0.001875	L
103675	0.0075	M
103690	0.01	M
103692	0.02125	H
103699	0.001875	L
103700	0.015625	H
103701	0.005	L
103706	0.0075	M
103707	0.040625	VH
103708	0.048125	VH
103709	0.071875	VH
103710	0.0675	VH
103711	0.029375	H
103712	0.0375	VH
103720	0.005625	L
103721	0.025625	H
103724	0.014375	M
103725	0.084375	VH
103726	0.00625	M
103742	0.009375	M
103743	0.000625	VL
103771	0.015	M
103780	0	VL
103781	0	VL
103896	0.008125	M
103897	0.05125	VH
103903	0.078125	VH
103904	0.075	VH
103913	0.018125	H
104198	0.07	VH
104199	0.068125	VH
104200	0.045625	VH
104201	0.03	H
104202	0.026875	H
104203	0.019375	H
104206	0.035	H
104207	0.028125	H
104208	0.005625	L
104354	0.0025	L
104372	0.045	VH
104373	0.00125	L
104374	0.003125	L
104379	0.005625	L
104389	0.008125	M
104405	0.020625	H
104423	0.01125	M
104451	0.009375	M
104452	0.01125	M
104459	0.00375	L
104460	0	VL
104575	0.034375	H
104576	0.009375	M
104584	0.05875	VH
104585	0.073125	VH
104586	0.025	H
104587	0.0175	H
104588	0.00375	L
104589	0.00125	L
104590	0.005625	L
104591	0.0075	M
104592	0.00125	L
104593	0.0125	M
104874	0.056875	VH
104879	0.12125	VH
104880	0.028125	H
104888	0.006875	M
104889	0.0075	M
104890	0.020625	H
104891	0.06625	VH
105033	0.00375	L
105034	0.0025	L
105035	0	VL
105054	0.00125	L
105055	0.001875	L
105056	0.000625	VL
105059	0.00875	M
105085	0.0775	VH
105086	0.026875	H
105103	0	VL
105104	0.03625	VH
105131	0.00375	L
105132	0.013125	M
105133	0.026875	H
105134	0.0075	M
105135	0.0075	M
105136	0.015625	H
105137	0.01125	M
105138	0.0025	L
105139	0.000625	VL
105255	0.013125	M
105265	0.01375	M
105266	0.025	H
105267	0.02625	H
105268	0.03375	H
105269	0.028125	H
105270	0.003125	L
105271	0.001875	L
105272	0.0125	M
105273	0.008125	M
105554	0.026875	H
105560	0.044375	VH
105561	0.028125	H
105571	0.025625	H
105572	0.004375	L
105712	0.00125	L
105713	0.0125	M
105715	0.001875	L
105716	0	VL
105717	0.001875	L
105718	0	VL
105719	0	VL
105736	0.013125	M
105737	0.01625	H
105738	0.04875	VH
105739	0.050625	VH
105740	0.0625	VH
105741	0.025625	H
105742	0.0375	VH
105743	0.05	VH
105744	0.03875	VH
105745	0.031875	H
105766	0.00125	L
105784	0.0525	VH
105811	0.0075	M
105935	0.015625	H
[truncated: 3,089 more rows]

## Sheet: Fig.3e
TARGET_FID	Richness of established alien vertebrates	Richness of established alien vertebrates_risk_level
10401	0.0654206	M
10404	0.0654206	M
11081	0.0654206	M
11761	0.0654206	M
12441	0.0747664	M
13121	0.0654206	M
13799	0.0654206	M
13800	0.0654206	M
13801	0.0747664	M
14474	0.046729	L
14475	0.046729	L
14476	0.046729	L
14477	0.046729	L
14478	0.046729	L
14479	0.046729	L
15153	0.0560748	L
15154	0.0560748	L
15832	0.0654206	M
15833	0.0654206	M
15834	0.0654206	M
16511	0.0654206	M
16512	0.0654206	M
16513	0.0654206	M
16514	0.0654206	M
17191	0.0654206	M
17871	0.0560748	L
17872	0.0560748	L
18552	0.0560748	L
18553	0.0560748	L
19233	0.0373832	L
19234	0.0280374	L
19913	0.0373832	L
19914	0.0280374	L
20594	0.0373832	L
20595	0.046729	L
21274	0.0373832	L
21275	0.046729	L
21954	0.0373832	L
21955	0.0841121	M
22635	0.0841121	M
23315	0.0934579	M
23316	0.0841121	M
23994	0.0934579	M
23995	0.0934579	M
23996	0.0841121	M
24675	0.0934579	M
24676	0.0841121	M
25355	0.0934579	M
26034	0.0747664	M
26035	0.0747664	M
26714	0.0747664	M
27394	0.0654206	M
27395	0.0934579	M
28074	0.0747664	M
28075	0.0934579	M
28754	0.0747664	M
28755	0.102804	M
29434	0.102804	M
29435	0.140187	H
30114	0.102804	M
30115	0.140187	H
30795	0.140187	H
31475	0.140187	H
32155	0.121495	M
32156	0.121495	M
32836	0.121495	M
32837	0.121495	M
33516	0.130841	H
34196	0.130841	H
34876	0.158879	H
35556	0.158879	H
35557	0.130841	H
36237	0.0934579	M
36238	0.0934579	M
36917	0.102804	M
36918	0.0747664	M
37597	0.11215	M
37598	0.102804	M
38278	0.140187	H
38279	0.130841	H
38958	0.140187	H
38959	0.130841	H
38991	0.0560748	L
39638	0.168224	H
39639	0.130841	H
39671	0.0560748	L
40318	0.168224	H
40342	0.0934579	M
40351	0.046729	L
40352	0.0373832	L
40998	0.121495	M
41022	0.0934579	M
41031	0.0373832	L
41032	0.0373832	L
41677	0.0841121	M
41678	0.0747664	M
41702	0.0934579	M
41709	0.0560748	L
41710	0.0654206	M
41711	0.0373832	L
42357	0.0841121	M
42382	0.214953	VH
42388	0.0934579	M
42389	0.0841121	M
43037	0.0841121	M
43038	0.0747664	M
43062	0.214953	VH
43063	0.0841121	M
43066	0.0934579	M
43067	0.0841121	M
43068	0.0841121	M
43234	0.0934579	M
43718	0.0747664	M
43719	0.0654206	M
43742	0.214953	VH
43743	0.0841121	M
43744	0.0841121	M
43745	0.0841121	M
43746	0.0841121	M
43913	0.0841121	M
43914	0.0934579	M
43915	0.0934579	M
43916	0.0934579	M
44398	0.0654206	M
44399	0.0654206	M
44423	0.0747664	M
44424	0.0747664	M
44425	0.0747664	M
44592	0.0841121	M
44593	0.0841121	M
44595	0.0841121	M
44596	0.0841121	M
44597	0.102804	M
45078	0.0654206	M
45079	0.0654206	M
45104	0.0747664	M
45105	0.0747664	M
45272	0.0934579	M
45273	0.0841121	M
45274	0.0841121	M
45277	0.0934579	M
45759	0.0654206	M
45785	0.0747664	M
45786	0.0747664	M
45931	0.0747664	M
45933	0.0747664	M
45934	0.0654206	M
45935	0.0654206	M
45936	0.0654206	M
45937	0.0654206	M
45953	0.0841121	M
45954	0.0841121	M
45955	0.0841121	M
45956	0.11215	M
45957	0.102804	M
46439	0.0654206	M
46440	0.0654206	M
46466	0.0747664	M
46467	0.0841121	M
46611	0.0747664	M
46612	0.0747664	M
46613	0.0654206	M
46617	0.0654206	M
46618	0.0654206	M
46635	0.0841121	M
46636	0.11215	M
47120	0.0654206	M
47147	0.214953	VH
47148	0.214953	VH
47149	0.0841121	M
47292	0.0654206	M
47293	0.0654206	M
47298	0.0654206	M
47800	0.0654206	M
47801	0.0373832	L
47821	0.214953	VH
47822	0.205607	H
47823	0.205607	H
47824	0.214953	VH
47825	0.214953	VH
47826	0.214953	VH
47827	0.205607	H
47829	0.0934579	M
47830	0.0934579	M
47831	0.0934579	M
47978	0.0654206	M
48000	0.0747664	M
48001	0.0747664	M
48002	0.0654206	M
48481	0.0373832	L
48482	0.0373832	L
48501	0.205607	H
48502	0.205607	H
48507	0.205607	H
48508	0.205607	H
48509	0.205607	H
48511	0.0841121	M
48658	0.0654206	M
48659	0.0654206	M
48660	0.0654206	M
48661	0.0654206	M
48662	0.0654206	M
48680	0.0654206	M
48682	0.0654206	M
48683	0.0654206	M
48684	0.046729	L
49161	0.0280374	L
49182	0.214953	VH
49189	0.205607	H
49191	0.214953	VH
49338	0.0654206	M
49339	0.0654206	M
49340	0.0654206	M
49342	0.0654206	M
49343	0.0654206	M
49360	0.11215	M
49362	0.0560748	L
49363	0.0560748	L
49841	0.0280374	L
49862	0.205607	H
49863	0.205607	H
49869	0.224299	VH
49870	0.214953	VH
49871	0.214953	VH
50018	0.0654206	M
50020	0.0654206	M
50023	0.0654206	M
50024	0.0654206	M
50026	0.0934579	M
50027	0.0934579	M
50028	0.0934579	M
50029	0.102804	M
50040	0.11215	M
50041	0.102804	M
50042	0.102804	M
50521	0.0280374	L
50543	0.214953	VH
50549	0.233645	VH
50550	0.214953	VH
50698	0.0654206	M
50699	0.0654206	M
50700	0.0654206	M
50704	0.0654206	M
50705	0.0747664	M
50706	0.0841121	M
50707	0.0841121	M
50709	0.205607	H
50710	0.196262	H
50722	0.102804	M
51201	0.0186916	L
51202	0.0186916	L
51220	0.205607	H
51221	0.205607	H
51222	0.205607	H
51223	0.205607	H
51229	0.205607	H
51230	0.214953	VH
51378	0.0654206	M
51379	0.0654206	M
51390	0.196262	H
51391	0.196262	H
51402	0.0934579	M
51881	0.0186916	L
51882	0.0186916	L
51883	0.0186916	L
51899	0.205607	H
51900	0.205607	H
51910	0.214953	VH
52058	0.0560748	L
52071	0.17757	H
52072	0.196262	H
52082	0.205607	H
52563	0.0186916	L
52564	0.0186916	L
52576	0.205607	H
52577	0.205607	H
52578	0.205607	H
52579	0.205607	H
52587	0.205607	H
52588	0.205607	H
52589	0.214953	VH
52590	0.214953	VH
52738	0.0560748	L
52752	0.17757	H
52762	0.186916	H
53244	0.0186916	L
53255	0.205607	H
53256	0.205607	H
53267	0.205607	H
53418	0.0560748	L
53432	0.17757	H
53433	0.186916	H
53434	0.186916	H
53441	0.17757	H
53442	0.168224	H
53922	0.0280374	L
53923	0.0280374	L
53924	0.0280374	L
53929	0.214953	VH
53930	0.214953	VH
53934	0.205607	H
53935	0.205607	H
53947	0.205607	H
54098	0.0747664	M
54114	0.186916	H
54115	0.186916	H
54121	0.186916	H
54602	0.0280374	L
54603	0.0280374	L
54604	0.214953	VH
54605	0.214953	VH
54609	0.214953	VH
54610	0.214953	VH
54613	0.214953	VH
54614	0.205607	H
54622	0.214953	VH
54623	0.214953	VH
54624	0.205607	H
54625	0.196262	H
54626	0.196262	H
54627	0.205607	H
54778	0.0654206	M
54795	0.17757	H
54796	0.186916	H
54797	0.186916	H
54798	0.196262	H
54799	0.196262	H
54800	0.186916	H
54801	0.186916	H
55282	0.0280374	L
55285	0.214953	VH
55286	0.214953	VH
55287	0.214953	VH
55288	0.214953	VH
55289	0.214953	VH
55290	0.214953	VH
55291	0.214953	VH
55292	0.214953	VH
55293	0.214953	VH
55302	0.214953	VH
55303	0.214953	VH
55305	0.214953	VH
55458	0.0654206	M
55459	0.0654206	M
55460	0.0654206	M
55475	0.168224	H
55476	0.17757	H
55477	0.168224	H
55478	0.168224	H
55481	0.168224	H
55482	0.168224	H
55962	0.0280374	L
55973	0.214953	VH
55974	0.205607	H
55982	0.214953	VH
55983	0.214953	VH
56140	0.0654206	M
56154	0.168224	H
56155	0.168224	H
56162	0.158879	H
56163	0.168224	H
56641	0.0280374	L
56642	0.0280374	L
56654	0.205607	H
56662	0.205607	H
56663	0.205607	H
56820	0.0654206	M
56834	0.168224	H
56843	0.0373832	L
57321	0.0841121	M
57334	0.205607	H
57342	0.214953	VH
57500	0.0560748	L
57513	0.17757	H
57514	0.271028	VH
57523	0.0373832	L
57524	0.0373832	L
58001	0.0841121	M
58014	0.205607	H
58015	0.205607	H
58021	0.205607	H
58022	0.214953	VH
58180	0.0654206	M
58191	0.0747664	M
58192	0.0747664	M
58193	0.0747664	M
58204	0.0280374	L
58681	0.0841121	M
58695	0.205607	H
58696	0.205607	H
58697	0.205607	H
58698	0.205607	H
58699	0.205607	H
58700	0.205607	H
58701	0.205607	H
58702	0.214953	VH
58703	0.214953	VH
58860	0.0654206	M
58870	0.0654206	M
58871	0.0654206	M
58884	0.046729	L
59360	0.0841121	M
59361	0.0841121	M
59383	0.214953	VH
59540	0.0560748	L
59550	0.186916	H
59564	0.046729	L
60037	0.0186916	L
60038	0.0186916	L
60039	0.0747664	M
60040	0.0841121	M
60063	0.214953	VH
60220	0.0560748	L
60221	0.0654206	M
60222	0.17757	H
60223	0.17757	H
60225	0.158879	H
60226	0.158879	H
60229	0.168224	H
60230	0.168224	H
60244	0.186916	H
60572	0.0186916	L
60719	0.0841121	M
60720	0.0841121	M
60743	0.214953	VH
60895	0.0654206	M
60896	0.0654206	M
60897	0.0747664	M
60898	0.0747664	M
60899	0.0654206	M
60900	0.186916	H
60901	0.196262	H
60902	0.186916	H
60903	0.168224	H
60904	0.168224	H
60905	0.168224	H
60906	0.17757	H
60907	0.168224	H
60908	0.17757	H
60909	0.17757	H
60910	0.168224	H
60911	0.168224	H
60912	0.168224	H
60913	0.168224	H
60924	0.186916	H
61399	0.0841121	M
61421	0.214953	VH
61422	0.214953	VH
61423	0.214953	VH
61562	0.0186916	L
61563	0.0186916	L
61564	0.0186916	L
61565	0.0186916	L
61566	0.0280374	L
61567	0.0186916	L
61568	0.0186916	L
61569	0.00934579	VL
61570	0.0186916	L
61571	0.0186916	L
61572	0.00934579	VL
61573	0.0654206	M
61574	0.0654206	M
61575	0.0654206	M
61584	0.168224	H
61585	0.168224	H
61586	0.168224	H
61587	0.17757	H
61588	0.168224	H
61593	0.168224	H
61594	0.168224	H
61604	0.186916	H
62079	0.0841121	M
62080	0.0841121	M
62101	0.214953	VH
62244	0.0186916	L
62245	0.0186916	L
62263	0.168224	H
62264	0.168224	H
62274	0.168224	H
62275	0.168224	H
62284	0.17757	H
62288	0.17757	H
62289	0.168224	H
62760	0.0841121	M
62761	0.0841121	M
62778	0.224299	VH
62779	0.224299	VH
62780	0.214953	VH
62781	0.214953	VH
62782	0.214953	VH
62942	0.168224	H
62943	0.168224	H
62955	0.168224	H
62956	0.168224	H
62961	0.17757	H
62962	0.17757	H
62963	0.17757	H
62964	0.17757	H
62967	0.17757	H
62968	0.168224	H
62969	0.168224	H
63439	0.0841121	M
63440	0.130841	H
63458	0.0654206	M
63622	0.168224	H
63636	0.168224	H
63637	0.168224	H
63638	0.168224	H
63639	0.168224	H
63640	0.168224	H
63641	0.17757	H
63647	0.168224	H
63649	0.168224	H
63650	0.168224	H
64119	0.0841121	M
64120	0.130841	H
64137	0.0654206	M
64138	0.0654206	M
64302	0.168224	H
64318	0.168224	H
64319	0.168224	H
64327	0.168224	H
64330	0.0186916	L
64800	0.130841	H
64817	0.0654206	M
64818	0.0654206	M
64982	0.168224	H
64999	0.168224	H
65000	0.168224	H
65001	0.168224	H
65007	0.17757	H
65010	0.0186916	L
65480	0.130841	H
65481	0.0654206	M
65497	0.0654206	M
65498	0.0654206	M
65662	0.168224	H
65681	0.168224	H
65682	0.168224	H
65683	0.168224	H
65684	0.168224	H
65685	0.168224	H
65686	0.168224	H
65687	0.17757	H
65689	0.0186916	L
65690	0.00934579	VL
66160	0.0654206	M
66161	0.0654206	M
66177	0.0747664	M
66342	0.168224	H
66364	0.168224	H
66365	0.168224	H
66368	0.0280374	L
66369	0.0186916	L
66840	0.0654206	M
66841	0.0654206	M
66853	0.0747664	M
66854	0.0747664	M
66855	0.0747664	M
66856	0.0747664	M
66857	0.0747664	M
67022	0.168224	H
67036	0.214953	VH
67037	0.214953	VH
67038	0.214953	VH
67044	0.168224	H
67047	0.0186916	L
67048	0.0186916	L
67520	0.0654206	M
67521	0.0654206	M
67531	0.0747664	M
67532	0.0747664	M
67533	0.0747664	M
67534	0.0747664	M
67702	0.168224	H
67703	0.168224	H
67704	0.168224	H
67705	0.168224	H
67706	0.168224	H
67715	0.214953	VH
67716	0.214953	VH
67718	0.0841121	M
67724	0.168224	H
67725	0.17757	H
67727	0.0186916	L
68201	0.0654206	M
68209	0.0747664	M
68210	0.0747664	M
68211	0.0747664	M
68386	0.168224	H
68393	0.214953	VH
68394	0.214953	VH
68395	0.214953	VH
68396	0.0841121	M
68397	0.0841121	M
68398	0.0841121	M
68404	0.17757	H
68405	0.17757	H
68407	0.0186916	L
68880	0.0654206	M
68881	0.0654206	M
68888	0.0654206	M
68889	0.0747664	M
69066	0.168224	H
69069	0.214953	VH
69070	0.214953	VH
69071	0.214953	VH
69072	0.214953	VH
69073	0.214953	VH
69075	0.0841121	M
69076	0.0841121	M
69085	0.168224	H
69087	0.0186916	L
69088	0.0186916	L
69091	0.00934579	VL
69092	0.00934579	VL
69093	0.00934579	VL
69559	0.0654206	M
69560	0.0654206	M
69561	0.0654206	M
69568	0.0747664	M
69743	0.214953	VH
69746	0.168224	H
69747	0.214953	VH
69748	0.214953	VH
69749	0.214953	VH
69752	0.214953	VH
69753	0.214953	VH
69755	0.0841121	M
69765	0.168224	H
69768	0.0186916	L
69769	0.00934579	VL
69770	0.00934579	VL
69771	0.00934579	VL
69772	0.00934579	VL
69773	0	VL
69774	0.00934579	VL
69775	0.00934579	VL
69776	0.00934579	VL
69777	0.00934579	VL
70237	0.0654206	M
70238	0.0654206	M
70239	0.0654206	M
70240	0.0654206	M
70241	0.0654206	M
70242	0.0654206	M
70243	0.0654206	M
70247	0.0654206	M
70248	0.0654206	M
70423	0.214953	VH
70424	0.214953	VH
70425	0.214953	VH
70426	0.214953	VH
70427	0.214953	VH
70435	0.0841121	M
70436	0.0841121	M
70445	0.168224	H
70446	0.168224	H
70447	0.00934579	VL
70448	0.00934579	VL
70457	0.00934579	VL
70458	0.00934579	VL
70459	0.00934579	VL
70917	0.0654206	M
70923	0.0654206	M
70924	0.0654206	M
70927	0.0747664	M
70928	0.0654206	M
71103	0.0841121	M
71115	0.0841121	M
71116	0.0841121	M
71125	0.168224	H
71126	0.168224	H
71127	0.0186916	L
71139	0.00934579	VL
71594	0.0654206	M
71595	0.0654206	M
71596	0.0560748	L
71597	0.0747664	M
71604	0.0654206	M
71605	0.0654206	M
71606	0.0654206	M
71607	0.0654206	M
71608	0.0654206	M
71782	0.0841121	M
71783	0.0841121	M
71795	0.0841121	M
71796	0.0841121	M
71804	0.205607	H
71805	0.168224	H
71806	0.00934579	VL
71807	0.00934579	VL
72272	0.0654206	M
72273	0.0654206	M
72274	0.0654206	M
72277	0.0654206	M
72462	0.0841121	M
72475	0.0841121	M
72476	0.0747664	M
72483	0.0747664	M
72484	0.205607	H
72485	0.168224	H
72486	0.0186916	L
72487	0.00934579	VL
72666	0.121495	M
72667	0.140187	H
72668	0.130841	H
72669	0.11215	M
72952	0.0654206	M
73142	0.0841121	M
73155	0.0841121	M
73156	0.0841121	M
73160	0.0280374	L
73161	0.0841121	M
73162	0.0747664	M
73163	0.0747664	M
73348	0.130841	H
73349	0.130841	H
73380	0.046729	L
73631	0.0654206	M
73632	0.0654206	M
73822	0.0934579	M
73836	0.0841121	M
73837	0.0747664	M
73838	0.0841121	M
73839	0.0841121	M
73840	0.0280374	L
73841	0.0280374	L
74060	0.0373832	L
74310	0.0654206	M
74311	0.0654206	M
74493	0.0841121	M
74494	0.0841121	M
74495	0.0841121	M
74496	0.0841121	M
74497	0.0841121	M
74502	0.0841121	M
74519	0.0747664	M
74520	0.0186916	L
74740	0.0560748	L
74990	0.0654206	M
74991	0.0654206	M
75172	0.0841121	M
75173	0.0841121	M
75177	0.0841121	M
75179	0.0841121	M
75180	0.0841121	M
75181	0.0841121	M
75182	0.0841121	M
75199	0.0186916	L
75420	0.0560748	L
75671	0.0560748	L
75852	0.0841121	M
75857	0.0841121	M
75858	0.0841121	M
75859	0.0841121	M
75878	0.0186916	L
75879	0.0186916	L
76100	0.0560748	L
76351	0.0560748	L
76352	0.0560748	L
76532	0.0841121	M
76557	0.0186916	L
76558	0.0186916	L
76780	0.0560748	L
77032	0.0560748	L
77203	0.0841121	M
77205	0.0841121	M
77206	0.0841121	M
77207	0.0841121	M
77208	0.0841121	M
77209	0.0841121	M
77210	0.0841121	M
77211	0.0841121	M
77212	0.0841121	M
77237	0.0841121	M
77460	0.0654206	M
77712	0.0654206	M
77713	0.0654206	M
77883	0.0841121	M
77917	0.0747664	M
78140	0.0654206	M
78379	0.0654206	M
78380	0.0654206	M
78381	0.0654206	M
78393	0.0654206	M
78394	0.0654206	M
78562	0.0280374	L
78563	0.0186916	L
78564	0.0186916	L
78565	0.0747664	M
78566	0.0654206	M
78567	0.0654206	M
78568	0.0654206	M
78597	0.0186916	L
78617	0.0280374	L
78820	0.140187	H
79057	0.0280374	L
79058	0.0280374	L
79059	0.0186916	L
79061	0.0654206	M
79074	0.0654206	M
79075	0.0654206	M
79076	0.0654206	M
79077	0.0654206	M
79078	0.0934579	M
79243	0.0280374	L
79244	0.0280374	L
79246	0.0654206	M
79247	0.0654206	M
79248	0.0747664	M
79249	0.0747664	M
79277	0.0186916	L
79278	0.0186916	L
79279	0.0186916	L
79295	0.0280374	L
79296	0.0186916	L
79297	0.0654206	M
79500	0.102804	M
79737	0.0280374	L
79738	0.0280374	L
79741	0.0654206	M
79757	0.0747664	M
79758	0.0841121	M
79759	0.0747664	M
79921	0	VL
79922	0.00934579	VL
79929	0.0654206	M
79930	0.0654206	M
79957	0.0654206	M
79959	0.0186916	L
79974	0.0186916	L
79975	0.0186916	L
80180	0.102804	M
80418	0.0280374	L
80421	0.0654206	M
80422	0.0560748	L
80437	0.0560748	L
80438	0.0654206	M
80439	0.0747664	M
80601	0	VL
80602	0.00934579	VL
80610	0.0654206	M
80611	0.0654206	M
80637	0.0654206	M
80639	0.0560748	L
80640	0.0560748	L
80653	0.102804	M
80654	0.11215	M
80860	0.149533	H
81102	0.0654206	M
81103	0.046729	L
81104	0.046729	L
81105	0.046729	L
81118	0.0560748	L
81119	0.0747664	M
81281	0.0186916	L
81282	0.0186916	L
81291	0.0654206	M
81316	0.0747664	M
81317	0.0560748	L
81318	0.0560748	L
81319	0.0560748	L
81320	0.0560748	L
81332	0.0934579	M
81333	0.0934579	M
81334	0.121495	M
81540	0.0841121	M
81785	0.046729	L
81786	0.046729	L
81792	0.0560748	L
81793	0.0560748	L
81794	0.0560748	L
81795	0.0560748	L
81796	0.0560748	L
81797	0.0560748	L
81798	0.0560748	L
81799	0.0654206	M
81961	0.0186916	L
81962	0.0186916	L
81963	0.0186916	L
81964	0.0186916	L
81965	0.0280374	L
81966	0.0747664	M
81967	0.0747664	M
81971	0.0654206	M
81996	0.102804	M
81997	0.0747664	M
81998	0.0654206	M
81999	0.0560748	L
82000	0.0560748	L
82010	0	VL
82011	0.0934579	M
82012	0.102804	M
82220	0.11215	M
82466	0.0560748	L
82467	0.046729	L
82471	0.0560748	L
82472	0.0560748	L
82475	0.0560748	L
82479	0.0747664	M
82643	0.0186916	L
82644	0.0186916	L
82646	0.0186916	L
82647	0.0747664	M
82651	0.0654206	M
82652	0.0654206	M
82676	0.0841121	M
82677	0.0841121	M
82680	0.0560748	L
82689	0.0560748	L
82690	0.0747664	M
82701	0.00934579	VL
83147	0.046729	L
83150	0.0560748	L
83151	0.0560748	L
83159	0.0747664	M
83327	0.0747664	M
83332	0.0654206	M
83357	0.130841	H
83358	0.0560748	L
83359	0.0560748	L
83360	0.0560748	L
83367	0.0560748	L
83368	0.0654206	M
83369	0.0841121	M
83381	0.00934579	VL
83827	0.0654206	M
83828	0.0560748	L
83829	0.0560748	L
83830	0.0560748	L
83839	0.0654206	M
84007	0.0747664	M
84012	0.0654206	M
84013	0.0654206	M
84014	0.0654206	M
84037	0.0841121	M
84038	0.0560748	L
84039	0.0560748	L
84040	0.0560748	L
84041	0.0560748	L
84042	0.0560748	L
84043	0.0560748	L
84044	0.0560748	L
84045	0.0560748	L
84046	0.0560748	L
84047	0.0654206	M
84060	0.00934579	VL
84061	0.00934579	VL
84507	0.046729	L
84508	0.0560748	L
84509	0.0560748	L
84518	0.0654206	M
84519	0.0747664	M
84686	0.0747664	M
84687	0.0747664	M
84694	0.0654206	M
84718	0.0654206	M
84726	0.0654206	M
84740	0.00934579	VL
85184	0.0654206	M
85185	0.0560748	L
85186	0.0654206	M
85187	0.0560748	L
85188	0.0560748	L
85198	0.0747664	M
85366	0.0747664	M
85374	0.0654206	M
85398	0.00934579	VL
85406	0.0747664	M
85420	0.00934579	VL
85862	0.0560748	L
85863	0.0747664	M
85864	0.0560748	L
85865	0.0654206	M
85866	0.0560748	L
85878	0.0747664	M
85879	0.0747664	M
85880	0.0747664	M
85885	0.0654206	M
85886	0.0560748	L
85887	0.0560748	L
85888	0.0560748	L
86046	0.0747664	M
86047	0.0747664	M
86054	0.0654206	M
86078	0.0747664	M
86086	0.0747664	M
86087	0.0747664	M
86100	0.00934579	VL
86239	0.0186916	L
86240	0.0186916	L
86541	0.0280374	L
86542	0.0560748	L
86559	0.0747664	M
86560	0.0747664	M
86564	0.0747664	M
86565	0.0654206	M
86566	0.0560748	L
86567	0.0560748	L
86568	0.046729	L
86569	0.046729	L
86570	0.046729	L
86580	0.0841121	M
86581	0.0841121	M
86717	0	VL
86718	0	VL
86719	0	VL
86720	0.0186916	L
86721	0.0186916	L
86725	0.0186916	L
86726	0.0186916	L
86727	0.0747664	M
86734	0.0654206	M
86758	0.0747664	M
86759	0.0934579	M
86767	0.0934579	M
86768	0.0841121	M
86780	0.00934579	VL
86918	0.0934579	M
86919	0.0934579	M
86920	0.0186916	L
86921	0.00934579	VL
86922	0.00934579	VL
86923	0.00934579	VL
86925	0.0280374	L
86926	0.102804	M
87221	0.0654206	M
87239	0.0747664	M
87240	0.0747664	M
87241	0.0747664	M
87242	0.0747664	M
87244	0.0747664	M
87249	0.046729	L
87250	0.046729	L
87259	0.0934579	M
87260	0.0841121	M
87261	0.0934579	M
87262	0.0934579	M
87263	0.0654206	M
87265	0.0747664	M
87266	0.0747664	M
87401	0	VL
87404	0.0186916	L
87405	0.0186916	L
87406	0.0186916	L
87407	0.0747664	M
87410	0.0654206	M
87411	0.0654206	M
87414	0.0747664	M
87439	0.0841121	M
87440	0.0654206	M
87448	0.046729	L
87460	0.00934579	VL
87597	0.00934579	VL
87598	0.121495	M
87603	0.0280374	L
87604	0.0280374	L
87605	0.0280374	L
87606	0.0280374	L
87607	0.102804	M
87608	0.102804	M
87922	0.0654206	M
87923	0.0747664	M
87924	0.0747664	M
87930	0.0560748	L
87931	0.0560748	L
87938	0.0654206	M
87939	0.0934579	M
87943	0.0654206	M
87944	0.0654206	M
87945	0.0747664	M
87946	0.0747664	M
87949	0.0654206	M
87950	0.0560748	L
87951	0.0560748	L
87952	0.0654206	M
87953	0.00934579	VL
88078	0	VL
88079	0	VL
88080	0	VL
88081	0	VL
88082	0	VL
88083	0.0186916	L
88084	0.0186916	L
88085	0.0186916	L
88086	0.0747664	M
88087	0.0747664	M
88088	0.0654206	M
88089	0.0747664	M
88090	0.0654206	M
88091	0.0747664	M
88094	0.0654206	M
88095	0.0654206	M
88120	0.0747664	M
88121	0.0186916	L
88128	0.0560748	L
88140	0.00934579	VL
88277	0.00934579	VL
88288	0.0280374	L
88603	0.0654206	M
88604	0.0654206	M
88610	0.0560748	L
88611	0.0560748	L
88618	0.0747664	M
88624	0.00934579	VL
88626	0.0747664	M
88627	0.0654206	M
88628	0.0654206	M
88629	0.0654206	M
88630	0.00934579	VL
88633	0.00934579	VL
88770	0.0654206	M
88771	0.0654206	M
88775	0.0654206	M
88800	0.0654206	M
88808	0.0654206	M
88820	0.00934579	VL
88968	0.046729	L
88969	0.046729	L
89283	0.0654206	M
89284	0.0654206	M
89290	0.0560748	L
89298	0.0560748	L
89299	0.0934579	M
89303	0.0373832	L
89304	0.00934579	VL
89310	0.00934579	VL
89313	0.00934579	VL
89314	0.00934579	VL
89449	0.0654206	M
89450	0.0654206	M
89451	0.0654206	M
89455	0.0654206	M
89456	0.0654206	M
89480	0.0654206	M
89487	0.0373832	L
89488	0.0280374	L
89500	0.00934579	VL
89501	0.00934579	VL
89649	0.0280374	L
89963	0.0186916	L
89964	0.0186916	L
89969	0.0560748	L
89970	0.0560748	L
89971	0.0560748	L
89972	0.0560748	L
89973	0.0560748	L
89979	0.0934579	M
89982	0.0373832	L
89983	0.0373832	L
89984	0.00934579	VL
89990	0.00934579	VL
89994	0.0186916	L
89995	0.0186916	L
90129	0.0654206	M
90131	0.0654206	M
90132	0.0654206	M
90133	0.0654206	M
90134	0.0654206	M
90135	0.0654206	M
90136	0.0654206	M
90159	0.0654206	M
90160	0.0654206	M
90161	0.00934579	VL
90162	0.00934579	VL
90163	0.00934579	VL
90164	0.00934579	VL
90165	0.00934579	VL
90166	0.0373832	L
90167	0.046729	L
90174	0.0186916	L
90175	0.0186916	L
90176	0.0280374	L
90177	0.0186916	L
90178	0.0186916	L
90181	0.00934579	VL
90182	0.00934579	VL
90329	0.0280374	L
90330	0.0280374	L
90643	0.0280374	L
90649	0.0560748	L
90650	0.0560748	L
90651	0.0560748	L
90652	0.0560748	L
90653	0.0560748	L
90654	0.0560748	L
90655	0.0654206	M
90659	0.0841121	M
90662	0.0373832	L
90669	0.0373832	L
90670	0.0186916	L
90675	0.0280374	L
90763	0	VL
90808	0.0654206	M
90809	0.0654206	M
90815	0.0747664	M
90816	0.0654206	M
90820	0.0654206	M
90821	0.0654206	M
90822	0.0654206	M
90823	0.0654206	M
90835	0.0654206	M
90837	0.0747664	M
90838	0.0654206	M
90839	0.0654206	M
90844	0.00934579	VL
90845	0.00934579	VL
90846	0.00934579	VL
90847	0.0186916	L
90852	0.0280374	L
90853	0.00934579	VL
90854	0.0186916	L
90858	0.0186916	L
90859	0.0186916	L
90860	0.0186916	L
90861	0.0280374	L
90862	0.0280374	L
90863	0.0186916	L
90864	0.0186916	L
91007	0.0654206	M
91008	0.0654206	M
91009	0.0560748	L
91010	0.00934579	VL
91011	0.00934579	VL
91012	0.0186916	L
91013	0.0186916	L
91322	0.0186916	L
91323	0.0186916	L
91335	0.0654206	M
91336	0.0654206	M
91337	0.0654206	M
91338	0.0654206	M
91339	0.0841121	M
91342	0.0373832	L
91343	0.00934579	VL
91349	0.046729	L
91443	0	VL
91475	0.0186916	L
91488	0.0654206	M
91496	0.0654206	M
91499	0.0654206	M
91500	0.0654206	M
91503	0.0654206	M
91504	0.0654206	M
91505	0.0654206	M
91506	0.0654206	M
91514	0.0654206	M
91515	0.0654206	M
91516	0.0654206	M
91517	0.0654206	M
91518	0.0654206	M
91526	0.00934579	VL
91527	0.00934579	VL
91528	0.00934579	VL
91529	0.0280374	L
91530	0.0373832	L
91531	0.0280374	L
91532	0.0280374	L
91544	0.0186916	L
91545	0.0186916	L
91546	0.0186916	L
91686	0.0654206	M
91687	0.0747664	M
91688	0.0560748	L
91689	0.0373832	L
91690	0.00934579	VL
91691	0.00934579	VL
91692	0.0186916	L
91693	0.0280374	L
92003	0.0186916	L
92016	0.0373832	L
92017	0.0841121	M
92018	0.0747664	M
92022	0.00934579	VL
92023	0.00934579	VL
92024	0.00934579	VL
92029	0.046729	L
92030	0.00934579	VL
92123	0	VL
92124	0	VL
92132	0.0280374	L
92133	0.00934579	VL
92155	0.0186916	L
92156	0.0186916	L
92167	0.0654206	M
92168	0.0654206	M
92176	0.0654206	M
92177	0.0654206	M
92178	0.0654206	M
92179	0.0654206	M
92186	0.0654206	M
92187	0.0654206	M
92188	0.0654206	M
92189	0.0654206	M
92190	0.0654206	M
92191	0.0654206	M
92192	0.0654206	M
92193	0.0654206	M
92194	0.0654206	M
92208	0.00934579	VL
92209	0.0373832	L
92210	0.0280374	L
92226	0.0186916	L
92227	0.0186916	L
92228	0.0186916	L
92229	0.0186916	L
92368	0.0654206	M
92369	0.046729	L
92683	0.0186916	L
92696	0.0373832	L
92704	0.0186916	L
92710	0.0560748	L
92803	0.00934579	VL
92812	0.0373832	L
92813	0.00934579	VL
92836	0.0186916	L
92847	0.0747664	M
92869	0.0654206	M
92872	0.0654206	M
92873	0.0654206	M
92888	0.00934579	VL
92889	0.0280374	L
92890	0.0186916	L
92909	0.0186916	L
92910	0	VL
93020	0.158879	H
93021	0.102804	M
93022	0.0934579	M
93359	0.0186916	L
93360	0.0280374	L
93361	0.0186916	L
93362	0.0186916	L
93363	0.0373832	L
93375	0.0373832	L
93376	0.0373832	L
93384	0.0186916	L
93481	0.0186916	L
93482	0.00934579	VL
93483	0.0280374	L
93492	0.0373832	L
93500	0.0186916	L
93501	0.0186916	L
93502	0.0186916	L
93516	0.0186916	L
93517	0.0186916	L
93527	0.0747664	M
93528	0.0747664	M
93551	0.0654206	M
93552	0.0654206	M
93568	0.00934579	VL
93590	0	VL
93591	0	VL
93700	0.046729	L
93701	0.102804	M
93702	0.0934579	M
94038	0.0186916	L
94039	0.0280374	L
94056	0.0280374	L
94057	0.0280374	L
94161	0.0186916	L
94162	0.0280374	L
94172	0.0373832	L
94179	0.00934579	VL
94180	0.0186916	L
94181	0.0186916	L
94182	0.0186916	L
94184	0.00934579	VL
94197	0.0186916	L
94198	0.00934579	VL
94200	0.0186916	L
94201	0.0186916	L
94208	0.0747664	M
94230	0.0654206	M
94231	0.0654206	M
94247	0.00934579	VL
94248	0.00934579	VL
94271	0	VL
94272	0	VL
94378	0.0841121	M
94379	0.046729	L
94380	0.046729	L
94702	0.0186916	L
94703	0.0186916	L
94714	0.0186916	L
94715	0.0186916	L
94716	0.0186916	L
94717	0.0186916	L
94718	0.0186916	L
94737	0.0280374	L
94738	0.0280374	L
94835	0.0280374	L
94836	0.0280374	L
94839	0.00934579	VL
94840	0.00934579	VL
94841	0.0186916	L
94842	0.0280374	L
94852	0.0373832	L
94859	0.0186916	L
94860	0.0186916	L
94861	0.0186916	L
94862	0.0186916	L
94864	0.00934579	VL
94878	0.00934579	VL
94879	0.00934579	VL
94880	0.00934579	VL
94881	0.0186916	L
94882	0.0186916	L
94888	0	VL
94889	0	VL
94909	0.0654206	M
94910	0.0654206	M
94926	0.00934579	VL
94927	0.00934579	VL
94952	0	VL
94953	0	VL
95383	0.0186916	L
95384	0.0186916	L
95393	0.140187	H
95394	0.0186916	L
95417	0.0280374	L
95418	0	VL
95516	0.0280374	L
95517	0.0280374	L
95519	0.00934579	VL
95520	0.0186916	L
95521	0.0280374	L
95522	0.0280374	L
95532	0.0280374	L
95533	0.0373832	L
95539	0.00934579	VL
95540	0.00934579	VL
95541	0.00934579	VL
95542	0.00934579	VL
95544	0.00934579	VL
95562	0.00934579	VL
95569	0.00934579	VL
95570	0.00934579	VL
95571	0.00934579	VL
95572	0.00934579	VL
95573	0.00934579	VL
95589	0.0654206	M
95604	0.00934579	VL
95605	0.00934579	VL
95606	0.00934579	VL
95633	0	VL
95634	0	VL
96052	0.0280374	L
96064	0.0280374	L
96073	0	VL
96074	0.00934579	VL
96098	0.00934579	VL
96099	0.00934579	VL
96197	0.0280374	L
96198	0.0280374	L
96199	0.00934579	VL
96202	0.0280374	L
96213	0.0280374	L
96219	0.0186916	L
96220	0.00934579	VL
96221	0.00934579	VL
96222	0.00934579	VL
96224	0.00934579	VL
96242	0.00934579	VL
96243	0.00934579	VL
96249	0.00934579	VL
96251	0.00934579	VL
96253	0.00934579	VL
96254	0.00934579	VL
96255	0.00934579	VL
96256	0.00934579	VL
96267	0.0654206	M
96268	0.0654206	M
96269	0.0654206	M
96284	0.00934579	VL
96285	0.00934579	VL
96286	0.00934579	VL
96310	0	VL
96311	0	VL
96312	0	VL
96313	0	VL
96314	0	VL
96732	0.0560748	L
96733	0.0186916	L
96743	0.0186916	L
96744	0.0186916	L
96753	0.00934579	VL
96778	0.00934579	VL
96877	0.0280374	L
96878	0.0280374	L
96879	0.0280374	L
96882	0.0280374	L
96883	0.0280374	L
96893	0.00934579	VL
96899	0.00934579	VL
96900	0.00934579	VL
96901	0.00934579	VL
96902	0.00934579	VL
96904	0.00934579	VL
96923	0.00934579	VL
96924	0.00934579	VL
96928	0.00934579	VL
96929	0.00934579	VL
96936	0.00934579	VL
96945	0.0654206	M
96946	0.0654206	M
96947	0.0654206	M
96965	0.00934579	VL
96966	0.00934579	VL
96967	0.00934579	VL
96987	0	VL
96988	0	VL
96989	0	VL
96990	0	VL
97412	0.0186916	L
97413	0.0280374	L
97431	0.11215	M
97432	0.11215	M
97433	0	VL
97552	0.0186916	L
97553	0.0186916	L
97557	0.0280374	L
97562	0.0280374	L
97563	0.0280374	L
97573	0.00934579	VL
97579	0.00934579	VL
97581	0.00934579	VL
97584	0.00934579	VL
97585	0.00934579	VL
97604	0.00934579	VL
97607	0.00934579	VL
97608	0.00934579	VL
97616	0.00934579	VL
97617	0.00934579	VL
97618	0.00934579	VL
97619	0.00934579	VL
97620	0.00934579	VL
97625	0.0654206	M
97626	0.00934579	VL
97627	0.00934579	VL
97634	0.00934579	VL
97635	0.00934579	VL
97636	0.00934579	VL
97646	0.00934579	VL
97647	0.00934579	VL
97665	0.00934579	VL
97666	0	VL
97667	0	VL
98092	0.0373832	L
98093	0.0654206	M
98112	0.11215	M
98233	0.0186916	L
98236	0.0186916	L
98237	0.0186916	L
98242	0.00934579	VL
98243	0.0280374	L
98248	0.046729	L
98249	0.0280374	L
98250	0.0280374	L
98252	0.0186916	L
98253	0.00934579	VL
98259	0.00934579	VL
98261	0.00934579	VL
98264	0.00934579	VL
98265	0.00934579	VL
98284	0.00934579	VL
98285	0.00934579	VL
98286	0.00934579	VL
98287	0.00934579	VL
98300	0.00934579	VL
98301	0.00934579	VL
98305	0	VL
98306	0.00934579	VL
98307	0.00934579	VL
98308	0.00934579	VL
98311	0.00934579	VL
98312	0.00934579	VL
98313	0.00934579	VL
98314	0.00934579	VL
98316	0.00934579	VL
98317	0.00934579	VL
98320	0.0186916	L
98321	0.00934579	VL
98326	0.00934579	VL
98327	0.00934579	VL
98345	0	VL
98417	0	VL
98792	0.121495	M
98913	0.0373832	L
98914	0.0373832	L
98915	0.0186916	L
98916	0.0186916	L
98922	0.00934579	VL
98923	0.00934579	VL
98924	0.00934579	VL
98925	0.00934579	VL
98926	0.046729	L
98927	0.046729	L
98928	0.046729	L
98929	0.0280374	L
98930	0.0280374	L
98931	0.0186916	L
98932	0	VL
98933	0.00934579	VL
98939	0.00934579	VL
98940	0.00934579	VL
98941	0.00934579	VL
98945	0.00934579	VL
98946	0.00934579	VL
98965	0.00934579	VL
98967	0.00934579	VL
98968	0.00934579	VL
98969	0.00934579	VL
98970	0.00934579	VL
98981	0.00934579	VL
98982	0.00934579	VL
98985	0	VL
98986	0.00934579	VL
98988	0.00934579	VL
98989	0.00934579	VL
98990	0.00934579	VL
98991	0.00934579	VL
98997	0.00934579	VL
98998	0.00934579	VL
98999	0.00934579	VL
99000	0.00934579	VL
99001	0.00934579	VL
99002	0.00934579	VL
99006	0.00934579	VL
99007	0.00934579	VL
99024	0.00934579	VL
99025	0	VL
99450	0.0841121	M
99451	0.0841121	M
99472	0.11215	M
99473	0.11215	M
99602	0.00934579	VL
99603	0.00934579	VL
99605	0.00934579	VL
99606	0.00934579	VL
99607	0.0280374	L
99612	0.00934579	VL
99613	0.00934579	VL
99618	0.00934579	VL
99619	0	VL
99620	0	VL
99625	0.00934579	VL
99626	0.00934579	VL
99645	0.00934579	VL
99646	0.00934579	VL
99648	0.00934579	VL
99649	0.00934579	VL
99662	0.00934579	VL
99664	0	VL
99665	0	VL
99669	0.00934579	VL
99670	0.00934579	VL
99682	0.00934579	VL
99683	0.00934579	VL
99685	0.00934579	VL
99686	0.00934579	VL
99687	0.00934579	VL
99688	0.00934579	VL
99704	0.00934579	VL
99816	0.0186916	L
99827	0.28972	VH
99828	0.28972	VH
99829	0.28972	VH
99830	0.0186916	L
99831	0.0747664	M
100127	0.0560748	L
100128	0.0560748	L
100129	0.0560748	L
100130	0.0747664	M
100131	0.0654206	M
100153	0.00934579	VL
100154	0.00934579	VL
100268	0.0186916	L
100269	0.0186916	L
100281	0.00934579	VL
100282	0.00934579	VL
100287	0.00934579	VL
100288	0.0280374	L
100292	0.00934579	VL
100293	0.00934579	VL
100294	0	VL
100295	0	VL
100296	0	VL
100297	0	VL
100298	0	VL
100299	0	VL
100300	0	VL
100301	0	VL
100305	0	VL
100306	0	VL
100326	0.00934579	VL
100327	0	VL
100328	0.00934579	VL
100342	0.00934579	VL
100343	0.00934579	VL
100344	0.00934579	VL
100363	0.00934579	VL
100365	0.00934579	VL
100367	0.00934579	VL
100368	0.00934579	VL
100382	0.00934579	VL
100383	0.00934579	VL
100384	0.00934579	VL
100385	0.00934579	VL
100496	0.0186916	L
100497	0.0186916	L
100508	0.28972	VH
100509	0.28972	VH
100510	0.0186916	L
100511	0.0841121	M
100834	0	VL
100835	0	VL
100836	0	VL
100949	0.0373832	L
100950	0.0373832	L
100951	0.0373832	L
100961	0.00934579	VL
100967	0.00934579	VL
100968	0.00934579	VL
100981	0	VL
100982	0	VL
100983	0.00934579	VL
100985	0	VL
100986	0	VL
101007	0	VL
101008	0	VL
101009	0	VL
101023	0	VL
101024	0	VL
101043	0.00934579	VL
101045	0.00934579	VL
101048	0.00934579	VL
101049	0.00934579	VL
101062	0.0186916	L
101065	0.00934579	VL
101177	0.0186916	L
101178	0.0186916	L
101184	0.00934579	VL
101190	0.28972	VH
101191	0.28972	VH
101625	0.00934579	VL
101630	0.0373832	L
101631	0.0280374	L
101633	0.0280374	L
101634	0.0280374	L
101635	0.00934579	VL
101636	0.00934579	VL
101637	0	VL
101638	0.00934579	VL
101639	0.00934579	VL
101640	0.00934579	VL
101641	0.00934579	VL
101648	0	VL
101649	0	VL
101662	0	VL
101663	0.00934579	VL
101664	0	VL
101665	0	VL
101666	0	VL
101687	0	VL
101688	0	VL
101703	0	VL
101704	0	VL
101723	0.00934579	VL
101724	0.00934579	VL
101725	0.00934579	VL
101729	0.00934579	VL
101742	0.00934579	VL
101743	0.00934579	VL
101744	0.00934579	VL
101857	0.0280374	L
101864	0.280374	VH
101871	0.28972	VH
101872	0.28972	VH
101873	0.28972	VH
102305	0	VL
102306	0	VL
102307	0.00934579	VL
102308	0.0373832	L
102309	0.0373832	L
102310	0.0373832	L
102311	0.0373832	L
102312	0.0280374	L
102313	0.00934579	VL
102314	0.00934579	VL
102315	0	VL
102316	0	VL
102319	0	VL
102320	0	VL
102329	0	VL
102330	0	VL
102341	0	VL
102342	0	VL
102343	0	VL
102344	0	VL
102346	0	VL
102356	0	VL
102357	0	VL
102358	0	VL
102366	0	VL
102367	0	VL
102368	0	VL
102382	0	VL
102383	0	VL
102409	0.00934579	VL
102410	0.00934579	VL
102411	0.00934579	VL
102422	0	VL
102423	0.00934579	VL
102424	0.00934579	VL
102425	0.00934579	VL
102537	0.0280374	L
102543	0.280374	VH
102544	0.280374	VH
102553	0.28972	VH
102844	0.0373832	L
102845	0.0560748	L
102985	0.00934579	VL
102986	0.00934579	VL
102987	0.00934579	VL
102988	0.00934579	VL
102989	0.0280374	L
102990	0.0280374	L
102991	0.0280374	L
102995	0	VL
102996	0	VL
103010	0	VL
103011	0	VL
103012	0	VL
103020	0	VL
103021	0	VL
103026	0	VL
103032	0	VL
103033	0	VL
103034	0	VL
103035	0	VL
103036	0	VL
103038	0	VL
103039	0	VL
103040	0	VL
103041	0	VL
103042	0	VL
103043	0	VL
103044	0	VL
103046	0	VL
103047	0	VL
103062	0	VL
103063	0	VL
103091	0.00934579	VL
103101	0	VL
103102	0	VL
103216	0.0280374	L
103217	0.0654206	M
103223	0.280374	VH
103233	0.28972	VH
103518	0.0280374	L
103521	0.0560748	L
103522	0.0560748	L
103523	0.0560748	L
103525	0.0280374	L
103526	0.0186916	L
103527	0.0186916	L
103665	0.00934579	VL
103666	0.00934579	VL
103667	0.00934579	VL
103668	0.00934579	VL
103669	0.00934579	VL
103670	0	VL
103671	0	VL
103674	0	VL
103675	0	VL
103690	0	VL
103692	0	VL
103699	0	VL
103700	0	VL
103701	0	VL
103706	0	VL
103707	0	VL
103708	0	VL
103709	0	VL
103710	0	VL
103711	0	VL
103712	0	VL
103720	0	VL
103721	0	VL
103724	0	VL
103725	0	VL
103726	0	VL
103742	0	VL
103743	0	VL
103771	0.00934579	VL
103780	0	VL
103781	0	VL
103896	0.0560748	L
103897	0.0654206	M
103903	0.280374	VH
103904	0.280374	VH
103913	0.28972	VH
104198	0.0560748	L
104199	0.0654206	M
104200	0.0654206	M
104201	0.0654206	M
104202	0.0654206	M
104203	0.102804	M
104206	0.0186916	L
104207	0.0186916	L
104208	0.0186916	L
104354	0	VL
104372	0	VL
104373	0	VL
104374	0	VL
104379	0	VL
104389	0	VL
104405	0	VL
104423	0	VL
104451	0.00934579	VL
104452	0.00934579	VL
104459	0	VL
104460	0	VL
104575	0.0560748	L
104576	0.0560748	L
104584	0.28972	VH
104585	0.28972	VH
104586	0.280374	VH
104587	0.280374	VH
104588	0.280374	VH
104589	0.280374	VH
104590	0.280374	VH
104591	0.280374	VH
104592	0.280374	VH
104593	0.28972	VH
104874	0.0280374	L
104879	0.0560748	L
104880	0.0747664	M
104888	0.0186916	L
104889	0.0186916	L
104890	0.0280374	L
104891	0.0186916	L
105033	0	VL
105034	0	VL
105035	0	VL
105054	0	VL
105055	0	VL
105056	0	VL
105059	0	VL
105085	0	VL
105086	0	VL
105103	0.00934579	VL
105104	0.00934579	VL
105131	0.00934579	VL
105132	0.00934579	VL
105133	0.00934579	VL
105134	0.00934579	VL
105135	0.00934579	VL
105136	0.00934579	VL
105137	0.00934579	VL
105138	0	VL
105139	0	VL
105255	0.0654206	M
105265	0.28972	VH
105266	0.28972	VH
105267	0.28972	VH
105268	0.280374	VH
105269	0.280374	VH
105270	0.280374	VH
105271	0.280374	VH
105272	0.280374	VH
105273	0.28972	VH
105554	0.0934579	M
105560	0.0373832	L
105561	0.046729	L
105571	0.0280374	L
105572	0.0186916	L
105712	0	VL
105713	0	VL
105715	0	VL
105716	0	VL
105717	0	VL
105718	0	VL
105719	0	VL
105736	0	VL
105737	0	VL
105738	0	VL
105739	0	VL
105740	0	VL
105741	0	VL
105742	0	VL
105743	0	VL
105744	0	VL
105745	0	VL
105766	0	VL
105784	0.00934579	VL
105811	0.00934579	VL
105935	0.0560748	L
[truncated: 3,089 more rows]
