# Supplementary material for: Risk of introduction and establishment of alien vertebrate species in transboundary neighboring areas
Source: Nat Commun. 2024 Jan 29;15:870. doi: 10.1038/s41467-024-45025-4 (PMC10824721; doi:10.1038/s41467-024-45025-4)
Supplement: Supplementary file 10 — Source Data [file 41467_2024_45025_MOESM10_ESM.zip › source_data/Fig.4 data.xlsx]

## Sheet: Fig.4a
Pair	Pair_value	Ratio	Class
Canada-United States	0.25	0.40146	RND
Kazakhstan-Russia	0.2	0.0694444	RND
Norway-Sweden	0.15	0.525	RND
Bangladesh-India	0.1	0.897436	RND
Argentina-Chile	0.05	0.736842	RND
Canada-United States	0.25	0.40146	TND
Kazakhstan-Russia	0.2	0.875	TND
Norway-Sweden	0.15	0.4	TND
Bangladesh-India	0.1	0.615385	TND
Argentina-Chile	0.05	0.236842	TND
Canada-United States	0.25	0.635036	BTV
Kazakhstan-Russia	0.2	0.166667	BTV
Norway-Sweden	0.15	0.775	BTV
Bangladesh-India	0.1	0.692308	BTV
Argentina-Chile	0.05	0.0789474	BTV

## Sheet: Fig.4b
Pair	Pair_value	Ratio	Class
Canada-United States	0.25	0.15	LUCF
Mexico-United States	0.2	0.0943396	LUCF
China-India	0.15	0.840909	LUCF
India-Nepal	0.1	0.225	LUCF
India-Pakistan	0.05	0.974359	LUCF
Canada-United States	0.25	0.978571	REA
Mexico-United States	0.2	0.981132	REA
China-India	0.15	0.75	REA
India-Nepal	0.1	1	REA
India-Pakistan	0.05	0.025641	REA

## Sheet: Fig.4c
Pair	Pair_value	Ratio	Class	Group
Canada-United States	0.25	0.518519	RND	Down
Kazakhstan-Russia	0.2	0.223881	RND	Down
Mexico-United States	0.15	0.346154	RND	Down
India-Nepal	0.1	1	RND	Down
Bangladesh-India	0.05	1	RND	Down
Canada-United States	0.25	0.6	TND	Down
Kazakhstan-Russia	0.2	0.850746	TND	Down
Mexico-United States	0.15	0.730769	TND	Down
India-Nepal	0.1	0.425	TND	Down
Bangladesh-India	0.05	0.783784	TND	Down
Canada-United States	0.25	0.814815	BTV	Down
Kazakhstan-Russia	0.2	0.850746	BTV	Down
Mexico-United States	0.15	0.788462	BTV	Down
India-Nepal	0.1	0.825	BTV	Down
Bangladesh-India	0.05	0.945946	BTV	Down
Canada-United States	0.25	0.4	LUCF	Up
Kazakhstan-Russia	0.2	0.462687	LUCF	Up
Mexico-United States	0.15	0.346154	LUCF	Up
India-Nepal	0.1	0.45	LUCF	Up
Bangladesh-India	0.05	0.675676	LUCF	Up
Canada-United States	0.25	0.881481	REA	Up
Kazakhstan-Russia	0.2	0.761194	REA	Up
Mexico-United States	0.15	0.980769	REA	Up
India-Nepal	0.1	1	REA	Up
Bangladesh-India	0.05	0.864865	REA	Up
