# Supplementary material for: Risk of introduction and establishment of alien vertebrate species in transboundary neighboring areas
Source: Nat Commun. 2024 Jan 29;15:870. doi: 10.1038/s41467-024-45025-4 (PMC10824721; doi:10.1038/s41467-024-45025-4)
Supplement: Supplementary file 10 — Source Data [file 41467_2024_45025_MOESM10_ESM.zip › source_data/Fig.5 data.xlsx]

## Sheet: Fig.5a
TARGET_FID	standard_Richness_Fish	Fish_risk_level
10401	0	VL
10404	0	VL
11081	0	VL
11761	0	VL
12441	0	VL
13121	0	VL
13799	0	VL
13800	0	VL
13801	0	VL
14474	0.0215054	L
14475	0.0215054	L
14476	0.0215054	L
14477	0.0215054	L
14478	0.0215054	L
14479	0.0215054	L
15153	0.0215054	L
15154	0.0215054	L
15832	0.0322581	L
15833	0.0322581	L
15834	0.0322581	L
16511	0.0322581	L
16512	0.0322581	L
16513	0.0322581	L
16514	0.0322581	L
17191	0.0322581	L
17871	0.0322581	L
17872	0.0322581	L
18552	0.0322581	L
18553	0.0322581	L
19233	0	VL
19234	0	VL
19913	0	VL
19914	0	VL
20594	0	VL
20595	0.0215054	L
21274	0	VL
21275	0.0215054	L
21954	0	VL
21955	0.0537634	M
22635	0.0537634	M
23315	0.0537634	M
23316	0.0537634	M
23994	0.0537634	M
23995	0.0537634	M
23996	0.0537634	M
24675	0.0537634	M
24676	0.0537634	M
25355	0.0537634	M
26034	0.0322581	L
26035	0.0322581	L
26714	0.0322581	L
27394	0.0322581	L
27395	0.0537634	M
28074	0.0322581	L
28075	0.0537634	M
28754	0.0322581	L
28755	0.0537634	M
29434	0.0537634	M
29435	0.0537634	M
30114	0.0537634	M
30115	0.0752688	M
30795	0.0752688	M
31475	0.0752688	M
32155	0.0645161	M
32156	0.0645161	M
32836	0.0645161	M
32837	0.0645161	M
33516	0.0645161	M
34196	0.0645161	M
34876	0.0967742	M
35556	0.0967742	M
35557	0.0860215	M
36237	0.0645161	M
36238	0.0645161	M
36917	0.0645161	M
36918	0.0430108	M
37597	0.0752688	M
37598	0.0752688	M
38278	0.11828	H
38279	0.107527	H
38958	0.11828	H
38959	0.107527	H
38991	0.0107527	L
39638	0.129032	H
39639	0.107527	H
39671	0.0107527	L
40318	0.129032	H
40342	0.0645161	M
40351	0.0107527	L
40352	0.0107527	L
40998	0.0752688	M
41022	0.0645161	M
41031	0.0107527	L
41032	0.0107527	L
41677	0.0430108	M
41678	0.0430108	M
41702	0.0645161	M
41709	0.0215054	L
41710	0.0322581	L
41711	0.0107527	L
42357	0.0430108	M
42382	0.215054	VH
42388	0.0645161	M
42389	0.0645161	M
43037	0.0430108	M
43038	0.0430108	M
43062	0.215054	VH
43063	0.0645161	M
43066	0.0645161	M
43067	0.0645161	M
43068	0.0645161	M
43234	0.0645161	M
43718	0.0430108	M
43719	0.0430108	M
43742	0.215054	VH
43743	0.0645161	M
43744	0.0645161	M
43745	0.0645161	M
43746	0.0645161	M
43913	0.0537634	M
43914	0.0645161	M
43915	0.0645161	M
43916	0.0645161	M
44398	0.0430108	M
44399	0.0430108	M
44423	0.0645161	M
44424	0.0645161	M
44425	0.0645161	M
44592	0.0537634	M
44593	0.0537634	M
44595	0.0645161	M
44596	0.0645161	M
44597	0.0752688	M
45078	0.0430108	M
45079	0.0430108	M
45104	0.0645161	M
45105	0.0645161	M
45272	0.0537634	M
45273	0.0537634	M
45274	0.0537634	M
45277	0.0752688	M
45759	0.0430108	M
45785	0.0645161	M
45786	0.0645161	M
45931	0.0537634	M
45933	0.0537634	M
45934	0.0537634	M
45935	0.0537634	M
45936	0.0537634	M
45937	0.0537634	M
45953	0.0537634	M
45954	0.0537634	M
45955	0.0537634	M
45956	0.0752688	M
45957	0.0752688	M
46439	0.0430108	M
46440	0.0430108	M
46466	0.0645161	M
46467	0.0645161	M
46611	0.0537634	M
46612	0.0537634	M
46613	0.0537634	M
46617	0.0537634	M
46618	0.0537634	M
46635	0.0537634	M
46636	0.0752688	M
47120	0.0430108	M
47147	0.215054	VH
47148	0.215054	VH
47149	0.0645161	M
47292	0.0537634	M
47293	0.0537634	M
47298	0.0537634	M
47800	0.0430108	M
47801	0.0107527	L
47821	0.215054	VH
47822	0.215054	VH
47823	0.215054	VH
47824	0.215054	VH
47825	0.215054	VH
47826	0.215054	VH
47827	0.215054	VH
47829	0.0645161	M
47830	0.0645161	M
47831	0.0645161	M
47978	0.0537634	M
48000	0.0322581	L
48001	0.0322581	L
48002	0.0322581	L
48481	0.0107527	L
48482	0.0107527	L
48501	0.215054	VH
48502	0.215054	VH
48507	0.215054	VH
48508	0.215054	VH
48509	0.215054	VH
48511	0.0645161	M
48658	0.0537634	M
48659	0.0537634	M
48660	0.0537634	M
48661	0.0537634	M
48662	0.0537634	M
48680	0.0322581	L
48682	0.0322581	L
48683	0.0322581	L
48684	0	VL
49161	0	VL
49182	0.215054	VH
49189	0.215054	VH
49191	0.215054	VH
49338	0.0537634	M
49339	0.0537634	M
49340	0.0537634	M
49342	0.0537634	M
49343	0.0537634	M
49360	0.0860215	M
49362	0.0322581	L
49363	0.0322581	L
49841	0	VL
49862	0.215054	VH
49863	0.215054	VH
49869	0.215054	VH
49870	0.215054	VH
49871	0.215054	VH
50018	0.0537634	M
50020	0.0537634	M
50023	0.0537634	M
50024	0.0537634	M
50026	0.0537634	M
50027	0.0537634	M
50028	0.0537634	M
50029	0.0537634	M
50040	0.0860215	M
50041	0.0752688	M
50042	0.0752688	M
50521	0	VL
50543	0.215054	VH
50549	0.215054	VH
50550	0.215054	VH
50698	0.0537634	M
50699	0.0537634	M
50700	0.0537634	M
50704	0.0537634	M
50705	0.0537634	M
50706	0.0537634	M
50707	0.0537634	M
50709	0.182796	H
50710	0.182796	H
50722	0.0752688	M
51201	0	VL
51202	0	VL
51220	0.215054	VH
51221	0.215054	VH
51222	0.215054	VH
51223	0.215054	VH
51229	0.215054	VH
51230	0.215054	VH
51378	0.0537634	M
51379	0.0537634	M
51390	0.172043	H
51391	0.172043	H
51402	0.0752688	M
51881	0	VL
51882	0	VL
51883	0	VL
51899	0.215054	VH
51900	0.215054	VH
51910	0.215054	VH
52058	0.0537634	M
52071	0.172043	H
52072	0.172043	H
52082	0.193548	H
52563	0	VL
52564	0	VL
52576	0.215054	VH
52577	0.215054	VH
52578	0.215054	VH
52579	0.215054	VH
52587	0.215054	VH
52588	0.215054	VH
52589	0.215054	VH
52590	0.215054	VH
52738	0.0537634	M
52752	0.172043	H
52762	0.172043	H
53244	0	VL
53255	0.215054	VH
53256	0.215054	VH
53267	0.215054	VH
53418	0.0537634	M
53432	0.172043	H
53433	0.172043	H
53434	0.172043	H
53441	0.172043	H
53442	0.172043	H
53922	0	VL
53923	0	VL
53924	0	VL
53929	0.215054	VH
53930	0.215054	VH
53934	0.215054	VH
53935	0.215054	VH
53947	0.215054	VH
54098	0.0752688	M
54114	0.172043	H
54115	0.172043	H
54121	0.172043	H
54602	0	VL
54603	0	VL
54604	0.215054	VH
54605	0.215054	VH
54609	0.215054	VH
54610	0.215054	VH
54613	0.215054	VH
54614	0.215054	VH
54622	0.215054	VH
54623	0.215054	VH
54624	0.215054	VH
54625	0.215054	VH
54626	0.215054	VH
54627	0.215054	VH
54778	0.0645161	M
54795	0.172043	H
54796	0.172043	H
54797	0.172043	H
54798	0.172043	H
54799	0.172043	H
54800	0.172043	H
54801	0.172043	H
55282	0	VL
55285	0.215054	VH
55286	0.215054	VH
55287	0.215054	VH
55288	0.215054	VH
55289	0.215054	VH
55290	0.215054	VH
55291	0.215054	VH
55292	0.215054	VH
55293	0.215054	VH
55302	0.215054	VH
55303	0.215054	VH
55305	0.215054	VH
55458	0.0645161	M
55459	0.0645161	M
55460	0.0645161	M
55475	0.172043	H
55476	0.172043	H
55477	0.172043	H
55478	0.172043	H
55481	0.172043	H
55482	0.172043	H
55962	0	VL
55973	0.215054	VH
55974	0.215054	VH
55982	0.215054	VH
55983	0.215054	VH
56140	0.0645161	M
56154	0.172043	H
56155	0.172043	H
56162	0.172043	H
56163	0.172043	H
56641	0	VL
56642	0	VL
56654	0.215054	VH
56662	0.215054	VH
56663	0.215054	VH
56820	0.0645161	M
56834	0.172043	H
56843	0.0215054	L
57321	0.0645161	M
57334	0.215054	VH
57342	0.215054	VH
57500	0.0645161	M
57513	0.182796	H
57514	0.290323	VH
57523	0.0215054	L
57524	0.0215054	L
58001	0.0645161	M
58014	0.215054	VH
58015	0.215054	VH
58021	0.215054	VH
58022	0.215054	VH
58180	0.0645161	M
58191	0.0645161	M
58192	0.0645161	M
58193	0.0645161	M
58204	0.0215054	L
58681	0.0645161	M
58695	0.215054	VH
58696	0.215054	VH
58697	0.215054	VH
58698	0.215054	VH
58699	0.215054	VH
58700	0.215054	VH
58701	0.215054	VH
58702	0.215054	VH
58703	0.215054	VH
58860	0.0645161	M
58870	0.0645161	M
58871	0.0645161	M
58884	0.0215054	L
59360	0.0645161	M
59361	0.0645161	M
59383	0.215054	VH
59540	0.0645161	M
59550	0.204301	VH
59564	0.0215054	L
60037	0	VL
60038	0	VL
60039	0.0645161	M
60040	0.0645161	M
60063	0.215054	VH
60220	0.0645161	M
60221	0.0645161	M
60222	0.204301	VH
60223	0.204301	VH
60225	0.182796	H
60226	0.182796	H
60229	0.182796	H
60230	0.182796	H
60244	0.182796	H
60572	0	VL
60719	0.0645161	M
60720	0.0645161	M
60743	0.215054	VH
60895	0.0645161	M
60896	0.0645161	M
60897	0.0645161	M
60898	0.0645161	M
60899	0.0645161	M
60900	0.204301	VH
60901	0.204301	VH
60902	0.204301	VH
60903	0.182796	H
60904	0.182796	H
60905	0.182796	H
60906	0.182796	H
60907	0.182796	H
60908	0.182796	H
60909	0.182796	H
60910	0.182796	H
60911	0.182796	H
60912	0.182796	H
60913	0.182796	H
60924	0.182796	H
61399	0.0645161	M
61421	0.215054	VH
61422	0.215054	VH
61423	0.215054	VH
61562	0.0107527	L
61563	0.0107527	L
61564	0.0107527	L
61565	0.0107527	L
61566	0.0107527	L
61567	0.0107527	L
61568	0.0107527	L
61569	0	VL
61570	0	VL
61571	0	VL
61572	0	VL
61573	0.0645161	M
61574	0.0645161	M
61575	0.0645161	M
61584	0.182796	H
61585	0.182796	H
61586	0.182796	H
61587	0.182796	H
61588	0.182796	H
61593	0.182796	H
61594	0.182796	H
61604	0.182796	H
62079	0.0645161	M
62080	0.0645161	M
62101	0.215054	VH
62244	0.0107527	L
62245	0.0107527	L
62263	0.182796	H
62264	0.182796	H
62274	0.182796	H
62275	0.182796	H
62284	0.182796	H
62288	0.182796	H
62289	0.182796	H
62760	0.0645161	M
62761	0.0645161	M
62778	0.236559	VH
62779	0.236559	VH
62780	0.215054	VH
62781	0.215054	VH
62782	0.215054	VH
62942	0.182796	H
62943	0.182796	H
62955	0.182796	H
62956	0.182796	H
62961	0.182796	H
62962	0.182796	H
62963	0.182796	H
62964	0.182796	H
62967	0.182796	H
62968	0.182796	H
62969	0.182796	H
63439	0.0645161	M
63440	0.11828	H
63458	0.0537634	M
63622	0.182796	H
63636	0.182796	H
63637	0.182796	H
63638	0.182796	H
63639	0.182796	H
63640	0.182796	H
63641	0.182796	H
63647	0.182796	H
63649	0.182796	H
63650	0.182796	H
64119	0.0645161	M
64120	0.11828	H
64137	0.0537634	M
64138	0.0537634	M
64302	0.182796	H
64318	0.182796	H
64319	0.182796	H
64327	0.182796	H
64330	0.0107527	L
64800	0.11828	H
64817	0.0537634	M
64818	0.0537634	M
64982	0.182796	H
64999	0.182796	H
65000	0.182796	H
65001	0.182796	H
65007	0.182796	H
65010	0.0107527	L
65480	0.11828	H
65481	0.0537634	M
65497	0.0537634	M
65498	0.0537634	M
65662	0.182796	H
65681	0.182796	H
65682	0.182796	H
65683	0.182796	H
65684	0.182796	H
65685	0.182796	H
65686	0.182796	H
65687	0.182796	H
65689	0.0107527	L
65690	0	VL
66160	0.0537634	M
66161	0.0537634	M
66177	0.0537634	M
66342	0.182796	H
66364	0.182796	H
66365	0.182796	H
66368	0.0107527	L
66369	0.0107527	L
66840	0.0537634	M
66841	0.0537634	M
66853	0.0537634	M
66854	0.0537634	M
66855	0.0537634	M
66856	0.0537634	M
66857	0.0537634	M
67022	0.182796	H
67036	0.225806	VH
67037	0.225806	VH
67038	0.225806	VH
67044	0.182796	H
67047	0.0107527	L
67048	0.0107527	L
67520	0.0537634	M
67521	0.0537634	M
67531	0.0537634	M
67532	0.0537634	M
67533	0.0537634	M
67534	0.0537634	M
67702	0.182796	H
67703	0.182796	H
67704	0.182796	H
67705	0.182796	H
67706	0.182796	H
67715	0.225806	VH
67716	0.225806	VH
67718	0.0752688	M
67724	0.182796	H
67725	0.182796	H
67727	0.0107527	L
68201	0.0537634	M
68209	0.0537634	M
68210	0.0537634	M
68211	0.0537634	M
68386	0.182796	H
68393	0.225806	VH
68394	0.225806	VH
68395	0.225806	VH
68396	0.0752688	M
68397	0.0752688	M
68398	0.0752688	M
68404	0.182796	H
68405	0.182796	H
68407	0.0107527	L
68880	0.0537634	M
68881	0.0537634	M
68888	0.0537634	M
68889	0.0537634	M
69066	0.182796	H
69069	0.225806	VH
69070	0.225806	VH
69071	0.225806	VH
69072	0.225806	VH
69073	0.225806	VH
69075	0.0752688	M
69076	0.0752688	M
69085	0.182796	H
69087	0.0107527	L
69088	0.0107527	L
69091	0	VL
69092	0	VL
69093	0	VL
69559	0.0537634	M
69560	0.0537634	M
69561	0.0537634	M
69568	0.0537634	M
69743	0.225806	VH
69746	0.182796	H
69747	0.225806	VH
69748	0.225806	VH
69749	0.225806	VH
69752	0.225806	VH
69753	0.225806	VH
69755	0.0752688	M
69765	0.182796	H
69768	0.0107527	L
69769	0	VL
69770	0	VL
69771	0	VL
69772	0	VL
69773	0	VL
69774	0	VL
69775	0	VL
69776	0	VL
69777	0	VL
70237	0.0537634	M
70238	0.0537634	M
70239	0.0537634	M
70240	0.0537634	M
70241	0.0537634	M
70242	0.0537634	M
70243	0.0537634	M
70247	0.0537634	M
70248	0.0537634	M
70423	0.225806	VH
70424	0.225806	VH
70425	0.225806	VH
70426	0.225806	VH
70427	0.225806	VH
70435	0.0752688	M
70436	0.0752688	M
70445	0.182796	H
70446	0.182796	H
70447	0.0107527	L
70448	0.0107527	L
70457	0	VL
70458	0	VL
70459	0	VL
70917	0.0537634	M
70923	0.0537634	M
70924	0.0537634	M
70927	0.0537634	M
70928	0.0537634	M
71103	0.0752688	M
71115	0.0752688	M
71116	0.0752688	M
71125	0.182796	H
71126	0.182796	H
71127	0.0107527	L
71139	0	VL
71594	0.0537634	M
71595	0.0537634	M
71596	0.0537634	M
71597	0.0537634	M
71604	0.0537634	M
71605	0.0537634	M
71606	0.0537634	M
71607	0.0537634	M
71608	0.0537634	M
71782	0.0752688	M
71783	0.0752688	M
71795	0.0752688	M
71796	0.0752688	M
71804	0.225806	VH
71805	0.182796	H
71806	0.0107527	L
71807	0.0107527	L
72272	0.0537634	M
72273	0.0537634	M
72274	0.0537634	M
72277	0.0537634	M
72462	0.0752688	M
72475	0.0752688	M
72476	0.0752688	M
72483	0.0752688	M
72484	0.225806	VH
72485	0.182796	H
72486	0.0107527	L
72487	0.0107527	L
72666	0	VL
72667	0	VL
72668	0	VL
72669	0	VL
72952	0.0537634	M
73142	0.0752688	M
73155	0.0752688	M
73156	0.0752688	M
73160	0.0215054	L
73161	0.0860215	M
73162	0.0752688	M
73163	0.0752688	M
73348	0	VL
73349	0	VL
73380	0.0215054	L
73631	0.0537634	M
73632	0.0537634	M
73822	0.0752688	M
73836	0.0752688	M
73837	0.0752688	M
73838	0.0860215	M
73839	0.0860215	M
73840	0.0215054	L
73841	0.0215054	L
74060	0.0107527	L
74310	0.0537634	M
74311	0.0537634	M
74493	0.0752688	M
74494	0.0752688	M
74495	0.0752688	M
74496	0.0752688	M
74497	0.0752688	M
74502	0.0752688	M
74519	0.0860215	M
74520	0.0215054	L
74740	0.0322581	L
74990	0.0537634	M
74991	0.0537634	M
75172	0.0752688	M
75173	0.0752688	M
75177	0.0752688	M
75179	0.0752688	M
75180	0.0752688	M
75181	0.0752688	M
75182	0.0752688	M
75199	0.0215054	L
75420	0.0322581	L
75671	0.0537634	M
75852	0.0752688	M
75857	0.0752688	M
75858	0.0752688	M
75859	0.0752688	M
75878	0.0215054	L
75879	0.0215054	L
76100	0.0322581	L
76351	0.0537634	M
76352	0.0537634	M
76532	0.0752688	M
76557	0.0215054	L
76558	0.0215054	L
76780	0.0322581	L
77032	0.0537634	M
77203	0.0752688	M
77205	0.0752688	M
77206	0.0752688	M
77207	0.0752688	M
77208	0.0752688	M
77209	0.0752688	M
77210	0.0752688	M
77211	0.0752688	M
77212	0.0752688	M
77237	0.0860215	M
77460	0.0322581	L
77712	0.0537634	M
77713	0.0537634	M
77883	0.0860215	M
77917	0.0860215	M
78140	0.0322581	L
78379	0.0537634	M
78380	0.0537634	M
78381	0.0537634	M
78393	0.0537634	M
78394	0.0537634	M
78562	0.0215054	L
78563	0.0107527	L
78564	0.0107527	L
78565	0.0860215	M
78566	0.0752688	M
78567	0.0752688	M
78568	0.0752688	M
78597	0.0215054	L
78617	0	VL
78820	0.129032	H
79057	0.0107527	L
79058	0.0107527	L
79059	0	VL
79061	0.0537634	M
79074	0.0537634	M
79075	0.0537634	M
79076	0.0537634	M
79077	0.0537634	M
79078	0.0537634	M
79243	0.0215054	L
79244	0.0215054	L
79246	0.0752688	M
79247	0.0752688	M
79248	0.0752688	M
79249	0.0752688	M
79277	0.0215054	L
79278	0.0215054	L
79279	0.0215054	L
79295	0.0107527	L
79296	0	VL
79297	0	VL
79500	0.0967742	M
79737	0.0107527	L
79738	0.0107527	L
79741	0.0537634	M
79757	0.0537634	M
79758	0.0537634	M
79759	0.0537634	M
79921	0	VL
79922	0.0107527	L
79929	0.0752688	M
79930	0.0752688	M
79957	0.0645161	M
79959	0.0215054	L
79974	0.0107527	L
79975	0	VL
80180	0.0967742	M
80418	0.0107527	L
80421	0.0537634	M
80422	0.0537634	M
80437	0.0537634	M
80438	0.0537634	M
80439	0.0537634	M
80601	0	VL
80602	0.0107527	L
80610	0.0752688	M
80611	0.0752688	M
80637	0.0645161	M
80639	0.0645161	M
80640	0.0645161	M
80653	0.107527	H
80654	0.107527	H
80860	0.129032	H
81102	0.0537634	M
81103	0.0537634	M
81104	0.0537634	M
81105	0.0537634	M
81118	0.0537634	M
81119	0.0537634	M
81281	0.0215054	L
81282	0.0215054	L
81291	0.0752688	M
81316	0.0860215	M
81317	0.0645161	M
81318	0.0645161	M
81319	0.0645161	M
81320	0.0645161	M
81332	0.107527	H
81333	0.107527	H
81334	0.107527	H
81540	0.0322581	L
81785	0.0537634	M
81786	0.0537634	M
81792	0.0537634	M
81793	0.0537634	M
81794	0.0537634	M
81795	0.0537634	M
81796	0.0537634	M
81797	0.0537634	M
81798	0.0537634	M
81799	0.0537634	M
81961	0.0215054	L
81962	0.0215054	L
81963	0.0215054	L
81964	0.0215054	L
81965	0.0215054	L
81966	0.0860215	M
81967	0.0860215	M
81971	0.0752688	M
81996	0.0967742	M
81997	0.0752688	M
81998	0.0645161	M
81999	0.0645161	M
82000	0.0645161	M
82010	0	VL
82011	0.107527	H
82012	0.107527	H
82220	0.0322581	L
82466	0.0537634	M
82467	0.0537634	M
82471	0.0537634	M
82472	0.0537634	M
82475	0.0537634	M
82479	0.0537634	M
82643	0.0215054	L
82644	0.0215054	L
82646	0.0215054	L
82647	0.0860215	M
82651	0.0752688	M
82652	0.0752688	M
82676	0.0860215	M
82677	0.0752688	M
82680	0.0645161	M
82689	0.0645161	M
82690	0.0645161	M
82701	0	VL
83147	0.0537634	M
83150	0.0537634	M
83151	0.0537634	M
83159	0.0537634	M
83327	0.0860215	M
83332	0.0752688	M
83357	0.129032	H
83358	0.0645161	M
83359	0.0645161	M
83360	0.0645161	M
83367	0.0645161	M
83368	0.0645161	M
83369	0.0645161	M
83381	0	VL
83827	0.0537634	M
83828	0.0537634	M
83829	0.0537634	M
83830	0.0537634	M
83839	0.0537634	M
84007	0.0860215	M
84012	0.0752688	M
84013	0.0752688	M
84014	0.0752688	M
84037	0.0752688	M
84038	0.0645161	M
84039	0.0645161	M
84040	0.0645161	M
84041	0.0645161	M
84042	0.0645161	M
84043	0.0645161	M
84044	0.0645161	M
84045	0.0645161	M
84046	0.0645161	M
84047	0.0645161	M
84060	0	VL
84061	0	VL
84507	0.0537634	M
84508	0.0537634	M
84509	0.0537634	M
84518	0.0537634	M
84519	0.0537634	M
84686	0.0860215	M
84687	0.0860215	M
84694	0.0752688	M
84718	0.0645161	M
84726	0.0645161	M
84740	0	VL
85184	0.0537634	M
85185	0.0537634	M
85186	0.0537634	M
85187	0.0537634	M
85188	0.0537634	M
85198	0.0537634	M
85366	0.0860215	M
85374	0.0752688	M
85398	0	VL
85406	0.0860215	M
85420	0.0107527	L
85862	0.0537634	M
85863	0.0860215	M
85864	0.0537634	M
85865	0.0537634	M
85866	0.0537634	M
85878	0.0537634	M
85879	0.0537634	M
85880	0.0537634	M
85885	0.0537634	M
85886	0.0537634	M
85887	0.0537634	M
85888	0.0537634	M
86046	0.0860215	M
86047	0.0860215	M
86054	0.0752688	M
86078	0.0752688	M
86086	0.0860215	M
86087	0.0860215	M
86100	0.0107527	L
86239	0.0107527	L
86240	0.0107527	L
86541	0	VL
86542	0.0537634	M
86559	0.0537634	M
86560	0.0537634	M
86564	0.0537634	M
86565	0.0537634	M
86566	0.0537634	M
86567	0.0537634	M
86568	0.0537634	M
86569	0.0537634	M
86570	0.0537634	M
86580	0.0860215	M
86581	0.0860215	M
86717	0	VL
86718	0	VL
86719	0	VL
86720	0.0215054	L
86721	0.0215054	L
86725	0.0215054	L
86726	0.0215054	L
86727	0.0860215	M
86734	0.0752688	M
86758	0.0752688	M
86759	0.0752688	M
86767	0.0967742	M
86768	0.0967742	M
86780	0.0107527	L
86918	0.0967742	M
86919	0.0967742	M
86920	0.0107527	L
86921	0	VL
86922	0	VL
86923	0	VL
86925	0.0215054	L
86926	0.107527	H
87221	0.0537634	M
87239	0.0537634	M
87240	0.0537634	M
87241	0.0537634	M
87242	0.0537634	M
87244	0.0537634	M
87249	0.0537634	M
87250	0.0537634	M
87259	0.0860215	M
87260	0.0860215	M
87261	0.0967742	M
87262	0.0967742	M
87263	0.0645161	M
87265	0.0645161	M
87266	0.0645161	M
87401	0	VL
87404	0.0215054	L
87405	0.0215054	L
87406	0.0215054	L
87407	0.0860215	M
87410	0.0752688	M
87411	0.0752688	M
87414	0.0752688	M
87439	0.0752688	M
87440	0.0752688	M
87448	0.0537634	M
87460	0.0107527	L
87597	0	VL
87598	0.0967742	M
87603	0.0215054	L
87604	0.0215054	L
87605	0.0215054	L
87606	0.0215054	L
87607	0.107527	H
87608	0.107527	H
87922	0.0537634	M
87923	0.0537634	M
87924	0.0537634	M
87930	0.0645161	M
87931	0.0645161	M
87938	0.0537634	M
87939	0.0860215	M
87943	0.0645161	M
87944	0.0645161	M
87945	0.0645161	M
87946	0.0645161	M
87949	0.0537634	M
87950	0.0537634	M
87951	0.0537634	M
87952	0.0537634	M
87953	0	VL
88078	0	VL
88079	0	VL
88080	0	VL
88081	0	VL
88082	0	VL
88083	0.0215054	L
88084	0.0215054	L
88085	0.0215054	L
88086	0.0860215	M
88087	0.0860215	M
88088	0.0752688	M
88089	0.0752688	M
88090	0.0752688	M
88091	0.0752688	M
88094	0.0752688	M
88095	0.0752688	M
88120	0.0752688	M
88121	0.0107527	L
88128	0.0537634	M
88140	0.0107527	L
88277	0	VL
88288	0.0215054	L
88603	0.0645161	M
88604	0.0645161	M
88610	0.0645161	M
88611	0.0645161	M
88618	0.0537634	M
88624	0.0107527	L
88626	0.0645161	M
88627	0.0537634	M
88628	0.0537634	M
88629	0.0537634	M
88630	0	VL
88633	0	VL
88770	0.0752688	M
88771	0.0752688	M
88775	0.0752688	M
88800	0.0752688	M
88808	0.0645161	M
88820	0.0107527	L
88968	0.0430108	M
88969	0.0430108	M
89283	0.0645161	M
89284	0.0645161	M
89290	0.0645161	M
89298	0.0537634	M
89299	0.0860215	M
89303	0.0430108	M
89304	0.0107527	L
89310	0	VL
89313	0	VL
89314	0	VL
89449	0.0752688	M
89450	0.0752688	M
89451	0.0752688	M
89455	0.0752688	M
89456	0.0752688	M
89480	0.0752688	M
89487	0.0430108	M
89488	0.0322581	L
89500	0.0107527	L
89501	0.0107527	L
89649	0.0215054	L
89963	0.0107527	L
89964	0.0107527	L
89969	0.0645161	M
89970	0.0645161	M
89971	0.0645161	M
89972	0.0645161	M
89973	0.0645161	M
89979	0.0860215	M
89982	0.0430108	M
89983	0.0430108	M
89984	0.0107527	L
89990	0	VL
89994	0	VL
89995	0	VL
90129	0.0752688	M
90131	0.0752688	M
90132	0.0752688	M
90133	0.0752688	M
90134	0.0752688	M
90135	0.0752688	M
90136	0.0752688	M
90159	0.0752688	M
90160	0.0752688	M
90161	0.0107527	L
90162	0.0107527	L
90163	0.0107527	L
90164	0.0107527	L
90165	0.0107527	L
90166	0.0430108	M
90167	0.0430108	M
90174	0.0107527	L
90175	0.0107527	L
90176	0.0107527	L
90177	0.0107527	L
90178	0.0107527	L
90181	0.0107527	L
90182	0.0107527	L
90329	0.0215054	L
90330	0.0215054	L
90643	0.0107527	L
90649	0.0645161	M
90650	0.0645161	M
90651	0.0645161	M
90652	0.0645161	M
90653	0.0645161	M
90654	0.0645161	M
90655	0.0645161	M
90659	0.0860215	M
90662	0.0430108	M
90669	0.0430108	M
90670	0	VL
90675	0	VL
90763	0	VL
90808	0.0752688	M
90809	0.0752688	M
90815	0.0752688	M
90816	0.0752688	M
90820	0.0752688	M
90821	0.0752688	M
90822	0.0752688	M
90823	0.0752688	M
90835	0.0752688	M
90837	0.0752688	M
90838	0.0752688	M
90839	0.0752688	M
90844	0.0107527	L
90845	0.0107527	L
90846	0.0107527	L
90847	0.0107527	L
90852	0.0215054	L
90853	0	VL
90854	0.0107527	L
90858	0.0107527	L
90859	0.0107527	L
90860	0.0107527	L
90861	0.0107527	L
90862	0.0107527	L
90863	0.0107527	L
90864	0.0107527	L
91007	0.0215054	L
91008	0.0322581	L
91009	0.0215054	L
91010	0	VL
91011	0	VL
91012	0	VL
91013	0	VL
91322	0.0107527	L
91323	0.0107527	L
91335	0.0645161	M
91336	0.0645161	M
91337	0.0645161	M
91338	0.0537634	M
91339	0.0860215	M
91342	0.0430108	M
91343	0.0107527	L
91349	0.0430108	M
91443	0	VL
91475	0.0107527	L
91488	0.0752688	M
91496	0.0752688	M
91499	0.0752688	M
91500	0.0752688	M
91503	0.0752688	M
91504	0.0752688	M
91505	0.0752688	M
91506	0.0752688	M
91514	0.0752688	M
91515	0.0752688	M
91516	0.0752688	M
91517	0.0752688	M
91518	0.0752688	M
91526	0.0107527	L
91527	0.0107527	L
91528	0.0107527	L
91529	0.0322581	L
91530	0.0215054	L
91531	0.0215054	L
91532	0.0215054	L
91544	0.0107527	L
91545	0.0107527	L
91546	0.0107527	L
91686	0.0215054	L
91687	0.0322581	L
91688	0.0107527	L
91689	0	VL
91690	0	VL
91691	0	VL
91692	0	VL
91693	0.0107527	L
92003	0.0107527	L
92016	0.0430108	M
92017	0.0967742	M
92018	0.0860215	M
92022	0.0107527	L
92023	0.0107527	L
92024	0.0107527	L
92029	0.0430108	M
92030	0.0107527	L
92123	0	VL
92124	0	VL
92132	0.0215054	L
92133	0	VL
92155	0.0107527	L
92156	0.0107527	L
92167	0.0752688	M
92168	0.0752688	M
92176	0.0752688	M
92177	0.0752688	M
92178	0.0752688	M
92179	0.0752688	M
92186	0.0752688	M
92187	0.0752688	M
92188	0.0752688	M
92189	0.0752688	M
92190	0.0752688	M
92191	0.0752688	M
92192	0.0752688	M
92193	0.0752688	M
92194	0.0752688	M
92208	0.0107527	L
92209	0.0322581	L
92210	0.0215054	L
92226	0.0107527	L
92227	0.0107527	L
92228	0.0107527	L
92229	0.0107527	L
92368	0	VL
92369	0	VL
92683	0.0107527	L
92696	0.0430108	M
92704	0.0107527	L
92710	0.0107527	L
92803	0	VL
92812	0.0322581	L
92813	0	VL
92836	0.0107527	L
92847	0.0860215	M
92869	0.0752688	M
92872	0.0752688	M
92873	0.0752688	M
92888	0.0107527	L
92889	0.0322581	L
92890	0.0215054	L
92909	0.0107527	L
92910	0	VL
93020	0.11828	H
93021	0.0967742	M
93022	0.0860215	M
93359	0.0107527	L
93360	0.0107527	L
93361	0.0107527	L
93362	0.0107527	L
93363	0.0107527	L
93375	0.0430108	M
93376	0.0430108	M
93384	0.0107527	L
93481	0.0107527	L
93482	0	VL
93483	0.0215054	L
93492	0.0322581	L
93500	0.0107527	L
93501	0.0107527	L
93502	0.0107527	L
93516	0.0107527	L
93517	0.0107527	L
93527	0.0860215	M
93528	0.0860215	M
93551	0.0752688	M
93552	0.0752688	M
93568	0.0107527	L
93590	0	VL
93591	0	VL
93700	0.0107527	L
93701	0.0967742	M
93702	0.0860215	M
94038	0.0107527	L
94039	0.0107527	L
94056	0.0322581	L
94057	0.0322581	L
94161	0.0107527	L
94162	0.0215054	L
94172	0.0322581	L
94179	0	VL
94180	0.0107527	L
94181	0.0107527	L
94182	0.0107527	L
94184	0	VL
94197	0.0107527	L
94198	0	VL
94200	0.0107527	L
94201	0.0107527	L
94208	0.0860215	M
94230	0.0752688	M
94231	0.0752688	M
94247	0.0107527	L
94248	0.0107527	L
94271	0	VL
94272	0	VL
94378	0.0322581	L
94379	0.0107527	L
94380	0.0107527	L
94702	0	VL
94703	0	VL
94714	0.0107527	L
94715	0.0107527	L
94716	0.0107527	L
94717	0.0107527	L
94718	0.0107527	L
94737	0.0322581	L
94738	0.0322581	L
94835	0.0215054	L
94836	0.0215054	L
94839	0	VL
94840	0	VL
94841	0.0107527	L
94842	0.0215054	L
94852	0.0322581	L
94859	0.0107527	L
94860	0.0107527	L
94861	0.0107527	L
94862	0	VL
94864	0	VL
94878	0	VL
94879	0	VL
94880	0	VL
94881	0.0107527	L
94882	0.0107527	L
94888	0	VL
94889	0	VL
94909	0.0752688	M
94910	0.0752688	M
94926	0.0107527	L
94927	0.0107527	L
94952	0	VL
94953	0	VL
95383	0.0107527	L
95384	0.0107527	L
95393	0.129032	H
95394	0.0107527	L
95417	0.0322581	L
95418	0	VL
95516	0.0215054	L
95517	0.0215054	L
95519	0	VL
95520	0	VL
95521	0.0215054	L
95522	0.0215054	L
95532	0.0215054	L
95533	0.0322581	L
95539	0	VL
95540	0	VL
95541	0	VL
95542	0	VL
95544	0	VL
95562	0	VL
95569	0	VL
95570	0	VL
95571	0	VL
95572	0	VL
95573	0	VL
95589	0.0752688	M
95604	0.0107527	L
95605	0.0107527	L
95606	0.0107527	L
95633	0	VL
95634	0	VL
96052	0	VL
96064	0.0107527	L
96073	0	VL
96074	0.0107527	L
96098	0	VL
96099	0	VL
96197	0.0215054	L
96198	0.0215054	L
96199	0	VL
96202	0.0215054	L
96213	0.0215054	L
96219	0	VL
96220	0	VL
96221	0	VL
96222	0	VL
96224	0	VL
96242	0	VL
96243	0	VL
96249	0	VL
96251	0	VL
96253	0	VL
96254	0	VL
96255	0	VL
96256	0	VL
96267	0.0752688	M
96268	0.0752688	M
96269	0.0752688	M
96284	0.0107527	L
96285	0.0107527	L
96286	0.0107527	L
96310	0	VL
96311	0	VL
96312	0	VL
96313	0	VL
96314	0	VL
96732	0	VL
96733	0	VL
96743	0.0107527	L
96744	0.0107527	L
96753	0	VL
96778	0	VL
96877	0.0215054	L
96878	0.0215054	L
96879	0.0215054	L
96882	0.0215054	L
96883	0.0215054	L
96893	0	VL
96899	0	VL
96900	0	VL
96901	0	VL
96902	0	VL
96904	0	VL
96923	0	VL
96924	0	VL
96928	0	VL
96929	0	VL
96936	0	VL
96945	0.0752688	M
96946	0.0752688	M
96947	0.0752688	M
96965	0.0107527	L
96966	0.0107527	L
96967	0.0107527	L
96987	0	VL
96988	0	VL
96989	0	VL
96990	0	VL
97412	0	VL
97413	0	VL
97431	0.129032	H
97432	0.129032	H
97433	0	VL
97552	0.0107527	L
97553	0.0107527	L
97557	0.0215054	L
97562	0.0215054	L
97563	0.0215054	L
97573	0	VL
97579	0	VL
97581	0	VL
97584	0	VL
97585	0	VL
97604	0	VL
97607	0	VL
97608	0	VL
97616	0	VL
97617	0	VL
97618	0	VL
97619	0	VL
97620	0	VL
97625	0.0752688	M
97626	0.0107527	L
97627	0.0107527	L
97634	0.0107527	L
97635	0.0107527	L
97636	0.0107527	L
97646	0.0107527	L
97647	0.0107527	L
97665	0.0107527	L
97666	0	VL
97667	0	VL
98092	0.0107527	L
98093	0.0215054	L
98112	0.129032	H
98233	0.0107527	L
98236	0.0107527	L
98237	0.0107527	L
98242	0	VL
98243	0.0215054	L
98248	0.0430108	M
98249	0.0215054	L
98250	0.0215054	L
98252	0.0215054	L
98253	0	VL
98259	0	VL
98261	0	VL
98264	0	VL
98265	0	VL
98284	0	VL
98285	0	VL
98286	0	VL
98287	0	VL
98300	0	VL
98301	0	VL
98305	0	VL
98306	0.0107527	L
98307	0.0107527	L
98308	0.0107527	L
98311	0.0107527	L
98312	0.0107527	L
98313	0.0107527	L
98314	0.0107527	L
98316	0.0107527	L
98317	0.0107527	L
98320	0.0107527	L
98321	0.0107527	L
98326	0.0107527	L
98327	0.0107527	L
98345	0	VL
98417	0	VL
98792	0.129032	H
98913	0.0322581	L
98914	0.0322581	L
98915	0.0107527	L
98916	0.0107527	L
98922	0	VL
98923	0	VL
98924	0	VL
98925	0	VL
98926	0.0430108	M
98927	0.0430108	M
98928	0.0430108	M
98929	0.0215054	L
98930	0.0215054	L
98931	0.0215054	L
98932	0	VL
98933	0	VL
98939	0	VL
98940	0	VL
98941	0	VL
98945	0	VL
98946	0	VL
98965	0	VL
98967	0	VL
98968	0	VL
98969	0	VL
98970	0	VL
98981	0	VL
98982	0	VL
98985	0	VL
98986	0.0107527	L
98988	0.0107527	L
98989	0.0107527	L
98990	0.0107527	L
98991	0.0107527	L
98997	0.0107527	L
98998	0.0107527	L
98999	0.0107527	L
99000	0.0107527	L
99001	0.0107527	L
99002	0.0107527	L
99006	0.0107527	L
99007	0.0107527	L
99024	0	VL
99025	0	VL
99450	0.0537634	M
99451	0.0537634	M
99472	0.129032	H
99473	0.129032	H
99602	0	VL
99603	0	VL
99605	0	VL
99606	0	VL
99607	0.0215054	L
99612	0	VL
99613	0	VL
99618	0	VL
99619	0	VL
99620	0	VL
99625	0	VL
99626	0	VL
99645	0	VL
99646	0	VL
99648	0	VL
99649	0	VL
99662	0	VL
99664	0	VL
99665	0	VL
99669	0.0107527	L
99670	0.0107527	L
99682	0.0107527	L
99683	0.0107527	L
99685	0.0107527	L
99686	0.0107527	L
99687	0.0107527	L
99688	0.0107527	L
99704	0	VL
99816	0	VL
99827	0.311828	VH
99828	0.311828	VH
99829	0.311828	VH
99830	0	VL
99831	0.0645161	M
100127	0.0430108	M
100128	0.0430108	M
100129	0.0430108	M
100130	0.0537634	M
100131	0.0537634	M
100153	0.0107527	L
100154	0	VL
100268	0.0107527	L
100269	0.0107527	L
100281	0	VL
100282	0	VL
100287	0	VL
100288	0.0215054	L
100292	0	VL
100293	0	VL
100294	0	VL
100295	0	VL
100296	0	VL
100297	0	VL
100298	0	VL
100299	0	VL
100300	0	VL
100301	0	VL
100305	0	VL
100306	0	VL
100326	0	VL
100327	0	VL
100328	0	VL
100342	0	VL
100343	0	VL
100344	0	VL
100363	0.0107527	L
100365	0.0107527	L
100367	0.0107527	L
100368	0.0107527	L
100382	0	VL
100383	0	VL
100384	0	VL
100385	0	VL
100496	0	VL
100497	0	VL
100508	0.311828	VH
100509	0.311828	VH
100510	0	VL
100511	0.0645161	M
100834	0	VL
100835	0	VL
100836	0	VL
100949	0.0322581	L
100950	0.0322581	L
100951	0.0322581	L
100961	0	VL
100967	0	VL
100968	0	VL
100981	0	VL
100982	0	VL
100983	0	VL
100985	0	VL
100986	0	VL
101007	0	VL
101008	0	VL
101009	0	VL
101023	0	VL
101024	0	VL
101043	0.0107527	L
101045	0.0107527	L
101048	0.0107527	L
101049	0.0107527	L
101062	0	VL
101065	0	VL
101177	0	VL
101178	0	VL
101184	0	VL
101190	0.311828	VH
101191	0.311828	VH
101625	0	VL
101630	0.0322581	L
101631	0.0215054	L
101633	0.0215054	L
101634	0.0215054	L
101635	0	VL
101636	0	VL
101637	0	VL
101638	0	VL
101639	0	VL
101640	0	VL
101641	0	VL
101648	0	VL
101649	0	VL
101662	0	VL
101663	0	VL
101664	0	VL
101665	0	VL
101666	0	VL
101687	0	VL
101688	0	VL
101703	0	VL
101704	0	VL
101723	0.0107527	L
101724	0.0107527	L
101725	0.0107527	L
101729	0.0107527	L
101742	0	VL
101743	0	VL
101744	0	VL
101857	0.0107527	L
101864	0.311828	VH
101871	0.311828	VH
101872	0.311828	VH
101873	0.311828	VH
102305	0	VL
102306	0	VL
102307	0	VL
102308	0.0322581	L
102309	0.0322581	L
102310	0.0322581	L
102311	0.0322581	L
102312	0.0215054	L
102313	0	VL
102314	0	VL
102315	0	VL
102316	0	VL
102319	0	VL
102320	0	VL
102329	0	VL
102330	0	VL
102341	0	VL
102342	0	VL
102343	0	VL
102344	0	VL
102346	0	VL
102356	0	VL
102357	0	VL
102358	0	VL
102366	0	VL
102367	0	VL
102368	0	VL
102382	0	VL
102383	0	VL
102409	0.0107527	L
102410	0.0107527	L
102411	0.0107527	L
102422	0	VL
102423	0	VL
102424	0	VL
102425	0	VL
102537	0.0107527	L
102543	0.311828	VH
102544	0.311828	VH
102553	0.311828	VH
102844	0.0107527	L
102845	0.0430108	M
102985	0	VL
102986	0	VL
102987	0	VL
102988	0	VL
102989	0.0322581	L
102990	0.0322581	L
102991	0.0322581	L
102995	0	VL
102996	0	VL
103010	0	VL
103011	0	VL
103012	0	VL
103020	0	VL
103021	0	VL
103026	0	VL
103032	0	VL
103033	0	VL
103034	0	VL
103035	0	VL
103036	0	VL
103038	0	VL
103039	0	VL
103040	0	VL
103041	0	VL
103042	0	VL
103043	0	VL
103044	0	VL
103046	0	VL
103047	0	VL
103062	0	VL
103063	0	VL
103091	0.0107527	L
103101	0	VL
103102	0	VL
103216	0.0107527	L
103217	0.0430108	M
103223	0.311828	VH
103233	0.311828	VH
103518	0	VL
103521	0.0430108	M
103522	0.0430108	M
103523	0.0430108	M
103525	0.0107527	L
103526	0	VL
103527	0	VL
103665	0	VL
103666	0	VL
103667	0	VL
103668	0	VL
103669	0	VL
103670	0	VL
103671	0	VL
103674	0	VL
103675	0	VL
103690	0	VL
103692	0	VL
103699	0	VL
103700	0	VL
103701	0	VL
103706	0	VL
103707	0	VL
103708	0	VL
103709	0	VL
103710	0	VL
103711	0	VL
103712	0	VL
103720	0	VL
103721	0	VL
103724	0	VL
103725	0	VL
103726	0	VL
103742	0	VL
103743	0	VL
103771	0.0107527	L
103780	0	VL
103781	0	VL
103896	0.0430108	M
103897	0.0430108	M
103903	0.311828	VH
103904	0.311828	VH
103913	0.311828	VH
104198	0.0430108	M
104199	0.0430108	M
104200	0.0537634	M
104201	0.0537634	M
104202	0.0537634	M
104203	0.0537634	M
104206	0	VL
104207	0	VL
104208	0	VL
104354	0	VL
104372	0	VL
104373	0	VL
104374	0	VL
104379	0	VL
104389	0	VL
104405	0	VL
104423	0	VL
104451	0.0107527	L
104452	0.0107527	L
104459	0	VL
104460	0	VL
104575	0.0430108	M
104576	0.0430108	M
104584	0.311828	VH
104585	0.311828	VH
104586	0.311828	VH
104587	0.311828	VH
104588	0.311828	VH
104589	0.311828	VH
104590	0.311828	VH
104591	0.311828	VH
104592	0.311828	VH
104593	0.311828	VH
104874	0	VL
104879	0.0430108	M
104880	0.0537634	M
104888	0	VL
104889	0	VL
104890	0	VL
104891	0	VL
105033	0	VL
105034	0	VL
105035	0	VL
105054	0	VL
105055	0	VL
105056	0	VL
105059	0	VL
105085	0	VL
105086	0	VL
105103	0.0107527	L
105104	0.0107527	L
105131	0.0107527	L
105132	0.0107527	L
105133	0.0107527	L
105134	0.0107527	L
105135	0.0107527	L
105136	0.0107527	L
105137	0.0107527	L
105138	0	VL
105139	0	VL
105255	0.0430108	M
105265	0.311828	VH
105266	0.311828	VH
105267	0.311828	VH
105268	0.311828	VH
105269	0.311828	VH
105270	0.311828	VH
105271	0.311828	VH
105272	0.311828	VH
105273	0.311828	VH
105554	0.0645161	M
105560	0.0215054	L
105561	0.0215054	L
105571	0	VL
105572	0	VL
105712	0	VL
105713	0	VL
105715	0	VL
105716	0	VL
105717	0	VL
105718	0	VL
105719	0	VL
105736	0	VL
105737	0	VL
105738	0	VL
105739	0	VL
105740	0	VL
105741	0	VL
105742	0	VL
105743	0	VL
105744	0	VL
105745	0	VL
105766	0	VL
105784	0.0107527	L
105811	0.0107527	L
105935	0.0430108	M
[truncated: 3,089 more rows]

## Sheet: Fig.5b
TARGET_FID	standard_Richness_Amphibian	Amphibian_risk_level
10401	0	VL
10404	0	VL
11081	0	VL
11761	0	VL
12441	0	VL
13121	0	VL
13799	0	VL
13800	0	VL
13801	0	VL
14474	0	VL
14475	0	VL
14476	0	VL
14477	0	VL
14478	0	VL
14479	0	VL
15153	0	VL
15154	0	VL
15832	0	VL
15833	0	VL
15834	0	VL
16511	0	VL
16512	0	VL
16513	0	VL
16514	0	VL
17191	0	VL
17871	0	VL
17872	0	VL
18552	0	VL
18553	0	VL
19233	0	VL
19234	0	VL
19913	0	VL
19914	0	VL
20594	0	VL
20595	0	VL
21274	0	VL
21275	0	VL
21954	0	VL
21955	0	VL
22635	0	VL
23315	0	VL
23316	0	VL
23994	0	VL
23995	0	VL
23996	0	VL
24675	0	VL
24676	0	VL
25355	0	VL
26034	0	VL
26035	0	VL
26714	0	VL
27394	0	VL
27395	0	VL
28074	0	VL
28075	0	VL
28754	0	VL
28755	0	VL
29434	0	VL
29435	0	VL
30114	0	VL
30115	0	VL
30795	0	VL
31475	0	VL
32155	0	VL
32156	0	VL
32836	0	VL
32837	0	VL
33516	0	VL
34196	0	VL
34876	0	VL
35556	0	VL
35557	0	VL
36237	0	VL
36238	0	VL
36917	0	VL
36918	0	VL
37597	0	VL
37598	0	VL
38278	0	VL
38279	0	VL
38958	0	VL
38959	0	VL
38991	0	VL
39638	0.333333	VH
39639	0	VL
39671	0	VL
40318	0.333333	VH
40342	0	VL
40351	0	VL
40352	0	VL
40998	0.333333	VH
41022	0	VL
41031	0	VL
41032	0	VL
41677	0	VL
41678	0	VL
41702	0	VL
41709	0	VL
41710	0	VL
41711	0	VL
42357	0	VL
42382	0	VL
42388	0	VL
42389	0	VL
43037	0	VL
43038	0	VL
43062	0	VL
43063	0	VL
43066	0	VL
43067	0	VL
43068	0	VL
43234	0	VL
43718	0	VL
43719	0	VL
43742	0	VL
43743	0	VL
43744	0	VL
43745	0	VL
43746	0	VL
43913	0	VL
43914	0	VL
43915	0	VL
43916	0	VL
44398	0	VL
44399	0	VL
44423	0	VL
44424	0	VL
44425	0	VL
44592	0	VL
44593	0	VL
44595	0	VL
44596	0	VL
44597	0	VL
45078	0	VL
45079	0	VL
45104	0	VL
45105	0	VL
45272	0	VL
45273	0	VL
45274	0	VL
45277	0	VL
45759	0	VL
45785	0	VL
45786	0	VL
45931	0	VL
45933	0	VL
45934	0	VL
45935	0	VL
45936	0	VL
45937	0	VL
45953	0	VL
45954	0	VL
45955	0	VL
45956	0	VL
45957	0	VL
46439	0	VL
46440	0	VL
46466	0	VL
46467	0	VL
46611	0	VL
46612	0	VL
46613	0	VL
46617	0	VL
46618	0	VL
46635	0	VL
46636	0	VL
47120	0	VL
47147	0	VL
47148	0	VL
47149	0	VL
47292	0	VL
47293	0	VL
47298	0	VL
47800	0	VL
47801	0	VL
47821	0	VL
47822	0	VL
47823	0	VL
47824	0	VL
47825	0	VL
47826	0	VL
47827	0	VL
47829	0.166667	VH
47830	0.166667	VH
47831	0.166667	VH
47978	0	VL
48000	0	VL
48001	0	VL
48002	0	VL
48481	0	VL
48482	0	VL
48501	0	VL
48502	0	VL
48507	0	VL
48508	0	VL
48509	0	VL
48511	0	VL
48658	0	VL
48659	0	VL
48660	0	VL
48661	0	VL
48662	0	VL
48680	0	VL
48682	0	VL
48683	0	VL
48684	0	VL
49161	0	VL
49182	0	VL
49189	0	VL
49191	0	VL
49338	0	VL
49339	0	VL
49340	0	VL
49342	0	VL
49343	0	VL
49360	0	VL
49362	0	VL
49363	0	VL
49841	0	VL
49862	0	VL
49863	0	VL
49869	0	VL
49870	0	VL
49871	0	VL
50018	0	VL
50020	0	VL
50023	0	VL
50024	0	VL
50026	0	VL
50027	0	VL
50028	0	VL
50029	0	VL
50040	0	VL
50041	0	VL
50042	0	VL
50521	0	VL
50543	0	VL
50549	0	VL
50550	0	VL
50698	0	VL
50699	0	VL
50700	0	VL
50704	0	VL
50705	0	VL
50706	0	VL
50707	0	VL
50709	0	VL
50710	0	VL
50722	0	VL
51201	0	VL
51202	0	VL
51220	0	VL
51221	0	VL
51222	0	VL
51223	0	VL
51229	0	VL
51230	0	VL
51378	0	VL
51379	0	VL
51390	0	VL
51391	0	VL
51402	0	VL
51881	0	VL
51882	0	VL
51883	0	VL
51899	0	VL
51900	0	VL
51910	0	VL
52058	0	VL
52071	0	VL
52072	0	VL
52082	0	VL
52563	0	VL
52564	0	VL
52576	0	VL
52577	0	VL
52578	0	VL
52579	0	VL
52587	0	VL
52588	0	VL
52589	0	VL
52590	0	VL
52738	0	VL
52752	0	VL
52762	0	VL
53244	0	VL
53255	0	VL
53256	0	VL
53267	0	VL
53418	0	VL
53432	0	VL
53433	0	VL
53434	0	VL
53441	0	VL
53442	0	VL
53922	0	VL
53923	0	VL
53924	0	VL
53929	0	VL
53930	0	VL
53934	0	VL
53935	0	VL
53947	0	VL
54098	0	VL
54114	0	VL
54115	0	VL
54121	0	VL
54602	0	VL
54603	0	VL
54604	0	VL
54605	0	VL
54609	0	VL
54610	0	VL
54613	0	VL
54614	0	VL
54622	0	VL
54623	0	VL
54624	0	VL
54625	0	VL
54626	0	VL
54627	0	VL
54778	0	VL
54795	0	VL
54796	0	VL
54797	0	VL
54798	0	VL
54799	0	VL
54800	0	VL
54801	0	VL
55282	0	VL
55285	0	VL
55286	0	VL
55287	0	VL
55288	0	VL
55289	0	VL
55290	0	VL
55291	0	VL
55292	0	VL
55293	0	VL
55302	0	VL
55303	0	VL
55305	0	VL
55458	0	VL
55459	0	VL
55460	0	VL
55475	0	VL
55476	0	VL
55477	0	VL
55478	0	VL
55481	0	VL
55482	0	VL
55962	0	VL
55973	0	VL
55974	0	VL
55982	0	VL
55983	0	VL
56140	0	VL
56154	0	VL
56155	0	VL
56162	0	VL
56163	0	VL
56641	0	VL
56642	0	VL
56654	0	VL
56662	0	VL
56663	0	VL
56820	0	VL
56834	0	VL
56843	0	VL
57321	0	VL
57334	0	VL
57342	0	VL
57500	0	VL
57513	0	VL
57514	0	VL
57523	0	VL
57524	0	VL
58001	0	VL
58014	0	VL
58015	0	VL
58021	0	VL
58022	0	VL
58180	0	VL
58191	0	VL
58192	0	VL
58193	0	VL
58204	0	VL
58681	0	VL
58695	0	VL
58696	0	VL
58697	0	VL
58698	0	VL
58699	0	VL
58700	0	VL
58701	0	VL
58702	0	VL
58703	0	VL
58860	0	VL
58870	0	VL
58871	0	VL
58884	0	VL
59360	0	VL
59361	0	VL
59383	0	VL
59540	0	VL
59550	0	VL
59564	0	VL
60037	0	VL
60038	0	VL
60039	0	VL
60040	0	VL
60063	0	VL
60220	0	VL
60221	0	VL
60222	0	VL
60223	0	VL
60225	0	VL
60226	0	VL
60229	0	VL
60230	0	VL
60244	0	VL
60572	0	VL
60719	0	VL
60720	0	VL
60743	0	VL
60895	0	VL
60896	0	VL
60897	0	VL
60898	0	VL
60899	0	VL
60900	0	VL
60901	0	VL
60902	0	VL
60903	0	VL
60904	0	VL
60905	0	VL
60906	0	VL
60907	0	VL
60908	0	VL
60909	0	VL
60910	0	VL
60911	0	VL
60912	0	VL
60913	0	VL
60924	0	VL
61399	0	VL
61421	0	VL
61422	0	VL
61423	0	VL
61562	0	VL
61563	0	VL
61564	0	VL
61565	0	VL
61566	0	VL
61567	0	VL
61568	0	VL
61569	0	VL
61570	0	VL
61571	0	VL
61572	0	VL
61573	0	VL
61574	0	VL
61575	0	VL
61584	0	VL
61585	0	VL
61586	0	VL
61587	0	VL
61588	0	VL
61593	0	VL
61594	0	VL
61604	0	VL
62079	0	VL
62080	0	VL
62101	0	VL
62244	0	VL
62245	0	VL
62263	0	VL
62264	0	VL
62274	0	VL
62275	0	VL
62284	0	VL
62288	0	VL
62289	0	VL
62760	0	VL
62761	0	VL
62778	0	VL
62779	0	VL
62780	0	VL
62781	0	VL
62782	0	VL
62942	0	VL
62943	0	VL
62955	0	VL
62956	0	VL
62961	0	VL
62962	0	VL
62963	0	VL
62964	0	VL
62967	0	VL
62968	0	VL
62969	0	VL
63439	0	VL
63440	0	VL
63458	0	VL
63622	0	VL
63636	0	VL
63637	0	VL
63638	0	VL
63639	0	VL
63640	0	VL
63641	0	VL
63647	0	VL
63649	0	VL
63650	0	VL
64119	0	VL
64120	0	VL
64137	0	VL
64138	0	VL
64302	0	VL
64318	0	VL
64319	0	VL
64327	0	VL
64330	0	VL
64800	0	VL
64817	0	VL
64818	0	VL
64982	0	VL
64999	0	VL
65000	0	VL
65001	0	VL
65007	0	VL
65010	0	VL
65480	0	VL
65481	0	VL
65497	0	VL
65498	0	VL
65662	0	VL
65681	0	VL
65682	0	VL
65683	0	VL
65684	0	VL
65685	0	VL
65686	0	VL
65687	0	VL
65689	0	VL
65690	0	VL
66160	0	VL
66161	0	VL
66177	0	VL
66342	0	VL
66364	0	VL
66365	0	VL
66368	0	VL
66369	0	VL
66840	0	VL
66841	0	VL
66853	0	VL
66854	0	VL
66855	0	VL
66856	0	VL
66857	0	VL
67022	0	VL
67036	0	VL
67037	0	VL
67038	0	VL
67044	0	VL
67047	0	VL
67048	0	VL
67520	0	VL
67521	0	VL
67531	0	VL
67532	0	VL
67533	0	VL
67534	0	VL
67702	0	VL
67703	0	VL
67704	0	VL
67705	0	VL
67706	0	VL
67715	0	VL
67716	0	VL
67718	0	VL
67724	0	VL
67725	0	VL
67727	0	VL
68201	0	VL
68209	0	VL
68210	0	VL
68211	0	VL
68386	0	VL
68393	0	VL
68394	0	VL
68395	0	VL
68396	0	VL
68397	0	VL
68398	0	VL
68404	0	VL
68405	0	VL
68407	0	VL
68880	0	VL
68881	0	VL
68888	0	VL
68889	0	VL
69066	0	VL
69069	0	VL
69070	0	VL
69071	0	VL
69072	0	VL
69073	0	VL
69075	0	VL
69076	0	VL
69085	0	VL
69087	0	VL
69088	0	VL
69091	0	VL
69092	0	VL
69093	0	VL
69559	0	VL
69560	0	VL
69561	0	VL
69568	0	VL
69743	0	VL
69746	0	VL
69747	0	VL
69748	0	VL
69749	0	VL
69752	0	VL
69753	0	VL
69755	0	VL
69765	0	VL
69768	0	VL
69769	0	VL
69770	0	VL
69771	0	VL
69772	0	VL
69773	0	VL
69774	0	VL
69775	0	VL
69776	0	VL
69777	0	VL
70237	0	VL
70238	0	VL
70239	0	VL
70240	0	VL
70241	0	VL
70242	0	VL
70243	0	VL
70247	0	VL
70248	0	VL
70423	0	VL
70424	0	VL
70425	0	VL
70426	0	VL
70427	0	VL
70435	0	VL
70436	0	VL
70445	0	VL
70446	0	VL
70447	0	VL
70448	0	VL
70457	0	VL
70458	0	VL
70459	0	VL
70917	0	VL
70923	0	VL
70924	0	VL
70927	0.166667	VH
70928	0	VL
71103	0	VL
71115	0	VL
71116	0	VL
71125	0	VL
71126	0	VL
71127	0	VL
71139	0	VL
71594	0	VL
71595	0	VL
71596	0	VL
71597	0.166667	VH
71604	0	VL
71605	0	VL
71606	0	VL
71607	0	VL
71608	0	VL
71782	0	VL
71783	0	VL
71795	0	VL
71796	0	VL
71804	0	VL
71805	0	VL
71806	0	VL
71807	0	VL
72272	0	VL
72273	0	VL
72274	0	VL
72277	0	VL
72462	0	VL
72475	0	VL
72476	0	VL
72483	0	VL
72484	0	VL
72485	0	VL
72486	0	VL
72487	0	VL
72666	0	VL
72667	0.166667	VH
72668	0.166667	VH
72669	0	VL
72952	0	VL
73142	0	VL
73155	0	VL
73156	0	VL
73160	0	VL
73161	0	VL
73162	0	VL
73163	0	VL
73348	0	VL
73349	0.166667	VH
73380	0	VL
73631	0	VL
73632	0	VL
73822	0	VL
73836	0	VL
73837	0	VL
73838	0	VL
73839	0	VL
73840	0	VL
73841	0	VL
74060	0	VL
74310	0	VL
74311	0	VL
74493	0	VL
74494	0	VL
74495	0	VL
74496	0	VL
74497	0	VL
74502	0	VL
74519	0	VL
74520	0	VL
74740	0	VL
74990	0	VL
74991	0	VL
75172	0	VL
75173	0	VL
75177	0	VL
75179	0	VL
75180	0	VL
75181	0	VL
75182	0	VL
75199	0	VL
75420	0	VL
75671	0	VL
75852	0	VL
75857	0	VL
75858	0	VL
75859	0	VL
75878	0	VL
75879	0	VL
76100	0	VL
76351	0	VL
76352	0	VL
76532	0	VL
76557	0	VL
76558	0	VL
76780	0	VL
77032	0	VL
77203	0	VL
77205	0	VL
77206	0	VL
77207	0	VL
77208	0	VL
77209	0	VL
77210	0	VL
77211	0	VL
77212	0	VL
77237	0	VL
77460	0.166667	VH
77712	0	VL
77713	0	VL
77883	0	VL
77917	0	VL
78140	0	VL
78379	0	VL
78380	0	VL
78381	0	VL
78393	0	VL
78394	0	VL
78562	0	VL
78563	0	VL
78564	0	VL
78565	0	VL
78566	0	VL
78567	0	VL
78568	0	VL
78597	0	VL
78617	0	VL
78820	0	VL
79057	0	VL
79058	0	VL
79059	0	VL
79061	0	VL
79074	0	VL
79075	0	VL
79076	0	VL
79077	0	VL
79078	0.166667	VH
79243	0	VL
79244	0	VL
79246	0	VL
79247	0	VL
79248	0	VL
79249	0	VL
79277	0	VL
79278	0	VL
79279	0	VL
79295	0	VL
79296	0	VL
79297	0	VL
79500	0	VL
79737	0	VL
79738	0	VL
79741	0	VL
79757	0	VL
79758	0	VL
79759	0	VL
79921	0	VL
79922	0	VL
79929	0	VL
79930	0	VL
79957	0	VL
79959	0	VL
79974	0	VL
79975	0	VL
80180	0	VL
80418	0	VL
80421	0	VL
80422	0	VL
80437	0	VL
80438	0	VL
80439	0	VL
80601	0	VL
80602	0	VL
80610	0	VL
80611	0	VL
80637	0	VL
80639	0	VL
80640	0	VL
80653	0	VL
80654	0	VL
80860	0	VL
81102	0	VL
81103	0	VL
81104	0	VL
81105	0	VL
81118	0	VL
81119	0	VL
81281	0	VL
81282	0	VL
81291	0	VL
81316	0	VL
81317	0	VL
81318	0	VL
81319	0	VL
81320	0	VL
81332	0	VL
81333	0	VL
81334	0	VL
81540	0.166667	VH
81785	0	VL
81786	0	VL
81792	0	VL
81793	0	VL
81794	0	VL
81795	0	VL
81796	0	VL
81797	0	VL
81798	0	VL
81799	0	VL
81961	0	VL
81962	0	VL
81963	0	VL
81964	0	VL
81965	0	VL
81966	0	VL
81967	0	VL
81971	0	VL
81996	0	VL
81997	0	VL
81998	0	VL
81999	0	VL
82000	0	VL
82010	0	VL
82011	0	VL
82012	0	VL
82220	0.166667	VH
82466	0	VL
82467	0	VL
82471	0	VL
82472	0	VL
82475	0	VL
82479	0	VL
82643	0	VL
82644	0	VL
82646	0	VL
82647	0	VL
82651	0	VL
82652	0	VL
82676	0	VL
82677	0	VL
82680	0	VL
82689	0	VL
82690	0	VL
82701	0	VL
83147	0	VL
83150	0	VL
83151	0	VL
83159	0	VL
83327	0	VL
83332	0	VL
83357	0	VL
83358	0	VL
83359	0	VL
83360	0	VL
83367	0	VL
83368	0	VL
83369	0	VL
83381	0	VL
83827	0.166667	VH
83828	0	VL
83829	0	VL
83830	0	VL
83839	0	VL
84007	0	VL
84012	0	VL
84013	0	VL
84014	0	VL
84037	0	VL
84038	0	VL
84039	0	VL
84040	0	VL
84041	0	VL
84042	0	VL
84043	0	VL
84044	0	VL
84045	0	VL
84046	0	VL
84047	0	VL
84060	0	VL
84061	0	VL
84507	0	VL
84508	0	VL
84509	0	VL
84518	0	VL
84519	0	VL
84686	0	VL
84687	0	VL
84694	0	VL
84718	0	VL
84726	0	VL
84740	0	VL
85184	0	VL
85185	0	VL
85186	0.166667	VH
85187	0	VL
85188	0	VL
85198	0	VL
85366	0	VL
85374	0	VL
85398	0	VL
85406	0	VL
85420	0	VL
85862	0	VL
85863	0	VL
85864	0	VL
85865	0.166667	VH
85866	0	VL
85878	0	VL
85879	0	VL
85880	0	VL
85885	0	VL
85886	0	VL
85887	0	VL
85888	0	VL
86046	0	VL
86047	0	VL
86054	0	VL
86078	0	VL
86086	0	VL
86087	0	VL
86100	0	VL
86239	0	VL
86240	0	VL
86541	0	VL
86542	0	VL
86559	0	VL
86560	0	VL
86564	0	VL
86565	0	VL
86566	0	VL
86567	0	VL
86568	0	VL
86569	0	VL
86570	0	VL
86580	0	VL
86581	0	VL
86717	0	VL
86718	0	VL
86719	0	VL
86720	0	VL
86721	0	VL
86725	0	VL
86726	0	VL
86727	0	VL
86734	0	VL
86758	0	VL
86759	0	VL
86767	0	VL
86768	0	VL
86780	0	VL
86918	0	VL
86919	0	VL
86920	0	VL
86921	0	VL
86922	0	VL
86923	0	VL
86925	0	VL
86926	0	VL
87221	0	VL
87239	0	VL
87240	0	VL
87241	0	VL
87242	0	VL
87244	0	VL
87249	0	VL
87250	0	VL
87259	0	VL
87260	0	VL
87261	0	VL
87262	0	VL
87263	0	VL
87265	0	VL
87266	0	VL
87401	0	VL
87404	0	VL
87405	0	VL
87406	0	VL
87407	0	VL
87410	0	VL
87411	0	VL
87414	0	VL
87439	0	VL
87440	0	VL
87448	0	VL
87460	0	VL
87597	0	VL
87598	0	VL
87603	0	VL
87604	0	VL
87605	0	VL
87606	0	VL
87607	0	VL
87608	0	VL
87922	0	VL
87923	0	VL
87924	0	VL
87930	0	VL
87931	0	VL
87938	0	VL
87939	0	VL
87943	0	VL
87944	0	VL
87945	0	VL
87946	0	VL
87949	0	VL
87950	0	VL
87951	0	VL
87952	0.166667	VH
87953	0	VL
88078	0	VL
88079	0	VL
88080	0	VL
88081	0	VL
88082	0	VL
88083	0	VL
88084	0	VL
88085	0	VL
88086	0	VL
88087	0	VL
88088	0	VL
88089	0	VL
88090	0	VL
88091	0	VL
88094	0	VL
88095	0	VL
88120	0	VL
88121	0	VL
88128	0	VL
88140	0	VL
88277	0	VL
88288	0	VL
88603	0	VL
88604	0	VL
88610	0	VL
88611	0	VL
88618	0.166667	VH
88624	0	VL
88626	0	VL
88627	0	VL
88628	0	VL
88629	0	VL
88630	0	VL
88633	0	VL
88770	0	VL
88771	0	VL
88775	0	VL
88800	0	VL
88808	0	VL
88820	0	VL
88968	0	VL
88969	0	VL
89283	0	VL
89284	0	VL
89290	0	VL
89298	0	VL
89299	0.166667	VH
89303	0	VL
89304	0	VL
89310	0	VL
89313	0	VL
89314	0	VL
89449	0	VL
89450	0	VL
89451	0	VL
89455	0	VL
89456	0	VL
89480	0	VL
89487	0	VL
89488	0	VL
89500	0	VL
89501	0	VL
89649	0	VL
89963	0	VL
89964	0	VL
89969	0	VL
89970	0	VL
89971	0	VL
89972	0	VL
89973	0	VL
89979	0	VL
89982	0	VL
89983	0	VL
89984	0	VL
89990	0	VL
89994	0.166667	VH
89995	0	VL
90129	0	VL
90131	0	VL
90132	0	VL
90133	0	VL
90134	0	VL
90135	0	VL
90136	0	VL
90159	0	VL
90160	0	VL
90161	0	VL
90162	0	VL
90163	0	VL
90164	0	VL
90165	0	VL
90166	0	VL
90167	0	VL
90174	0	VL
90175	0	VL
90176	0	VL
90177	0	VL
90178	0	VL
90181	0	VL
90182	0	VL
90329	0	VL
90330	0	VL
90643	0.166667	VH
90649	0	VL
90650	0	VL
90651	0	VL
90652	0	VL
90653	0	VL
90654	0	VL
90655	0	VL
90659	0	VL
90662	0	VL
90669	0	VL
90670	0.166667	VH
90675	0.166667	VH
90763	0	VL
90808	0	VL
90809	0	VL
90815	0	VL
90816	0	VL
90820	0	VL
90821	0	VL
90822	0	VL
90823	0	VL
90835	0	VL
90837	0	VL
90838	0	VL
90839	0	VL
90844	0	VL
90845	0	VL
90846	0	VL
90847	0	VL
90852	0	VL
90853	0	VL
90854	0	VL
90858	0	VL
90859	0	VL
90860	0	VL
90861	0	VL
90862	0	VL
90863	0	VL
90864	0	VL
91007	0	VL
91008	0	VL
91009	0	VL
91010	0	VL
91011	0	VL
91012	0	VL
91013	0	VL
91322	0	VL
91323	0	VL
91335	0	VL
91336	0	VL
91337	0	VL
91338	0	VL
91339	0	VL
91342	0	VL
91343	0	VL
91349	0.166667	VH
91443	0	VL
91475	0	VL
91488	0	VL
91496	0	VL
91499	0	VL
91500	0	VL
91503	0	VL
91504	0	VL
91505	0	VL
91506	0	VL
91514	0	VL
91515	0	VL
91516	0	VL
91517	0	VL
91518	0	VL
91526	0	VL
91527	0	VL
91528	0	VL
91529	0	VL
91530	0	VL
91531	0	VL
91532	0	VL
91544	0	VL
91545	0	VL
91546	0	VL
91686	0	VL
91687	0	VL
91688	0	VL
91689	0	VL
91690	0	VL
91691	0	VL
91692	0	VL
91693	0	VL
92003	0	VL
92016	0	VL
92017	0	VL
92018	0	VL
92022	0	VL
92023	0	VL
92024	0	VL
92029	0.166667	VH
92030	0	VL
92123	0	VL
92124	0	VL
92132	0	VL
92133	0	VL
92155	0	VL
92156	0	VL
92167	0	VL
92168	0	VL
92176	0	VL
92177	0	VL
92178	0	VL
92179	0	VL
92186	0	VL
92187	0	VL
92188	0	VL
92189	0	VL
92190	0	VL
92191	0	VL
92192	0	VL
92193	0	VL
92194	0	VL
92208	0	VL
92209	0	VL
92210	0	VL
92226	0	VL
92227	0	VL
92228	0	VL
92229	0	VL
92368	0.166667	VH
92369	0	VL
92683	0	VL
92696	0	VL
92704	0	VL
92710	0	VL
92803	0	VL
92812	0	VL
92813	0	VL
92836	0	VL
92847	0	VL
92869	0	VL
92872	0	VL
92873	0	VL
92888	0	VL
92889	0	VL
92890	0	VL
92909	0	VL
92910	0	VL
93020	0	VL
93021	0	VL
93022	0	VL
93359	0	VL
93360	0.166667	VH
93361	0	VL
93362	0	VL
93363	0.166667	VH
93375	0	VL
93376	0	VL
93384	0	VL
93481	0	VL
93482	0	VL
93483	0	VL
93492	0	VL
93500	0	VL
93501	0	VL
93502	0	VL
93516	0	VL
93517	0	VL
93527	0	VL
93528	0	VL
93551	0	VL
93552	0	VL
93568	0	VL
93590	0	VL
93591	0	VL
93700	0	VL
93701	0	VL
93702	0	VL
94038	0	VL
94039	0.166667	VH
94056	0	VL
94057	0	VL
94161	0	VL
94162	0	VL
94172	0	VL
94179	0	VL
94180	0	VL
94181	0	VL
94182	0	VL
94184	0	VL
94197	0	VL
94198	0	VL
94200	0	VL
94201	0	VL
94208	0	VL
94230	0	VL
94231	0	VL
94247	0	VL
94248	0	VL
94271	0	VL
94272	0	VL
94378	0	VL
94379	0	VL
94380	0	VL
94702	0	VL
94703	0	VL
94714	0	VL
94715	0	VL
94716	0	VL
94717	0	VL
94718	0	VL
94737	0	VL
94738	0	VL
94835	0	VL
94836	0	VL
94839	0	VL
94840	0	VL
94841	0	VL
94842	0	VL
94852	0	VL
94859	0	VL
94860	0	VL
94861	0	VL
94862	0.166667	VH
94864	0	VL
94878	0	VL
94879	0	VL
94880	0	VL
94881	0	VL
94882	0	VL
94888	0	VL
94889	0	VL
94909	0	VL
94910	0	VL
94926	0	VL
94927	0	VL
94952	0	VL
94953	0	VL
95383	0	VL
95384	0	VL
95393	0.166667	VH
95394	0	VL
95417	0	VL
95418	0	VL
95516	0	VL
95517	0	VL
95519	0	VL
95520	0	VL
95521	0	VL
95522	0	VL
95532	0	VL
95533	0	VL
95539	0	VL
95540	0	VL
95541	0	VL
95542	0	VL
95544	0	VL
95562	0	VL
95569	0	VL
95570	0	VL
95571	0	VL
95572	0	VL
95573	0	VL
95589	0	VL
95604	0	VL
95605	0	VL
95606	0	VL
95633	0	VL
95634	0	VL
96052	0	VL
96064	0	VL
96073	0	VL
96074	0	VL
96098	0	VL
96099	0	VL
96197	0	VL
96198	0	VL
96199	0	VL
96202	0	VL
96213	0	VL
96219	0	VL
96220	0	VL
96221	0	VL
96222	0	VL
96224	0	VL
96242	0	VL
96243	0	VL
96249	0	VL
96251	0	VL
96253	0	VL
96254	0	VL
96255	0	VL
96256	0	VL
96267	0	VL
96268	0	VL
96269	0	VL
96284	0	VL
96285	0	VL
96286	0	VL
96310	0	VL
96311	0	VL
96312	0	VL
96313	0	VL
96314	0	VL
96732	0.166667	VH
96733	0	VL
96743	0	VL
96744	0	VL
96753	0	VL
96778	0	VL
96877	0	VL
96878	0	VL
96879	0	VL
96882	0	VL
96883	0	VL
96893	0	VL
96899	0	VL
96900	0	VL
96901	0	VL
96902	0	VL
96904	0	VL
96923	0	VL
96924	0	VL
96928	0	VL
96929	0	VL
96936	0	VL
96945	0	VL
96946	0	VL
96947	0	VL
96965	0	VL
96966	0	VL
96967	0	VL
96987	0	VL
96988	0	VL
96989	0	VL
96990	0	VL
97412	0	VL
97413	0	VL
97431	0	VL
97432	0	VL
97433	0	VL
97552	0	VL
97553	0	VL
97557	0	VL
97562	0	VL
97563	0	VL
97573	0	VL
97579	0	VL
97581	0	VL
97584	0	VL
97585	0	VL
97604	0	VL
97607	0	VL
97608	0	VL
97616	0	VL
97617	0	VL
97618	0	VL
97619	0	VL
97620	0	VL
97625	0	VL
97626	0	VL
97627	0	VL
97634	0	VL
97635	0	VL
97636	0	VL
97646	0	VL
97647	0	VL
97665	0	VL
97666	0	VL
97667	0	VL
98092	0	VL
98093	0	VL
98112	0	VL
98233	0	VL
98236	0	VL
98237	0	VL
98242	0	VL
98243	0	VL
98248	0	VL
98249	0	VL
98250	0	VL
98252	0	VL
98253	0	VL
98259	0	VL
98261	0	VL
98264	0	VL
98265	0	VL
98284	0	VL
98285	0	VL
98286	0	VL
98287	0	VL
98300	0	VL
98301	0	VL
98305	0	VL
98306	0	VL
98307	0	VL
98308	0	VL
98311	0	VL
98312	0	VL
98313	0	VL
98314	0	VL
98316	0	VL
98317	0	VL
98320	0	VL
98321	0	VL
98326	0	VL
98327	0	VL
98345	0	VL
98417	0	VL
98792	0	VL
98913	0	VL
98914	0	VL
98915	0	VL
98916	0	VL
98922	0	VL
98923	0	VL
98924	0	VL
98925	0	VL
98926	0	VL
98927	0	VL
98928	0	VL
98929	0	VL
98930	0	VL
98931	0	VL
98932	0	VL
98933	0	VL
98939	0	VL
98940	0	VL
98941	0	VL
98945	0	VL
98946	0	VL
98965	0	VL
98967	0	VL
98968	0	VL
98969	0	VL
98970	0	VL
98981	0	VL
98982	0	VL
98985	0	VL
98986	0	VL
98988	0	VL
98989	0	VL
98990	0	VL
98991	0	VL
98997	0	VL
98998	0	VL
98999	0	VL
99000	0	VL
99001	0	VL
99002	0	VL
99006	0	VL
99007	0	VL
99024	0	VL
99025	0	VL
99450	0	VL
99451	0	VL
99472	0	VL
99473	0	VL
99602	0	VL
99603	0	VL
99605	0	VL
99606	0	VL
99607	0	VL
99612	0	VL
99613	0	VL
99618	0	VL
99619	0	VL
99620	0	VL
99625	0	VL
99626	0	VL
99645	0	VL
99646	0	VL
99648	0	VL
99649	0	VL
99662	0	VL
99664	0	VL
99665	0	VL
99669	0	VL
99670	0	VL
99682	0	VL
99683	0	VL
99685	0	VL
99686	0	VL
99687	0	VL
99688	0	VL
99704	0	VL
99816	0	VL
99827	0	VL
99828	0	VL
99829	0	VL
99830	0	VL
99831	0	VL
100127	0	VL
100128	0	VL
100129	0	VL
100130	0.166667	VH
100131	0	VL
100153	0	VL
100154	0	VL
100268	0	VL
100269	0	VL
100281	0	VL
100282	0	VL
100287	0	VL
100288	0	VL
100292	0	VL
100293	0	VL
100294	0	VL
100295	0	VL
100296	0	VL
100297	0	VL
100298	0	VL
100299	0	VL
100300	0	VL
100301	0	VL
100305	0	VL
100306	0	VL
100326	0	VL
100327	0	VL
100328	0	VL
100342	0	VL
100343	0	VL
100344	0	VL
100363	0	VL
100365	0	VL
100367	0	VL
100368	0	VL
100382	0	VL
100383	0	VL
100384	0	VL
100385	0	VL
100496	0	VL
100497	0	VL
100508	0	VL
100509	0	VL
100510	0	VL
100511	0	VL
100834	0	VL
100835	0	VL
100836	0	VL
100949	0	VL
100950	0	VL
100951	0	VL
100961	0	VL
100967	0	VL
100968	0	VL
100981	0	VL
100982	0	VL
100983	0	VL
100985	0	VL
100986	0	VL
101007	0	VL
101008	0	VL
101009	0	VL
101023	0	VL
101024	0	VL
101043	0	VL
101045	0	VL
101048	0	VL
101049	0	VL
101062	0	VL
101065	0	VL
101177	0	VL
101178	0	VL
101184	0	VL
101190	0	VL
101191	0	VL
101625	0	VL
101630	0	VL
101631	0	VL
101633	0	VL
101634	0	VL
101635	0	VL
101636	0	VL
101637	0	VL
101638	0	VL
101639	0	VL
101640	0	VL
101641	0	VL
101648	0	VL
101649	0	VL
101662	0	VL
101663	0	VL
101664	0	VL
101665	0	VL
101666	0	VL
101687	0	VL
101688	0	VL
101703	0	VL
101704	0	VL
101723	0	VL
101724	0	VL
101725	0	VL
101729	0	VL
101742	0	VL
101743	0	VL
101744	0	VL
101857	0	VL
101864	0	VL
101871	0	VL
101872	0	VL
101873	0	VL
102305	0	VL
102306	0	VL
102307	0	VL
102308	0	VL
102309	0	VL
102310	0	VL
102311	0	VL
102312	0	VL
102313	0	VL
102314	0	VL
102315	0	VL
102316	0	VL
102319	0	VL
102320	0	VL
102329	0	VL
102330	0	VL
102341	0	VL
102342	0	VL
102343	0	VL
102344	0	VL
102346	0	VL
102356	0	VL
102357	0	VL
102358	0	VL
102366	0	VL
102367	0	VL
102368	0	VL
102382	0	VL
102383	0	VL
102409	0	VL
102410	0	VL
102411	0	VL
102422	0	VL
102423	0	VL
102424	0	VL
102425	0	VL
102537	0	VL
102543	0	VL
102544	0	VL
102553	0	VL
102844	0	VL
102845	0	VL
102985	0	VL
102986	0	VL
102987	0	VL
102988	0	VL
102989	0	VL
102990	0	VL
102991	0	VL
102995	0	VL
102996	0	VL
103010	0	VL
103011	0	VL
103012	0	VL
103020	0	VL
103021	0	VL
103026	0	VL
103032	0	VL
103033	0	VL
103034	0	VL
103035	0	VL
103036	0	VL
103038	0	VL
103039	0	VL
103040	0	VL
103041	0	VL
103042	0	VL
103043	0	VL
103044	0	VL
103046	0	VL
103047	0	VL
103062	0	VL
103063	0	VL
103091	0	VL
103101	0	VL
103102	0	VL
103216	0	VL
103217	0	VL
103223	0	VL
103233	0	VL
103518	0	VL
103521	0	VL
103522	0	VL
103523	0	VL
103525	0	VL
103526	0	VL
103527	0	VL
103665	0	VL
103666	0	VL
103667	0	VL
103668	0	VL
103669	0	VL
103670	0	VL
103671	0	VL
103674	0	VL
103675	0	VL
103690	0	VL
103692	0	VL
103699	0	VL
103700	0	VL
103701	0	VL
103706	0	VL
103707	0	VL
103708	0	VL
103709	0	VL
103710	0	VL
103711	0	VL
103712	0	VL
103720	0	VL
103721	0	VL
103724	0	VL
103725	0	VL
103726	0	VL
103742	0	VL
103743	0	VL
103771	0	VL
103780	0	VL
103781	0	VL
103896	0	VL
103897	0	VL
103903	0	VL
103904	0	VL
103913	0	VL
104198	0	VL
104199	0	VL
104200	0	VL
104201	0	VL
104202	0	VL
104203	0.5	VH
104206	0	VL
104207	0	VL
104208	0	VL
104354	0	VL
104372	0	VL
104373	0	VL
104374	0	VL
104379	0	VL
104389	0	VL
104405	0	VL
104423	0	VL
104451	0	VL
104452	0	VL
104459	0	VL
104460	0	VL
104575	0	VL
104576	0	VL
104584	0	VL
104585	0	VL
104586	0	VL
104587	0	VL
104588	0	VL
104589	0	VL
104590	0	VL
104591	0	VL
104592	0	VL
104593	0	VL
104874	0	VL
104879	0	VL
104880	0	VL
104888	0	VL
104889	0	VL
104890	0	VL
104891	0	VL
105033	0	VL
105034	0	VL
105035	0	VL
105054	0	VL
105055	0	VL
105056	0	VL
105059	0	VL
105085	0	VL
105086	0	VL
105103	0	VL
105104	0	VL
105131	0	VL
105132	0	VL
105133	0	VL
105134	0	VL
105135	0	VL
105136	0	VL
105137	0	VL
105138	0	VL
105139	0	VL
105255	0	VL
105265	0	VL
105266	0	VL
105267	0	VL
105268	0	VL
105269	0	VL
105270	0	VL
105271	0	VL
105272	0	VL
105273	0	VL
105554	0	VL
105560	0	VL
105561	0	VL
105571	0	VL
105572	0	VL
105712	0	VL
105713	0	VL
105715	0	VL
105716	0	VL
105717	0	VL
105718	0	VL
105719	0	VL
105736	0	VL
105737	0	VL
105738	0	VL
105739	0	VL
105740	0	VL
105741	0	VL
105742	0	VL
105743	0	VL
105744	0	VL
105745	0	VL
105766	0	VL
105784	0	VL
105811	0	VL
105935	0	VL
[truncated: 3,089 more rows]

## Sheet: Fig.5c
TARGET_FID	standard_Richness_Reptile	Reptile_risk_level
10401	0	VL
10404	0	VL
11081	0	VL
11761	0	VL
12441	0	VL
13121	0	VL
13799	0	VL
13800	0	VL
13801	0	VL
14474	0	VL
14475	0	VL
14476	0	VL
14477	0	VL
14478	0	VL
14479	0	VL
15153	0	VL
15154	0	VL
15832	0	VL
15833	0	VL
15834	0	VL
16511	0	VL
16512	0	VL
16513	0	VL
16514	0	VL
17191	0	VL
17871	0	VL
17872	0	VL
18552	0	VL
18553	0	VL
19233	0	VL
19234	0	VL
19913	0	VL
19914	0	VL
20594	0	VL
20595	0	VL
21274	0	VL
21275	0	VL
21954	0	VL
21955	0	VL
22635	0	VL
23315	0	VL
23316	0	VL
23994	0	VL
23995	0	VL
23996	0	VL
24675	0	VL
24676	0	VL
25355	0	VL
26034	0	VL
26035	0	VL
26714	0	VL
27394	0	VL
27395	0	VL
28074	0	VL
28075	0	VL
28754	0	VL
28755	0	VL
29434	0	VL
29435	0	VL
30114	0	VL
30115	0	VL
30795	0	VL
31475	0	VL
32155	0	VL
32156	0	VL
32836	0	VL
32837	0	VL
33516	0	VL
34196	0	VL
34876	0	VL
35556	0	VL
35557	0	VL
36237	0	VL
36238	0	VL
36917	0	VL
36918	0	VL
37597	0	VL
37598	0	VL
38278	0	VL
38279	0	VL
38958	0	VL
38959	0	VL
38991	0	VL
39638	0	VL
39639	0	VL
39671	0	VL
40318	0	VL
40342	0	VL
40351	0	VL
40352	0	VL
40998	0	VL
41022	0	VL
41031	0	VL
41032	0	VL
41677	0	VL
41678	0	VL
41702	0	VL
41709	0	VL
41710	0	VL
41711	0	VL
42357	0	VL
42382	0	VL
42388	0	VL
42389	0	VL
43037	0	VL
43038	0	VL
43062	0	VL
43063	0	VL
43066	0	VL
43067	0	VL
43068	0	VL
43234	0	VL
43718	0	VL
43719	0	VL
43742	0	VL
43743	0	VL
43744	0	VL
43745	0	VL
43746	0	VL
43913	0	VL
43914	0	VL
43915	0	VL
43916	0	VL
44398	0	VL
44399	0	VL
44423	0	VL
44424	0	VL
44425	0	VL
44592	0	VL
44593	0	VL
44595	0	VL
44596	0	VL
44597	0	VL
45078	0	VL
45079	0	VL
45104	0	VL
45105	0	VL
45272	0	VL
45273	0	VL
45274	0	VL
45277	0	VL
45759	0	VL
45785	0	VL
45786	0	VL
45931	0	VL
45933	0	VL
45934	0	VL
45935	0	VL
45936	0	VL
45937	0	VL
45953	0	VL
45954	0	VL
45955	0	VL
45956	0.111111	VH
45957	0	VL
46439	0	VL
46440	0	VL
46466	0	VL
46467	0	VL
46611	0	VL
46612	0	VL
46613	0	VL
46617	0	VL
46618	0	VL
46635	0	VL
46636	0.111111	VH
47120	0	VL
47147	0	VL
47148	0	VL
47149	0	VL
47292	0	VL
47293	0	VL
47298	0	VL
47800	0	VL
47801	0	VL
47821	0.111111	VH
47822	0	VL
47823	0	VL
47824	0	VL
47825	0	VL
47826	0.111111	VH
47827	0	VL
47829	0	VL
47830	0	VL
47831	0	VL
47978	0	VL
48000	0.111111	VH
48001	0.111111	VH
48002	0.111111	VH
48481	0	VL
48482	0	VL
48501	0	VL
48502	0	VL
48507	0	VL
48508	0	VL
48509	0	VL
48511	0	VL
48658	0	VL
48659	0	VL
48660	0	VL
48661	0	VL
48662	0	VL
48680	0	VL
48682	0.111111	VH
48683	0.111111	VH
48684	0.111111	VH
49161	0	VL
49182	0.111111	VH
49189	0	VL
49191	0	VL
49338	0	VL
49339	0	VL
49340	0	VL
49342	0	VL
49343	0	VL
49360	0	VL
49362	0	VL
49363	0	VL
49841	0	VL
49862	0	VL
49863	0	VL
49869	0.111111	VH
49870	0	VL
49871	0	VL
50018	0	VL
50020	0	VL
50023	0	VL
50024	0	VL
50026	0	VL
50027	0	VL
50028	0	VL
50029	0.111111	VH
50040	0.111111	VH
50041	0.111111	VH
50042	0.111111	VH
50521	0	VL
50543	0.111111	VH
50549	0.222222	VH
50550	0	VL
50698	0	VL
50699	0	VL
50700	0	VL
50704	0	VL
50705	0	VL
50706	0	VL
50707	0	VL
50709	0.111111	VH
50710	0	VL
50722	0.111111	VH
51201	0	VL
51202	0	VL
51220	0	VL
51221	0	VL
51222	0	VL
51223	0	VL
51229	0	VL
51230	0	VL
51378	0	VL
51379	0	VL
51390	0	VL
51391	0.111111	VH
51402	0.111111	VH
51881	0	VL
51882	0	VL
51883	0	VL
51899	0	VL
51900	0	VL
51910	0	VL
52058	0	VL
52071	0	VL
52072	0.111111	VH
52082	0.111111	VH
52563	0	VL
52564	0	VL
52576	0	VL
52577	0	VL
52578	0	VL
52579	0	VL
52587	0	VL
52588	0	VL
52589	0	VL
52590	0	VL
52738	0	VL
52752	0.111111	VH
52762	0.111111	VH
53244	0	VL
53255	0	VL
53256	0	VL
53267	0	VL
53418	0	VL
53432	0.111111	VH
53433	0.111111	VH
53434	0.111111	VH
53441	0.111111	VH
53442	0	VL
53922	0	VL
53923	0	VL
53924	0	VL
53929	0	VL
53930	0	VL
53934	0	VL
53935	0	VL
53947	0	VL
54098	0	VL
54114	0.111111	VH
54115	0.111111	VH
54121	0.111111	VH
54602	0	VL
54603	0	VL
54604	0	VL
54605	0	VL
54609	0	VL
54610	0	VL
54613	0	VL
54614	0	VL
54622	0	VL
54623	0	VL
54624	0	VL
54625	0	VL
54626	0	VL
54627	0	VL
54778	0	VL
54795	0.111111	VH
54796	0.111111	VH
54797	0.111111	VH
54798	0.111111	VH
54799	0.111111	VH
54800	0.111111	VH
54801	0.111111	VH
55282	0	VL
55285	0	VL
55286	0	VL
55287	0	VL
55288	0	VL
55289	0	VL
55290	0	VL
55291	0	VL
55292	0	VL
55293	0	VL
55302	0	VL
55303	0	VL
55305	0	VL
55458	0	VL
55459	0	VL
55460	0	VL
55475	0	VL
55476	0.111111	VH
55477	0	VL
55478	0	VL
55481	0	VL
55482	0	VL
55962	0	VL
55973	0	VL
55974	0	VL
55982	0	VL
55983	0	VL
56140	0	VL
56154	0	VL
56155	0	VL
56162	0	VL
56163	0	VL
56641	0	VL
56642	0	VL
56654	0	VL
56662	0	VL
56663	0	VL
56820	0	VL
56834	0	VL
56843	0	VL
57321	0	VL
57334	0	VL
57342	0	VL
57500	0	VL
57513	0	VL
57514	0	VL
57523	0	VL
57524	0	VL
58001	0	VL
58014	0	VL
58015	0	VL
58021	0	VL
58022	0	VL
58180	0	VL
58191	0	VL
58192	0	VL
58193	0	VL
58204	0	VL
58681	0	VL
58695	0	VL
58696	0	VL
58697	0	VL
58698	0	VL
58699	0	VL
58700	0	VL
58701	0	VL
58702	0	VL
58703	0	VL
58860	0	VL
58870	0	VL
58871	0	VL
58884	0	VL
59360	0	VL
59361	0	VL
59383	0	VL
59540	0	VL
59550	0	VL
59564	0	VL
60037	0	VL
60038	0	VL
60039	0	VL
60040	0	VL
60063	0	VL
60220	0	VL
60221	0	VL
60222	0	VL
60223	0	VL
60225	0	VL
60226	0	VL
60229	0	VL
60230	0	VL
60244	0	VL
60572	0	VL
60719	0	VL
60720	0	VL
60743	0	VL
60895	0	VL
60896	0	VL
60897	0	VL
60898	0	VL
60899	0	VL
60900	0	VL
60901	0	VL
60902	0	VL
60903	0	VL
60904	0	VL
60905	0	VL
60906	0.111111	VH
60907	0	VL
60908	0	VL
60909	0	VL
60910	0	VL
60911	0	VL
60912	0	VL
60913	0	VL
60924	0	VL
61399	0	VL
61421	0	VL
61422	0	VL
61423	0	VL
61562	0	VL
61563	0	VL
61564	0	VL
61565	0	VL
61566	0.111111	VH
61567	0	VL
61568	0	VL
61569	0	VL
61570	0	VL
61571	0	VL
61572	0	VL
61573	0	VL
61574	0	VL
61575	0	VL
61584	0	VL
61585	0	VL
61586	0	VL
61587	0	VL
61588	0	VL
61593	0	VL
61594	0	VL
61604	0	VL
62079	0	VL
62080	0	VL
62101	0	VL
62244	0	VL
62245	0	VL
62263	0	VL
62264	0	VL
62274	0	VL
62275	0	VL
62284	0	VL
62288	0	VL
62289	0	VL
62760	0	VL
62761	0	VL
62778	0	VL
62779	0	VL
62780	0	VL
62781	0	VL
62782	0	VL
62942	0	VL
62943	0	VL
62955	0	VL
62956	0	VL
62961	0	VL
62962	0	VL
62963	0	VL
62964	0	VL
62967	0	VL
62968	0	VL
62969	0	VL
63439	0	VL
63440	0	VL
63458	0	VL
63622	0	VL
63636	0	VL
63637	0	VL
63638	0	VL
63639	0	VL
63640	0	VL
63641	0	VL
63647	0	VL
63649	0	VL
63650	0	VL
64119	0	VL
64120	0	VL
64137	0	VL
64138	0	VL
64302	0	VL
64318	0	VL
64319	0	VL
64327	0	VL
64330	0	VL
64800	0	VL
64817	0	VL
64818	0	VL
64982	0	VL
64999	0	VL
65000	0	VL
65001	0	VL
65007	0	VL
65010	0	VL
65480	0	VL
65481	0	VL
65497	0	VL
65498	0	VL
65662	0	VL
65681	0	VL
65682	0	VL
65683	0	VL
65684	0	VL
65685	0	VL
65686	0	VL
65687	0	VL
65689	0	VL
65690	0	VL
66160	0	VL
66161	0	VL
66177	0	VL
66342	0	VL
66364	0	VL
66365	0	VL
66368	0.111111	VH
66369	0	VL
66840	0	VL
66841	0	VL
66853	0	VL
66854	0	VL
66855	0	VL
66856	0	VL
66857	0	VL
67022	0	VL
67036	0	VL
67037	0	VL
67038	0	VL
67044	0	VL
67047	0	VL
67048	0	VL
67520	0	VL
67521	0	VL
67531	0	VL
67532	0	VL
67533	0	VL
67534	0	VL
67702	0	VL
67703	0	VL
67704	0	VL
67705	0	VL
67706	0	VL
67715	0	VL
67716	0	VL
67718	0	VL
67724	0	VL
67725	0.111111	VH
67727	0	VL
68201	0	VL
68209	0	VL
68210	0	VL
68211	0	VL
68386	0	VL
68393	0	VL
68394	0	VL
68395	0	VL
68396	0	VL
68397	0	VL
68398	0	VL
68404	0	VL
68405	0	VL
68407	0	VL
68880	0	VL
68881	0	VL
68888	0	VL
68889	0	VL
69066	0	VL
69069	0	VL
69070	0	VL
69071	0	VL
69072	0	VL
69073	0	VL
69075	0	VL
69076	0	VL
69085	0	VL
69087	0	VL
69088	0	VL
69091	0	VL
69092	0	VL
69093	0	VL
69559	0	VL
69560	0	VL
69561	0	VL
69568	0.111111	VH
69743	0	VL
69746	0	VL
69747	0	VL
69748	0	VL
69749	0	VL
69752	0	VL
69753	0	VL
69755	0	VL
69765	0	VL
69768	0	VL
69769	0	VL
69770	0	VL
69771	0	VL
69772	0	VL
69773	0	VL
69774	0	VL
69775	0	VL
69776	0	VL
69777	0	VL
70237	0	VL
70238	0	VL
70239	0	VL
70240	0	VL
70241	0	VL
70242	0	VL
70243	0	VL
70247	0	VL
70248	0	VL
70423	0	VL
70424	0	VL
70425	0	VL
70426	0	VL
70427	0	VL
70435	0	VL
70436	0	VL
70445	0	VL
70446	0	VL
70447	0	VL
70448	0	VL
70457	0	VL
70458	0	VL
70459	0	VL
70917	0	VL
70923	0	VL
70924	0	VL
70927	0	VL
70928	0	VL
71103	0	VL
71115	0	VL
71116	0	VL
71125	0	VL
71126	0	VL
71127	0.111111	VH
71139	0	VL
71594	0	VL
71595	0	VL
71596	0	VL
71597	0	VL
71604	0	VL
71605	0	VL
71606	0	VL
71607	0	VL
71608	0	VL
71782	0	VL
71783	0	VL
71795	0	VL
71796	0	VL
71804	0	VL
71805	0	VL
71806	0	VL
71807	0	VL
72272	0	VL
72273	0	VL
72274	0	VL
72277	0	VL
72462	0	VL
72475	0	VL
72476	0	VL
72483	0	VL
72484	0	VL
72485	0	VL
72486	0.111111	VH
72487	0	VL
72666	0	VL
72667	0.111111	VH
72668	0	VL
72669	0	VL
72952	0	VL
73142	0	VL
73155	0	VL
73156	0	VL
73160	0	VL
73161	0	VL
73162	0	VL
73163	0	VL
73348	0.111111	VH
73349	0.111111	VH
73380	0	VL
73631	0	VL
73632	0	VL
73822	0	VL
73836	0	VL
73837	0	VL
73838	0	VL
73839	0	VL
73840	0	VL
73841	0	VL
74060	0	VL
74310	0	VL
74311	0	VL
74493	0	VL
74494	0	VL
74495	0	VL
74496	0	VL
74497	0	VL
74502	0	VL
74519	0	VL
74520	0	VL
74740	0	VL
74990	0	VL
74991	0	VL
75172	0	VL
75173	0	VL
75177	0	VL
75179	0	VL
75180	0	VL
75181	0	VL
75182	0	VL
75199	0	VL
75420	0	VL
75671	0	VL
75852	0	VL
75857	0	VL
75858	0	VL
75859	0	VL
75878	0	VL
75879	0	VL
76100	0	VL
76351	0	VL
76352	0	VL
76532	0	VL
76557	0	VL
76558	0	VL
76780	0	VL
77032	0	VL
77203	0	VL
77205	0	VL
77206	0	VL
77207	0	VL
77208	0	VL
77209	0	VL
77210	0	VL
77211	0	VL
77212	0	VL
77237	0.111111	VH
77460	0	VL
77712	0	VL
77713	0	VL
77883	0	VL
77917	0	VL
78140	0.111111	VH
78379	0	VL
78380	0	VL
78381	0	VL
78393	0	VL
78394	0	VL
78562	0	VL
78563	0	VL
78564	0	VL
78565	0	VL
78566	0	VL
78567	0	VL
78568	0	VL
78597	0	VL
78617	0	VL
78820	0	VL
79057	0	VL
79058	0	VL
79059	0	VL
79061	0	VL
79074	0	VL
79075	0	VL
79076	0	VL
79077	0	VL
79078	0.111111	VH
79243	0	VL
79244	0	VL
79246	0	VL
79247	0	VL
79248	0.111111	VH
79249	0.111111	VH
79277	0	VL
79278	0	VL
79279	0	VL
79295	0	VL
79296	0	VL
79297	0.222222	VH
79500	0	VL
79737	0	VL
79738	0	VL
79741	0	VL
79757	0	VL
79758	0.111111	VH
79759	0	VL
79921	0	VL
79922	0	VL
79929	0	VL
79930	0	VL
79957	0.111111	VH
79959	0	VL
79974	0	VL
79975	0	VL
80180	0	VL
80418	0	VL
80421	0.111111	VH
80422	0	VL
80437	0	VL
80438	0.111111	VH
80439	0	VL
80601	0	VL
80602	0	VL
80610	0	VL
80611	0	VL
80637	0.111111	VH
80639	0	VL
80640	0	VL
80653	0	VL
80654	0.111111	VH
80860	0	VL
81102	0.111111	VH
81103	0	VL
81104	0	VL
81105	0	VL
81118	0	VL
81119	0	VL
81281	0	VL
81282	0	VL
81291	0	VL
81316	0	VL
81317	0	VL
81318	0	VL
81319	0	VL
81320	0	VL
81332	0	VL
81333	0	VL
81334	0.222222	VH
81540	0	VL
81785	0	VL
81786	0	VL
81792	0	VL
81793	0	VL
81794	0	VL
81795	0	VL
81796	0	VL
81797	0	VL
81798	0	VL
81799	0	VL
81961	0	VL
81962	0	VL
81963	0	VL
81964	0	VL
81965	0.111111	VH
81966	0	VL
81967	0	VL
81971	0	VL
81996	0.111111	VH
81997	0	VL
81998	0	VL
81999	0	VL
82000	0	VL
82010	0	VL
82011	0	VL
82012	0.111111	VH
82220	0.333333	VH
82466	0.111111	VH
82467	0	VL
82471	0	VL
82472	0	VL
82475	0	VL
82479	0	VL
82643	0	VL
82644	0	VL
82646	0	VL
82647	0	VL
82651	0	VL
82652	0	VL
82676	0	VL
82677	0.111111	VH
82680	0	VL
82689	0	VL
82690	0.222222	VH
82701	0	VL
83147	0	VL
83150	0	VL
83151	0	VL
83159	0	VL
83327	0	VL
83332	0	VL
83357	0.111111	VH
83358	0	VL
83359	0	VL
83360	0	VL
83367	0	VL
83368	0	VL
83369	0.222222	VH
83381	0	VL
83827	0.111111	VH
83828	0.111111	VH
83829	0	VL
83830	0	VL
83839	0	VL
84007	0	VL
84012	0	VL
84013	0	VL
84014	0	VL
84037	0.222222	VH
84038	0	VL
84039	0	VL
84040	0	VL
84041	0	VL
84042	0	VL
84043	0	VL
84044	0	VL
84045	0	VL
84046	0	VL
84047	0.111111	VH
84060	0	VL
84061	0	VL
84507	0	VL
84508	0	VL
84509	0	VL
84518	0	VL
84519	0	VL
84686	0	VL
84687	0	VL
84694	0	VL
84718	0.111111	VH
84726	0.111111	VH
84740	0	VL
85184	0.111111	VH
85185	0	VL
85186	0	VL
85187	0	VL
85188	0	VL
85198	0	VL
85366	0	VL
85374	0	VL
85398	0.111111	VH
85406	0	VL
85420	0	VL
85862	0	VL
85863	0	VL
85864	0	VL
85865	0	VL
85866	0	VL
85878	0	VL
85879	0	VL
85880	0	VL
85885	0	VL
85886	0	VL
85887	0	VL
85888	0	VL
86046	0	VL
86047	0	VL
86054	0	VL
86078	0	VL
86086	0	VL
86087	0	VL
86100	0	VL
86239	0	VL
86240	0	VL
86541	0.222222	VH
86542	0	VL
86559	0	VL
86560	0	VL
86564	0	VL
86565	0	VL
86566	0	VL
86567	0	VL
86568	0	VL
86569	0	VL
86570	0	VL
86580	0	VL
86581	0	VL
86717	0	VL
86718	0	VL
86719	0	VL
86720	0	VL
86721	0	VL
86725	0	VL
86726	0	VL
86727	0	VL
86734	0	VL
86758	0	VL
86759	0.222222	VH
86767	0.111111	VH
86768	0	VL
86780	0	VL
86918	0	VL
86919	0	VL
86920	0	VL
86921	0	VL
86922	0	VL
86923	0	VL
86925	0	VL
86926	0	VL
87221	0.111111	VH
87239	0	VL
87240	0	VL
87241	0	VL
87242	0	VL
87244	0	VL
87249	0	VL
87250	0	VL
87259	0	VL
87260	0	VL
87261	0	VL
87262	0	VL
87263	0	VL
87265	0	VL
87266	0	VL
87401	0	VL
87404	0	VL
87405	0	VL
87406	0	VL
87407	0	VL
87410	0	VL
87411	0	VL
87414	0.111111	VH
87439	0.222222	VH
87440	0	VL
87448	0	VL
87460	0	VL
87597	0	VL
87598	0	VL
87603	0	VL
87604	0	VL
87605	0	VL
87606	0	VL
87607	0	VL
87608	0	VL
87922	0	VL
87923	0	VL
87924	0	VL
87930	0	VL
87931	0	VL
87938	0	VL
87939	0	VL
87943	0	VL
87944	0	VL
87945	0	VL
87946	0	VL
87949	0	VL
87950	0	VL
87951	0	VL
87952	0	VL
87953	0	VL
88078	0	VL
88079	0	VL
88080	0	VL
88081	0	VL
88082	0	VL
88083	0	VL
88084	0	VL
88085	0	VL
88086	0	VL
88087	0	VL
88088	0	VL
88089	0.111111	VH
88090	0	VL
88091	0.111111	VH
88094	0	VL
88095	0	VL
88120	0.111111	VH
88121	0	VL
88128	0.111111	VH
88140	0	VL
88277	0	VL
88288	0	VL
88603	0	VL
88604	0	VL
88610	0	VL
88611	0	VL
88618	0	VL
88624	0	VL
88626	0	VL
88627	0	VL
88628	0	VL
88629	0	VL
88630	0	VL
88633	0	VL
88770	0	VL
88771	0	VL
88775	0	VL
88800	0	VL
88808	0.111111	VH
88820	0	VL
88968	0	VL
88969	0	VL
89283	0	VL
89284	0	VL
89290	0	VL
89298	0	VL
89299	0	VL
89303	0	VL
89304	0	VL
89310	0	VL
89313	0	VL
89314	0	VL
89449	0	VL
89450	0	VL
89451	0	VL
89455	0	VL
89456	0	VL
89480	0	VL
89487	0	VL
89488	0	VL
89500	0	VL
89501	0	VL
89649	0	VL
89963	0	VL
89964	0	VL
89969	0	VL
89970	0	VL
89971	0	VL
89972	0	VL
89973	0	VL
89979	0.111111	VH
89982	0	VL
89983	0	VL
89984	0	VL
89990	0	VL
89994	0	VL
89995	0	VL
90129	0	VL
90131	0	VL
90132	0	VL
90133	0	VL
90134	0	VL
90135	0	VL
90136	0	VL
90159	0	VL
90160	0	VL
90161	0	VL
90162	0	VL
90163	0	VL
90164	0	VL
90165	0	VL
90166	0	VL
90167	0.111111	VH
90174	0	VL
90175	0	VL
90176	0.111111	VH
90177	0	VL
90178	0	VL
90181	0	VL
90182	0	VL
90329	0	VL
90330	0	VL
90643	0	VL
90649	0	VL
90650	0	VL
90651	0	VL
90652	0	VL
90653	0	VL
90654	0	VL
90655	0	VL
90659	0	VL
90662	0	VL
90669	0	VL
90670	0	VL
90675	0	VL
90763	0	VL
90808	0	VL
90809	0	VL
90815	0.111111	VH
90816	0	VL
90820	0	VL
90821	0	VL
90822	0	VL
90823	0	VL
90835	0	VL
90837	0.111111	VH
90838	0	VL
90839	0	VL
90844	0	VL
90845	0	VL
90846	0	VL
90847	0.111111	VH
90852	0	VL
90853	0	VL
90854	0	VL
90858	0	VL
90859	0	VL
90860	0	VL
90861	0.111111	VH
90862	0.111111	VH
90863	0	VL
90864	0	VL
91007	0	VL
91008	0	VL
91009	0	VL
91010	0	VL
91011	0	VL
91012	0	VL
91013	0	VL
91322	0	VL
91323	0	VL
91335	0	VL
91336	0	VL
91337	0	VL
91338	0.111111	VH
91339	0	VL
91342	0	VL
91343	0	VL
91349	0	VL
91443	0	VL
91475	0	VL
91488	0	VL
91496	0	VL
91499	0	VL
91500	0	VL
91503	0	VL
91504	0	VL
91505	0	VL
91506	0	VL
91514	0	VL
91515	0	VL
91516	0	VL
91517	0	VL
91518	0	VL
91526	0	VL
91527	0	VL
91528	0	VL
91529	0	VL
91530	0.111111	VH
91531	0	VL
91532	0	VL
91544	0	VL
91545	0	VL
91546	0	VL
91686	0	VL
91687	0	VL
91688	0	VL
91689	0	VL
91690	0	VL
91691	0	VL
91692	0	VL
91693	0	VL
92003	0	VL
92016	0	VL
92017	0	VL
92018	0	VL
92022	0	VL
92023	0	VL
92024	0	VL
92029	0	VL
92030	0	VL
92123	0	VL
92124	0	VL
92132	0	VL
92133	0	VL
92155	0	VL
92156	0	VL
92167	0	VL
92168	0	VL
92176	0	VL
92177	0	VL
92178	0	VL
92179	0	VL
92186	0	VL
92187	0	VL
92188	0	VL
92189	0	VL
92190	0	VL
92191	0	VL
92192	0	VL
92193	0	VL
92194	0	VL
92208	0	VL
92209	0.111111	VH
92210	0	VL
92226	0	VL
92227	0	VL
92228	0	VL
92229	0	VL
92368	0.111111	VH
92369	0	VL
92683	0	VL
92696	0	VL
92704	0	VL
92710	0.444444	VH
92803	0	VL
92812	0	VL
92813	0	VL
92836	0	VL
92847	0	VL
92869	0	VL
92872	0	VL
92873	0	VL
92888	0	VL
92889	0	VL
92890	0	VL
92909	0	VL
92910	0	VL
93020	0.111111	VH
93021	0	VL
93022	0	VL
93359	0	VL
93360	0	VL
93361	0	VL
93362	0	VL
93363	0.111111	VH
93375	0	VL
93376	0	VL
93384	0	VL
93481	0	VL
93482	0	VL
93483	0	VL
93492	0	VL
93500	0	VL
93501	0	VL
93502	0	VL
93516	0	VL
93517	0	VL
93527	0	VL
93528	0	VL
93551	0	VL
93552	0	VL
93568	0	VL
93590	0	VL
93591	0	VL
93700	0	VL
93701	0	VL
93702	0	VL
94038	0	VL
94039	0	VL
94056	0	VL
94057	0	VL
94161	0	VL
94162	0	VL
94172	0	VL
94179	0	VL
94180	0	VL
94181	0	VL
94182	0	VL
94184	0	VL
94197	0	VL
94198	0	VL
94200	0	VL
94201	0	VL
94208	0	VL
94230	0	VL
94231	0	VL
94247	0	VL
94248	0	VL
94271	0	VL
94272	0	VL
94378	0.111111	VH
94379	0	VL
94380	0	VL
94702	0	VL
94703	0	VL
94714	0	VL
94715	0	VL
94716	0	VL
94717	0	VL
94718	0	VL
94737	0	VL
94738	0	VL
94835	0	VL
94836	0	VL
94839	0	VL
94840	0	VL
94841	0	VL
94842	0	VL
94852	0	VL
94859	0	VL
94860	0	VL
94861	0	VL
94862	0	VL
94864	0	VL
94878	0	VL
94879	0	VL
94880	0	VL
94881	0	VL
94882	0	VL
94888	0	VL
94889	0	VL
94909	0	VL
94910	0	VL
94926	0	VL
94927	0	VL
94952	0	VL
94953	0	VL
95383	0	VL
95384	0	VL
95393	0.111111	VH
95394	0	VL
95417	0	VL
95418	0	VL
95516	0	VL
95517	0	VL
95519	0	VL
95520	0.111111	VH
95521	0	VL
95522	0	VL
95532	0	VL
95533	0	VL
95539	0	VL
95540	0	VL
95541	0	VL
95542	0	VL
95544	0	VL
95562	0	VL
95569	0	VL
95570	0	VL
95571	0	VL
95572	0	VL
95573	0	VL
95589	0	VL
95604	0	VL
95605	0	VL
95606	0	VL
95633	0	VL
95634	0	VL
96052	0.111111	VH
96064	0.111111	VH
96073	0	VL
96074	0	VL
96098	0	VL
96099	0	VL
96197	0	VL
96198	0	VL
96199	0	VL
96202	0	VL
96213	0	VL
96219	0.111111	VH
96220	0	VL
96221	0	VL
96222	0	VL
96224	0	VL
96242	0	VL
96243	0	VL
96249	0	VL
96251	0	VL
96253	0	VL
96254	0	VL
96255	0	VL
96256	0	VL
96267	0	VL
96268	0	VL
96269	0	VL
96284	0	VL
96285	0	VL
96286	0	VL
96310	0	VL
96311	0	VL
96312	0	VL
96313	0	VL
96314	0	VL
96732	0.333333	VH
96733	0	VL
96743	0	VL
96744	0	VL
96753	0.111111	VH
96778	0	VL
96877	0	VL
96878	0	VL
96879	0	VL
96882	0	VL
96883	0	VL
96893	0	VL
96899	0	VL
96900	0	VL
96901	0	VL
96902	0	VL
96904	0	VL
96923	0	VL
96924	0	VL
96928	0	VL
96929	0	VL
96936	0	VL
96945	0	VL
96946	0	VL
96947	0	VL
96965	0	VL
96966	0	VL
96967	0	VL
96987	0	VL
96988	0	VL
96989	0	VL
96990	0	VL
97412	0	VL
97413	0.111111	VH
97431	0	VL
97432	0	VL
97433	0	VL
97552	0	VL
97553	0	VL
97557	0	VL
97562	0	VL
97563	0	VL
97573	0	VL
97579	0	VL
97581	0	VL
97584	0	VL
97585	0	VL
97604	0	VL
97607	0	VL
97608	0	VL
97616	0	VL
97617	0	VL
97618	0	VL
97619	0	VL
97620	0	VL
97625	0	VL
97626	0	VL
97627	0	VL
97634	0	VL
97635	0	VL
97636	0	VL
97646	0	VL
97647	0	VL
97665	0	VL
97666	0	VL
97667	0	VL
98092	0.111111	VH
98093	0.333333	VH
98112	0	VL
98233	0	VL
98236	0	VL
98237	0	VL
98242	0	VL
98243	0	VL
98248	0	VL
98249	0	VL
98250	0	VL
98252	0	VL
98253	0	VL
98259	0	VL
98261	0	VL
98264	0	VL
98265	0	VL
98284	0	VL
98285	0	VL
98286	0	VL
98287	0	VL
98300	0	VL
98301	0	VL
98305	0	VL
98306	0	VL
98307	0	VL
98308	0	VL
98311	0	VL
98312	0	VL
98313	0	VL
98314	0	VL
98316	0	VL
98317	0	VL
98320	0.111111	VH
98321	0	VL
98326	0	VL
98327	0	VL
98345	0	VL
98417	0	VL
98792	0.111111	VH
98913	0	VL
98914	0	VL
98915	0	VL
98916	0	VL
98922	0	VL
98923	0	VL
98924	0	VL
98925	0	VL
98926	0	VL
98927	0	VL
98928	0	VL
98929	0	VL
98930	0	VL
98931	0	VL
98932	0	VL
98933	0	VL
98939	0	VL
98940	0	VL
98941	0	VL
98945	0	VL
98946	0	VL
98965	0	VL
98967	0	VL
98968	0	VL
98969	0	VL
98970	0	VL
98981	0	VL
98982	0	VL
98985	0	VL
98986	0	VL
98988	0	VL
98989	0	VL
98990	0	VL
98991	0	VL
98997	0	VL
98998	0	VL
98999	0	VL
99000	0	VL
99001	0	VL
99002	0	VL
99006	0	VL
99007	0	VL
99024	0	VL
99025	0	VL
99450	0.222222	VH
99451	0.333333	VH
99472	0	VL
99473	0	VL
99602	0	VL
99603	0	VL
99605	0	VL
99606	0	VL
99607	0	VL
99612	0	VL
99613	0	VL
99618	0	VL
99619	0	VL
99620	0	VL
99625	0	VL
99626	0	VL
99645	0	VL
99646	0	VL
99648	0	VL
99649	0	VL
99662	0	VL
99664	0	VL
99665	0	VL
99669	0	VL
99670	0	VL
99682	0	VL
99683	0	VL
99685	0	VL
99686	0	VL
99687	0	VL
99688	0	VL
99704	0	VL
99816	0	VL
99827	0	VL
99828	0	VL
99829	0	VL
99830	0	VL
99831	0	VL
100127	0	VL
100128	0	VL
100129	0	VL
100130	0.111111	VH
100131	0.111111	VH
100153	0	VL
100154	0.111111	VH
100268	0	VL
100269	0	VL
100281	0	VL
100282	0	VL
100287	0	VL
100288	0	VL
100292	0	VL
100293	0	VL
100294	0	VL
100295	0	VL
100296	0	VL
100297	0	VL
100298	0	VL
100299	0	VL
100300	0	VL
100301	0	VL
100305	0	VL
100306	0	VL
100326	0	VL
100327	0	VL
100328	0	VL
100342	0	VL
100343	0	VL
100344	0	VL
100363	0	VL
100365	0	VL
100367	0	VL
100368	0	VL
100382	0	VL
100383	0	VL
100384	0	VL
100385	0	VL
100496	0	VL
100497	0	VL
100508	0	VL
100509	0	VL
100510	0	VL
100511	0.111111	VH
100834	0	VL
100835	0	VL
100836	0	VL
100949	0	VL
100950	0	VL
100951	0	VL
100961	0	VL
100967	0	VL
100968	0	VL
100981	0	VL
100982	0	VL
100983	0.111111	VH
100985	0	VL
100986	0	VL
101007	0	VL
101008	0	VL
101009	0	VL
101023	0	VL
101024	0	VL
101043	0	VL
101045	0	VL
101048	0	VL
101049	0	VL
101062	0	VL
101065	0	VL
101177	0	VL
101178	0	VL
101184	0	VL
101190	0	VL
101191	0	VL
101625	0	VL
101630	0	VL
101631	0	VL
101633	0	VL
101634	0	VL
101635	0	VL
101636	0	VL
101637	0	VL
101638	0	VL
101639	0	VL
101640	0	VL
101641	0	VL
101648	0	VL
101649	0	VL
101662	0	VL
101663	0.111111	VH
101664	0	VL
101665	0	VL
101666	0	VL
101687	0	VL
101688	0	VL
101703	0	VL
101704	0	VL
101723	0	VL
101724	0	VL
101725	0	VL
101729	0	VL
101742	0	VL
101743	0	VL
101744	0	VL
101857	0	VL
101864	0	VL
101871	0	VL
101872	0	VL
101873	0	VL
102305	0	VL
102306	0	VL
102307	0	VL
102308	0	VL
102309	0	VL
102310	0	VL
102311	0	VL
102312	0	VL
102313	0	VL
102314	0	VL
102315	0	VL
102316	0	VL
102319	0	VL
102320	0	VL
102329	0	VL
102330	0	VL
102341	0	VL
102342	0	VL
102343	0	VL
102344	0	VL
102346	0	VL
102356	0	VL
102357	0	VL
102358	0	VL
102366	0	VL
102367	0	VL
102368	0	VL
102382	0	VL
102383	0	VL
102409	0	VL
102410	0	VL
102411	0	VL
102422	0	VL
102423	0	VL
102424	0	VL
102425	0	VL
102537	0	VL
102543	0	VL
102544	0	VL
102553	0	VL
102844	0.111111	VH
102845	0	VL
102985	0	VL
102986	0	VL
102987	0	VL
102988	0	VL
102989	0	VL
102990	0	VL
102991	0	VL
102995	0	VL
102996	0	VL
103010	0	VL
103011	0	VL
103012	0	VL
103020	0	VL
103021	0	VL
103026	0	VL
103032	0	VL
103033	0	VL
103034	0	VL
103035	0	VL
103036	0	VL
103038	0	VL
103039	0	VL
103040	0	VL
103041	0	VL
103042	0	VL
103043	0	VL
103044	0	VL
103046	0	VL
103047	0	VL
103062	0	VL
103063	0	VL
103091	0	VL
103101	0	VL
103102	0	VL
103216	0	VL
103217	0	VL
103223	0	VL
103233	0	VL
103518	0.111111	VH
103521	0	VL
103522	0	VL
103523	0	VL
103525	0	VL
103526	0	VL
103527	0	VL
103665	0	VL
103666	0	VL
103667	0	VL
103668	0	VL
103669	0	VL
103670	0	VL
103671	0	VL
103674	0	VL
103675	0	VL
103690	0	VL
103692	0	VL
103699	0	VL
103700	0	VL
103701	0	VL
103706	0	VL
103707	0	VL
103708	0	VL
103709	0	VL
103710	0	VL
103711	0	VL
103712	0	VL
103720	0	VL
103721	0	VL
103724	0	VL
103725	0	VL
103726	0	VL
103742	0	VL
103743	0	VL
103771	0	VL
103780	0	VL
103781	0	VL
103896	0	VL
103897	0	VL
103903	0	VL
103904	0	VL
103913	0	VL
104198	0	VL
104199	0.111111	VH
104200	0	VL
104201	0	VL
104202	0	VL
104203	0.111111	VH
104206	0	VL
104207	0	VL
104208	0	VL
104354	0	VL
104372	0	VL
104373	0	VL
104374	0	VL
104379	0	VL
104389	0	VL
104405	0	VL
104423	0	VL
104451	0	VL
104452	0	VL
104459	0	VL
104460	0	VL
104575	0	VL
104576	0	VL
104584	0	VL
104585	0	VL
104586	0	VL
104587	0	VL
104588	0	VL
104589	0	VL
104590	0	VL
104591	0	VL
104592	0	VL
104593	0	VL
104874	0	VL
104879	0	VL
104880	0.111111	VH
104888	0	VL
104889	0	VL
104890	0.111111	VH
104891	0	VL
105033	0	VL
105034	0	VL
105035	0	VL
105054	0	VL
105055	0	VL
105056	0	VL
105059	0	VL
105085	0	VL
105086	0	VL
105103	0	VL
105104	0	VL
105131	0	VL
105132	0	VL
105133	0	VL
105134	0	VL
105135	0	VL
105136	0	VL
105137	0	VL
105138	0	VL
105139	0	VL
105255	0.111111	VH
105265	0	VL
105266	0	VL
105267	0	VL
105268	0	VL
105269	0	VL
105270	0	VL
105271	0	VL
105272	0	VL
105273	0	VL
105554	0.111111	VH
105560	0	VL
105561	0.111111	VH
105571	0.111111	VH
105572	0	VL
105712	0	VL
105713	0	VL
105715	0	VL
105716	0	VL
105717	0	VL
105718	0	VL
105719	0	VL
105736	0	VL
105737	0	VL
105738	0	VL
105739	0	VL
105740	0	VL
105741	0	VL
105742	0	VL
105743	0	VL
105744	0	VL
105745	0	VL
105766	0	VL
105784	0	VL
105811	0	VL
105935	0	VL
[truncated: 3,089 more rows]

## Sheet: Fig.5d
TARGET_FID	standard_Richness_Bird	Bird_risk_level
10401	0.142857	H
10404	0.142857	H
11081	0.142857	H
11761	0.142857	H
12441	0.142857	H
13121	0.142857	H
13799	0.0714286	M
13800	0.0714286	M
13801	0.142857	H
14474	0.0714286	M
14475	0.0714286	M
14476	0.0714286	M
14477	0.0714286	M
14478	0.0714286	M
14479	0.0714286	M
15153	0.0714286	M
15154	0.0714286	M
15832	0.0714286	M
15833	0.0714286	M
15834	0.0714286	M
16511	0.0714286	M
16512	0.0714286	M
16513	0.0714286	M
16514	0.0714286	M
17191	0.0714286	M
17871	0.0714286	M
17872	0.0714286	M
18552	0.0714286	M
18553	0.0714286	M
19233	0.0714286	M
19234	0.0714286	M
19913	0.0714286	M
19914	0.0714286	M
20594	0.0714286	M
20595	0.0714286	M
21274	0.0714286	M
21275	0.0714286	M
21954	0.0714286	M
21955	0.0714286	M
22635	0.0714286	M
23315	0.0714286	M
23316	0.0714286	M
23994	0.0714286	M
23995	0.0714286	M
23996	0.0714286	M
24675	0.0714286	M
24676	0.0714286	M
25355	0.0714286	M
26034	0.0714286	M
26035	0.0714286	M
26714	0.0714286	M
27394	0.0714286	M
27395	0.0714286	M
28074	0.142857	H
28075	0.142857	H
28754	0.142857	H
28755	0.142857	H
29434	0.214286	VH
29435	0.428571	VH
30114	0.214286	VH
30115	0.214286	VH
30795	0.214286	VH
31475	0.214286	VH
32155	0.285714	VH
32156	0.214286	VH
32836	0.214286	VH
32837	0.214286	VH
33516	0.214286	VH
34196	0.214286	VH
34876	0.214286	VH
35556	0.214286	VH
35557	0.214286	VH
36237	0.214286	VH
36238	0.214286	VH
36917	0.214286	VH
36918	0.214286	VH
37597	0.214286	VH
37598	0.214286	VH
38278	0.214286	VH
38279	0.214286	VH
38958	0.214286	VH
38959	0.214286	VH
38991	0.214286	VH
39638	0.214286	VH
39639	0.214286	VH
39671	0.214286	VH
40318	0.214286	VH
40342	0.0714286	M
40351	0.142857	H
40352	0.142857	H
40998	0.214286	VH
41022	0.0714286	M
41031	0.142857	H
41032	0.142857	H
41677	0.214286	VH
41678	0.214286	VH
41702	0.0714286	M
41709	0.142857	H
41710	0.142857	H
41711	0.142857	H
42357	0.214286	VH
42382	0.0714286	M
42388	0.142857	H
42389	0.142857	H
43037	0.214286	VH
43038	0.214286	VH
43062	0.0714286	M
43063	0.0714286	M
43066	0.142857	H
43067	0.142857	H
43068	0.142857	H
43234	0.285714	VH
43718	0.214286	VH
43719	0.142857	H
43742	0.0714286	M
43743	0.0714286	M
43744	0.0714286	M
43745	0.0714286	M
43746	0.142857	H
43913	0.285714	VH
43914	0.285714	VH
43915	0.285714	VH
43916	0.285714	VH
44398	0.142857	H
44399	0.142857	H
44423	0.0714286	M
44424	0.0714286	M
44425	0.0714286	M
44592	0.285714	VH
44593	0.285714	VH
44595	0.214286	VH
44596	0.214286	VH
44597	0.285714	VH
45078	0.142857	H
45079	0.142857	H
45104	0.0714286	M
45105	0.0714286	M
45272	0.285714	VH
45273	0.214286	VH
45274	0.214286	VH
45277	0.214286	VH
45759	0.142857	H
45785	0.0714286	M
45786	0.0714286	M
45931	0.214286	VH
45933	0.214286	VH
45934	0.142857	H
45935	0.142857	H
45936	0.142857	H
45937	0.142857	H
45953	0.214286	VH
45954	0.214286	VH
45955	0.214286	VH
45956	0.214286	VH
45957	0.214286	VH
46439	0.142857	H
46440	0.142857	H
46466	0.0714286	M
46467	0.142857	H
46611	0.214286	VH
46612	0.214286	VH
46613	0.142857	H
46617	0.142857	H
46618	0.142857	H
46635	0.214286	VH
46636	0.214286	VH
47120	0.142857	H
47147	0.142857	H
47148	0.142857	H
47149	0.142857	H
47292	0.142857	H
47293	0.142857	H
47298	0.142857	H
47800	0.142857	H
47801	0.142857	H
47821	0.0714286	M
47822	0.0714286	M
47823	0.0714286	M
47824	0.0714286	M
47825	0.0714286	M
47826	0.0714286	M
47827	0.0714286	M
47829	0.142857	H
47830	0.142857	H
47831	0.142857	H
47978	0.142857	H
48000	0.214286	VH
48001	0.214286	VH
48002	0.214286	VH
48481	0.142857	H
48482	0.142857	H
48501	0.0714286	M
48502	0.0714286	M
48507	0.0714286	M
48508	0.0714286	M
48509	0.0714286	M
48511	0.142857	H
48658	0.142857	H
48659	0.142857	H
48660	0.142857	H
48661	0.142857	H
48662	0.142857	H
48680	0.214286	VH
48682	0.214286	VH
48683	0.214286	VH
48684	0.285714	VH
49161	0.142857	H
49182	0.0714286	M
49189	0.0714286	M
49191	0.142857	H
49338	0.142857	H
49339	0.142857	H
49340	0.142857	H
49342	0.142857	H
49343	0.142857	H
49360	0.214286	VH
49362	0.214286	VH
49363	0.214286	VH
49841	0.142857	H
49862	0.0714286	M
49863	0.0714286	M
49869	0.142857	H
49870	0.142857	H
49871	0.142857	H
50018	0.142857	H
50020	0.142857	H
50023	0.142857	H
50024	0.142857	H
50026	0.214286	VH
50027	0.214286	VH
50028	0.214286	VH
50029	0.214286	VH
50040	0.214286	VH
50041	0.214286	VH
50042	0.214286	VH
50521	0.142857	H
50543	0.0714286	M
50549	0.142857	H
50550	0.142857	H
50698	0.142857	H
50699	0.142857	H
50700	0.142857	H
50704	0.142857	H
50705	0.142857	H
50706	0.214286	VH
50707	0.214286	VH
50709	0.214286	VH
50710	0.214286	VH
50722	0.214286	VH
51201	0.0714286	M
51202	0.0714286	M
51220	0.0714286	M
51221	0.0714286	M
51222	0.0714286	M
51223	0.0714286	M
51229	0.0714286	M
51230	0.142857	H
51378	0.142857	H
51379	0.142857	H
51390	0.285714	VH
51391	0.214286	VH
51402	0.142857	H
51881	0.0714286	M
51882	0.0714286	M
51883	0.0714286	M
51899	0.0714286	M
51900	0.0714286	M
51910	0.142857	H
52058	0.0714286	M
52071	0.142857	H
52072	0.214286	VH
52082	0.214286	VH
52563	0.0714286	M
52564	0.0714286	M
52576	0.0714286	M
52577	0.0714286	M
52578	0.0714286	M
52579	0.0714286	M
52587	0.0714286	M
52588	0.0714286	M
52589	0.142857	H
52590	0.142857	H
52738	0.0714286	M
52752	0.142857	H
52762	0.214286	VH
53244	0.0714286	M
53255	0.0714286	M
53256	0.0714286	M
53267	0.142857	H
53418	0.0714286	M
53432	0.142857	H
53433	0.214286	VH
53434	0.214286	VH
53441	0.142857	H
53442	0.142857	H
53922	0.142857	H
53923	0.142857	H
53924	0.142857	H
53929	0.142857	H
53930	0.142857	H
53934	0.0714286	M
53935	0.0714286	M
53947	0.142857	H
54098	0.0714286	M
54114	0.214286	VH
54115	0.214286	VH
54121	0.214286	VH
54602	0.142857	H
54603	0.142857	H
54604	0.142857	H
54605	0.142857	H
54609	0.142857	H
54610	0.142857	H
54613	0.142857	H
54614	0.0714286	M
54622	0.142857	H
54623	0.142857	H
54624	0.0714286	M
54625	0.0714286	M
54626	0.0714286	M
54627	0.142857	H
54778	0.0714286	M
54795	0.142857	H
54796	0.214286	VH
54797	0.214286	VH
54798	0.214286	VH
54799	0.214286	VH
54800	0.214286	VH
54801	0.214286	VH
55282	0.142857	H
55285	0.142857	H
55286	0.142857	H
55287	0.142857	H
55288	0.142857	H
55289	0.142857	H
55290	0.142857	H
55291	0.142857	H
55292	0.142857	H
55293	0.142857	H
55302	0.142857	H
55303	0.142857	H
55305	0.142857	H
55458	0.0714286	M
55459	0.0714286	M
55460	0.0714286	M
55475	0.142857	H
55476	0.142857	H
55477	0.142857	H
55478	0.142857	H
55481	0.142857	H
55482	0.142857	H
55962	0.142857	H
55973	0.142857	H
55974	0.142857	H
55982	0.142857	H
55983	0.142857	H
56140	0.0714286	M
56154	0.142857	H
56155	0.142857	H
56162	0.0714286	M
56163	0.142857	H
56641	0.142857	H
56642	0.142857	H
56654	0.142857	H
56662	0.0714286	M
56663	0.0714286	M
56820	0.0714286	M
56834	0.142857	H
56843	0.142857	H
57321	0.142857	H
57334	0.142857	H
57342	0.142857	H
57500	0	VL
57513	0.142857	H
57514	0.142857	H
57523	0.142857	H
57524	0.142857	H
58001	0.142857	H
58014	0.142857	H
58015	0.142857	H
58021	0.142857	H
58022	0.142857	H
58180	0.0714286	M
58191	0.142857	H
58192	0.142857	H
58193	0.142857	H
58204	0.0714286	M
58681	0.142857	H
58695	0.142857	H
58696	0.142857	H
58697	0.142857	H
58698	0.142857	H
58699	0.142857	H
58700	0.142857	H
58701	0.142857	H
58702	0.142857	H
58703	0.142857	H
58860	0.0714286	M
58870	0.0714286	M
58871	0.0714286	M
58884	0.142857	H
59360	0.142857	H
59361	0.142857	H
59383	0.142857	H
59540	0	VL
59550	0.0714286	M
59564	0.142857	H
60037	0.0714286	M
60038	0.0714286	M
60039	0.0714286	M
60040	0.142857	H
60063	0.142857	H
60220	0	VL
60221	0.0714286	M
60222	0	VL
60223	0	VL
60225	0	VL
60226	0	VL
60229	0.0714286	M
60230	0.0714286	M
60244	0.142857	H
60572	0.0714286	M
60719	0.142857	H
60720	0.142857	H
60743	0.142857	H
60895	0.0714286	M
60896	0.0714286	M
60897	0.142857	H
60898	0.142857	H
60899	0.0714286	M
60900	0.0714286	M
60901	0.142857	H
60902	0.0714286	M
60903	0.0714286	M
60904	0.0714286	M
60905	0.0714286	M
60906	0.0714286	M
60907	0.0714286	M
60908	0.142857	H
60909	0.142857	H
60910	0.0714286	M
60911	0.0714286	M
60912	0.0714286	M
60913	0.0714286	M
60924	0.142857	H
61399	0.142857	H
61421	0.142857	H
61422	0.142857	H
61423	0.142857	H
61562	0.0714286	M
61563	0.0714286	M
61564	0.0714286	M
61565	0.0714286	M
61566	0.0714286	M
61567	0.0714286	M
61568	0.0714286	M
61569	0.0714286	M
61570	0.142857	H
61571	0.142857	H
61572	0.0714286	M
61573	0.0714286	M
61574	0.0714286	M
61575	0.0714286	M
61584	0.0714286	M
61585	0.0714286	M
61586	0.0714286	M
61587	0.142857	H
61588	0.0714286	M
61593	0.0714286	M
61594	0.0714286	M
61604	0.142857	H
62079	0.142857	H
62080	0.142857	H
62101	0.142857	H
62244	0.0714286	M
62245	0.0714286	M
62263	0.0714286	M
62264	0.0714286	M
62274	0.0714286	M
62275	0.0714286	M
62284	0.142857	H
62288	0.142857	H
62289	0.0714286	M
62760	0.142857	H
62761	0.142857	H
62778	0.142857	H
62779	0.142857	H
62780	0.142857	H
62781	0.142857	H
62782	0.142857	H
62942	0.0714286	M
62943	0.0714286	M
62955	0.0714286	M
62956	0.0714286	M
62961	0.142857	H
62962	0.142857	H
62963	0.142857	H
62964	0.142857	H
62967	0.142857	H
62968	0.0714286	M
62969	0.0714286	M
63439	0.142857	H
63440	0.142857	H
63458	0.142857	H
63622	0.0714286	M
63636	0.0714286	M
63637	0.0714286	M
63638	0.0714286	M
63639	0.0714286	M
63640	0.0714286	M
63641	0.142857	H
63647	0.0714286	M
63649	0.0714286	M
63650	0.0714286	M
64119	0.142857	H
64120	0.142857	H
64137	0.142857	H
64138	0.142857	H
64302	0.0714286	M
64318	0.0714286	M
64319	0.0714286	M
64327	0.0714286	M
64330	0.0714286	M
64800	0.142857	H
64817	0.142857	H
64818	0.142857	H
64982	0.0714286	M
64999	0.0714286	M
65000	0.0714286	M
65001	0.0714286	M
65007	0.142857	H
65010	0.0714286	M
65480	0.142857	H
65481	0.142857	H
65497	0.142857	H
65498	0.142857	H
65662	0.0714286	M
65681	0.0714286	M
65682	0.0714286	M
65683	0.0714286	M
65684	0.0714286	M
65685	0.0714286	M
65686	0.0714286	M
65687	0.142857	H
65689	0.0714286	M
65690	0.0714286	M
66160	0.142857	H
66161	0.142857	H
66177	0.142857	H
66342	0.0714286	M
66364	0.0714286	M
66365	0.0714286	M
66368	0.0714286	M
66369	0.0714286	M
66840	0.142857	H
66841	0.142857	H
66853	0.142857	H
66854	0.142857	H
66855	0.142857	H
66856	0.142857	H
66857	0.142857	H
67022	0.0714286	M
67036	0.142857	H
67037	0.142857	H
67038	0.142857	H
67044	0.0714286	M
67047	0.0714286	M
67048	0.0714286	M
67520	0.142857	H
67521	0.142857	H
67531	0.142857	H
67532	0.142857	H
67533	0.142857	H
67534	0.142857	H
67702	0.0714286	M
67703	0.0714286	M
67704	0.0714286	M
67705	0.0714286	M
67706	0.0714286	M
67715	0.142857	H
67716	0.142857	H
67718	0.142857	H
67724	0.0714286	M
67725	0.0714286	M
67727	0.0714286	M
68201	0.142857	H
68209	0.142857	H
68210	0.142857	H
68211	0.142857	H
68386	0.0714286	M
68393	0.142857	H
68394	0.142857	H
68395	0.142857	H
68396	0.142857	H
68397	0.142857	H
68398	0.142857	H
68404	0.142857	H
68405	0.142857	H
68407	0.0714286	M
68880	0.142857	H
68881	0.142857	H
68888	0.142857	H
68889	0.142857	H
69066	0.0714286	M
69069	0.142857	H
69070	0.142857	H
69071	0.142857	H
69072	0.142857	H
69073	0.142857	H
69075	0.142857	H
69076	0.142857	H
69085	0.0714286	M
69087	0.0714286	M
69088	0.0714286	M
69091	0.0714286	M
69092	0.0714286	M
69093	0.0714286	M
69559	0.142857	H
69560	0.142857	H
69561	0.142857	H
69568	0.142857	H
69743	0.142857	H
69746	0.0714286	M
69747	0.142857	H
69748	0.142857	H
69749	0.142857	H
69752	0.142857	H
69753	0.142857	H
69755	0.142857	H
69765	0.0714286	M
69768	0.0714286	M
69769	0.0714286	M
69770	0.0714286	M
69771	0.0714286	M
69772	0.0714286	M
69773	0	VL
69774	0.0714286	M
69775	0.0714286	M
69776	0.0714286	M
69777	0.0714286	M
70237	0.142857	H
70238	0.142857	H
70239	0.142857	H
70240	0.142857	H
70241	0.142857	H
70242	0.142857	H
70243	0.142857	H
70247	0.142857	H
70248	0.142857	H
70423	0.142857	H
70424	0.142857	H
70425	0.142857	H
70426	0.142857	H
70427	0.142857	H
70435	0.142857	H
70436	0.142857	H
70445	0.0714286	M
70446	0.0714286	M
70447	0	VL
70448	0	VL
70457	0.0714286	M
70458	0.0714286	M
70459	0.0714286	M
70917	0.142857	H
70923	0.142857	H
70924	0.142857	H
70927	0.142857	H
70928	0.142857	H
71103	0.142857	H
71115	0.142857	H
71116	0.142857	H
71125	0.0714286	M
71126	0.0714286	M
71127	0	VL
71139	0.0714286	M
71594	0.142857	H
71595	0.142857	H
71596	0.0714286	M
71597	0.142857	H
71604	0.142857	H
71605	0.142857	H
71606	0.142857	H
71607	0.142857	H
71608	0.142857	H
71782	0.142857	H
71783	0.142857	H
71795	0.142857	H
71796	0.142857	H
71804	0.0714286	M
71805	0.0714286	M
71806	0	VL
71807	0	VL
72272	0.142857	H
72273	0.142857	H
72274	0.142857	H
72277	0.142857	H
72462	0.142857	H
72475	0.142857	H
72476	0.0714286	M
72483	0.0714286	M
72484	0.0714286	M
72485	0.0714286	M
72486	0	VL
72487	0	VL
72666	0.285714	VH
72667	0.285714	VH
72668	0.285714	VH
72669	0.214286	VH
72952	0.142857	H
73142	0.142857	H
73155	0.142857	H
73156	0.142857	H
73160	0.0714286	M
73161	0.0714286	M
73162	0.0714286	M
73163	0.0714286	M
73348	0.285714	VH
73349	0.214286	VH
73380	0	VL
73631	0.142857	H
73632	0.142857	H
73822	0.214286	VH
73836	0.142857	H
73837	0.0714286	M
73838	0.0714286	M
73839	0.0714286	M
73840	0.0714286	M
73841	0.0714286	M
74060	0	VL
74310	0.142857	H
74311	0.142857	H
74493	0.142857	H
74494	0.142857	H
74495	0.142857	H
74496	0.142857	H
74497	0.142857	H
74502	0.142857	H
74519	0	VL
74520	0	VL
74740	0	VL
74990	0.142857	H
74991	0.142857	H
75172	0.142857	H
75173	0.142857	H
75177	0.142857	H
75179	0.142857	H
75180	0.142857	H
75181	0.142857	H
75182	0.142857	H
75199	0	VL
75420	0	VL
75671	0.0714286	M
75852	0.142857	H
75857	0.142857	H
75858	0.142857	H
75859	0.142857	H
75878	0	VL
75879	0	VL
76100	0	VL
76351	0.0714286	M
76352	0.0714286	M
76532	0.142857	H
76557	0	VL
76558	0	VL
76780	0	VL
77032	0.0714286	M
77203	0.142857	H
77205	0.142857	H
77206	0.142857	H
77207	0.142857	H
77208	0.142857	H
77209	0.142857	H
77210	0.142857	H
77211	0.142857	H
77212	0.142857	H
77237	0	VL
77460	0	VL
77712	0.142857	H
77713	0.142857	H
77883	0.0714286	M
77917	0	VL
78140	0	VL
78379	0.142857	H
78380	0.142857	H
78381	0.142857	H
78393	0.142857	H
78394	0.142857	H
78562	0.0714286	M
78563	0.0714286	M
78564	0.0714286	M
78565	0	VL
78566	0	VL
78567	0	VL
78568	0	VL
78597	0	VL
78617	0.214286	VH
78820	0	VL
79057	0.142857	H
79058	0.142857	H
79059	0.142857	H
79061	0.142857	H
79074	0.142857	H
79075	0.142857	H
79076	0.142857	H
79077	0.142857	H
79078	0.214286	VH
79243	0.0714286	M
79244	0.0714286	M
79246	0	VL
79247	0	VL
79248	0	VL
79249	0	VL
79277	0	VL
79278	0	VL
79279	0	VL
79295	0.142857	H
79296	0.142857	H
79297	0.357143	VH
79500	0	VL
79737	0.142857	H
79738	0.142857	H
79741	0.142857	H
79757	0.214286	VH
79758	0.214286	VH
79759	0.214286	VH
79921	0	VL
79922	0	VL
79929	0	VL
79930	0	VL
79957	0	VL
79959	0	VL
79974	0.0714286	M
79975	0.142857	H
80180	0	VL
80418	0.142857	H
80421	0.0714286	M
80422	0.0714286	M
80437	0.0714286	M
80438	0.0714286	M
80439	0.214286	VH
80601	0	VL
80602	0	VL
80610	0	VL
80611	0	VL
80637	0	VL
80639	0	VL
80640	0	VL
80653	0.0714286	M
80654	0.0714286	M
80860	0	VL
81102	0.0714286	M
81103	0	VL
81104	0	VL
81105	0	VL
81118	0.0714286	M
81119	0.214286	VH
81281	0	VL
81282	0	VL
81291	0	VL
81316	0	VL
81317	0	VL
81318	0	VL
81319	0	VL
81320	0	VL
81332	0	VL
81333	0	VL
81334	0.0714286	M
81540	0	VL
81785	0	VL
81786	0	VL
81792	0.0714286	M
81793	0.0714286	M
81794	0.0714286	M
81795	0.0714286	M
81796	0.0714286	M
81797	0.0714286	M
81798	0.0714286	M
81799	0.142857	H
81961	0	VL
81962	0	VL
81963	0	VL
81964	0	VL
81965	0	VL
81966	0	VL
81967	0	VL
81971	0	VL
81996	0	VL
81997	0	VL
81998	0	VL
81999	0	VL
82000	0	VL
82010	0	VL
82011	0	VL
82012	0	VL
82220	0	VL
82466	0	VL
82467	0	VL
82471	0.0714286	M
82472	0.0714286	M
82475	0.0714286	M
82479	0.214286	VH
82643	0	VL
82644	0	VL
82646	0	VL
82647	0	VL
82651	0	VL
82652	0	VL
82676	0	VL
82677	0	VL
82680	0	VL
82689	0	VL
82690	0	VL
82701	0.0714286	M
83147	0	VL
83150	0.0714286	M
83151	0.0714286	M
83159	0.214286	VH
83327	0	VL
83332	0	VL
83357	0	VL
83358	0	VL
83359	0	VL
83360	0	VL
83367	0	VL
83368	0	VL
83369	0	VL
83381	0.0714286	M
83827	0	VL
83828	0	VL
83829	0.0714286	M
83830	0.0714286	M
83839	0.142857	H
84007	0	VL
84012	0	VL
84013	0	VL
84014	0	VL
84037	0	VL
84038	0	VL
84039	0	VL
84040	0	VL
84041	0	VL
84042	0	VL
84043	0	VL
84044	0	VL
84045	0	VL
84046	0	VL
84047	0	VL
84060	0.0714286	M
84061	0.0714286	M
84507	0	VL
84508	0.0714286	M
84509	0.0714286	M
84518	0.142857	H
84519	0.214286	VH
84686	0	VL
84687	0	VL
84694	0	VL
84718	0	VL
84726	0	VL
84740	0.0714286	M
85184	0.0714286	M
85185	0.0714286	M
85186	0.0714286	M
85187	0.0714286	M
85188	0.0714286	M
85198	0.214286	VH
85366	0	VL
85374	0	VL
85398	0	VL
85406	0	VL
85420	0	VL
85862	0.0714286	M
85863	0	VL
85864	0.0714286	M
85865	0.0714286	M
85866	0.0714286	M
85878	0.214286	VH
85879	0.214286	VH
85880	0.214286	VH
85885	0.142857	H
85886	0.0714286	M
85887	0.0714286	M
85888	0.0714286	M
86046	0	VL
86047	0	VL
86054	0	VL
86078	0.0714286	M
86086	0	VL
86087	0	VL
86100	0	VL
86239	0	VL
86240	0	VL
86541	0.0714286	M
86542	0.0714286	M
86559	0.214286	VH
86560	0.214286	VH
86564	0.214286	VH
86565	0.142857	H
86566	0.0714286	M
86567	0.0714286	M
86568	0	VL
86569	0	VL
86570	0	VL
86580	0.0714286	M
86581	0.0714286	M
86717	0	VL
86718	0	VL
86719	0	VL
86720	0	VL
86721	0	VL
86725	0	VL
86726	0	VL
86727	0	VL
86734	0	VL
86758	0.0714286	M
86759	0.0714286	M
86767	0	VL
86768	0	VL
86780	0	VL
86918	0	VL
86919	0	VL
86920	0	VL
86921	0	VL
86922	0	VL
86923	0	VL
86925	0	VL
86926	0	VL
87221	0.0714286	M
87239	0.214286	VH
87240	0.214286	VH
87241	0.214286	VH
87242	0.214286	VH
87244	0.214286	VH
87249	0	VL
87250	0	VL
87259	0.142857	H
87260	0.0714286	M
87261	0.0714286	M
87262	0.0714286	M
87263	0.0714286	M
87265	0.142857	H
87266	0.142857	H
87401	0	VL
87404	0	VL
87405	0	VL
87406	0	VL
87407	0	VL
87410	0	VL
87411	0	VL
87414	0	VL
87439	0	VL
87440	0	VL
87448	0	VL
87460	0	VL
87597	0	VL
87598	0.214286	VH
87603	0	VL
87604	0	VL
87605	0	VL
87606	0	VL
87607	0	VL
87608	0	VL
87922	0.142857	H
87923	0.214286	VH
87924	0.214286	VH
87930	0	VL
87931	0	VL
87938	0.142857	H
87939	0.142857	H
87943	0.0714286	M
87944	0.0714286	M
87945	0.142857	H
87946	0.142857	H
87949	0.142857	H
87950	0.0714286	M
87951	0	VL
87952	0	VL
87953	0	VL
88078	0	VL
88079	0	VL
88080	0	VL
88081	0	VL
88082	0	VL
88083	0	VL
88084	0	VL
88085	0	VL
88086	0	VL
88087	0	VL
88088	0	VL
88089	0	VL
88090	0	VL
88091	0	VL
88094	0	VL
88095	0	VL
88120	0	VL
88121	0.0714286	M
88128	0	VL
88140	0	VL
88277	0	VL
88288	0	VL
88603	0.0714286	M
88604	0.0714286	M
88610	0	VL
88611	0	VL
88618	0.142857	H
88624	0	VL
88626	0.142857	H
88627	0.142857	H
88628	0.142857	H
88629	0.142857	H
88630	0	VL
88633	0	VL
88770	0	VL
88771	0	VL
88775	0	VL
88800	0	VL
88808	0	VL
88820	0	VL
88968	0	VL
88969	0	VL
89283	0.0714286	M
89284	0.0714286	M
89290	0	VL
89298	0.0714286	M
89299	0.0714286	M
89303	0	VL
89304	0	VL
89310	0	VL
89313	0	VL
89314	0	VL
89449	0	VL
89450	0	VL
89451	0	VL
89455	0	VL
89456	0	VL
89480	0	VL
89487	0	VL
89488	0	VL
89500	0	VL
89501	0	VL
89649	0	VL
89963	0.0714286	M
89964	0.0714286	M
89969	0	VL
89970	0	VL
89971	0	VL
89972	0	VL
89973	0	VL
89979	0.0714286	M
89982	0	VL
89983	0	VL
89984	0	VL
89990	0	VL
89994	0	VL
89995	0.0714286	M
90129	0	VL
90131	0	VL
90132	0	VL
90133	0	VL
90134	0	VL
90135	0	VL
90136	0	VL
90159	0	VL
90160	0	VL
90161	0	VL
90162	0	VL
90163	0	VL
90164	0	VL
90165	0	VL
90166	0	VL
90167	0	VL
90174	0.0714286	M
90175	0.0714286	M
90176	0.0714286	M
90177	0.0714286	M
90178	0.0714286	M
90181	0	VL
90182	0	VL
90329	0	VL
90330	0	VL
90643	0.0714286	M
90649	0	VL
90650	0	VL
90651	0	VL
90652	0	VL
90653	0	VL
90654	0	VL
90655	0.0714286	M
90659	0.0714286	M
90662	0	VL
90669	0	VL
90670	0	VL
90675	0	VL
90763	0	VL
90808	0	VL
90809	0	VL
90815	0	VL
90816	0	VL
90820	0	VL
90821	0	VL
90822	0	VL
90823	0	VL
90835	0	VL
90837	0	VL
90838	0	VL
90839	0	VL
90844	0	VL
90845	0	VL
90846	0	VL
90847	0	VL
90852	0.0714286	M
90853	0.0714286	M
90854	0.0714286	M
90858	0.0714286	M
90859	0.0714286	M
90860	0.0714286	M
90861	0.0714286	M
90862	0.0714286	M
90863	0.0714286	M
90864	0.0714286	M
91007	0.285714	VH
91008	0.214286	VH
91009	0.214286	VH
91010	0	VL
91011	0	VL
91012	0	VL
91013	0	VL
91322	0.0714286	M
91323	0.0714286	M
91335	0.0714286	M
91336	0.0714286	M
91337	0.0714286	M
91338	0.0714286	M
91339	0.0714286	M
91342	0	VL
91343	0	VL
91349	0	VL
91443	0	VL
91475	0.0714286	M
91488	0	VL
91496	0	VL
91499	0	VL
91500	0	VL
91503	0	VL
91504	0	VL
91505	0	VL
91506	0	VL
91514	0	VL
91515	0	VL
91516	0	VL
91517	0	VL
91518	0	VL
91526	0	VL
91527	0	VL
91528	0	VL
91529	0	VL
91530	0.0714286	M
91531	0.0714286	M
91532	0.0714286	M
91544	0.0714286	M
91545	0.0714286	M
91546	0.0714286	M
91686	0.285714	VH
91687	0.285714	VH
91688	0.285714	VH
91689	0.214286	VH
91690	0	VL
91691	0	VL
91692	0	VL
91693	0	VL
92003	0.0714286	M
92016	0	VL
92017	0	VL
92018	0	VL
92022	0	VL
92023	0	VL
92024	0	VL
92029	0	VL
92030	0	VL
92123	0	VL
92124	0	VL
92132	0.0714286	M
92133	0.0714286	M
92155	0.0714286	M
92156	0.0714286	M
92167	0	VL
92168	0	VL
92176	0	VL
92177	0	VL
92178	0	VL
92179	0	VL
92186	0	VL
92187	0	VL
92188	0	VL
92189	0	VL
92190	0	VL
92191	0	VL
92192	0	VL
92193	0	VL
92194	0	VL
92208	0	VL
92209	0	VL
92210	0.0714286	M
92226	0.0714286	M
92227	0.0714286	M
92228	0.0714286	M
92229	0.0714286	M
92368	0.285714	VH
92369	0.285714	VH
92683	0.0714286	M
92696	0	VL
92704	0	VL
92710	0	VL
92803	0.0714286	M
92812	0.0714286	M
92813	0.0714286	M
92836	0.0714286	M
92847	0	VL
92869	0	VL
92872	0	VL
92873	0	VL
92888	0	VL
92889	0	VL
92890	0	VL
92909	0.0714286	M
92910	0	VL
93020	0.214286	VH
93021	0.0714286	M
93022	0.0714286	M
93359	0.0714286	M
93360	0.0714286	M
93361	0.0714286	M
93362	0.0714286	M
93363	0.0714286	M
93375	0	VL
93376	0	VL
93384	0	VL
93481	0.0714286	M
93482	0.0714286	M
93483	0.0714286	M
93492	0.0714286	M
93500	0.0714286	M
93501	0.0714286	M
93502	0.0714286	M
93516	0.0714286	M
93517	0.0714286	M
93527	0	VL
93528	0	VL
93551	0	VL
93552	0	VL
93568	0	VL
93590	0	VL
93591	0	VL
93700	0.142857	H
93701	0.0714286	M
93702	0.0714286	M
94038	0.0714286	M
94039	0.0714286	M
94056	0	VL
94057	0	VL
94161	0.0714286	M
94162	0.0714286	M
94172	0.0714286	M
94179	0.0714286	M
94180	0.0714286	M
94181	0.0714286	M
94182	0.0714286	M
94184	0.0714286	M
94197	0.0714286	M
94198	0.0714286	M
94200	0.0714286	M
94201	0.0714286	M
94208	0	VL
94230	0	VL
94231	0	VL
94247	0	VL
94248	0	VL
94271	0	VL
94272	0	VL
94378	0.214286	VH
94379	0.142857	H
94380	0.142857	H
94702	0.142857	H
94703	0.142857	H
94714	0.0714286	M
94715	0.0714286	M
94716	0.0714286	M
94717	0.0714286	M
94718	0.0714286	M
94737	0	VL
94738	0	VL
94835	0.0714286	M
94836	0.0714286	M
94839	0.0714286	M
94840	0.0714286	M
94841	0.0714286	M
94842	0.0714286	M
94852	0.0714286	M
94859	0.0714286	M
94860	0.0714286	M
94861	0.0714286	M
94862	0.0714286	M
94864	0.0714286	M
94878	0.0714286	M
94879	0.0714286	M
94880	0.0714286	M
94881	0.0714286	M
94882	0.0714286	M
94888	0	VL
94889	0	VL
94909	0	VL
94910	0	VL
94926	0	VL
94927	0	VL
94952	0	VL
94953	0	VL
95383	0.0714286	M
95384	0.0714286	M
95393	0.0714286	M
95394	0.0714286	M
95417	0	VL
95418	0	VL
95516	0.0714286	M
95517	0.0714286	M
95519	0.0714286	M
95520	0.0714286	M
95521	0.0714286	M
95522	0.0714286	M
95532	0.0714286	M
95533	0.0714286	M
95539	0.0714286	M
95540	0.0714286	M
95541	0.0714286	M
95542	0.0714286	M
95544	0.0714286	M
95562	0.0714286	M
95569	0.0714286	M
95570	0.0714286	M
95571	0.0714286	M
95572	0.0714286	M
95573	0.0714286	M
95589	0	VL
95604	0	VL
95605	0	VL
95606	0	VL
95633	0	VL
95634	0	VL
96052	0.142857	H
96064	0.0714286	M
96073	0	VL
96074	0	VL
96098	0	VL
96099	0	VL
96197	0.0714286	M
96198	0.0714286	M
96199	0.0714286	M
96202	0.0714286	M
96213	0.0714286	M
96219	0.0714286	M
96220	0.0714286	M
96221	0.0714286	M
96222	0.0714286	M
96224	0.0714286	M
96242	0.0714286	M
96243	0.0714286	M
96249	0.0714286	M
96251	0.0714286	M
96253	0.0714286	M
96254	0.0714286	M
96255	0.0714286	M
96256	0.0714286	M
96267	0	VL
96268	0	VL
96269	0	VL
96284	0	VL
96285	0	VL
96286	0	VL
96310	0	VL
96311	0	VL
96312	0	VL
96313	0	VL
96314	0	VL
96732	0.142857	H
96733	0.142857	H
96743	0.0714286	M
96744	0.0714286	M
96753	0	VL
96778	0	VL
96877	0.0714286	M
96878	0.0714286	M
96879	0.0714286	M
96882	0.0714286	M
96883	0.0714286	M
96893	0.0714286	M
96899	0.0714286	M
96900	0.0714286	M
96901	0.0714286	M
96902	0.0714286	M
96904	0.0714286	M
96923	0.0714286	M
96924	0.0714286	M
96928	0.0714286	M
96929	0.0714286	M
96936	0.0714286	M
96945	0	VL
96946	0	VL
96947	0	VL
96965	0	VL
96966	0	VL
96967	0	VL
96987	0	VL
96988	0	VL
96989	0	VL
96990	0	VL
97412	0.142857	H
97413	0.142857	H
97431	0	VL
97432	0	VL
97433	0	VL
97552	0.0714286	M
97553	0.0714286	M
97557	0.0714286	M
97562	0.0714286	M
97563	0.0714286	M
97573	0.0714286	M
97579	0.0714286	M
97581	0.0714286	M
97584	0.0714286	M
97585	0.0714286	M
97604	0.0714286	M
97607	0.0714286	M
97608	0.0714286	M
97616	0.0714286	M
97617	0.0714286	M
97618	0.0714286	M
97619	0.0714286	M
97620	0.0714286	M
97625	0	VL
97626	0	VL
97627	0	VL
97634	0	VL
97635	0	VL
97636	0	VL
97646	0	VL
97647	0	VL
97665	0	VL
97666	0	VL
97667	0	VL
98092	0.142857	H
98093	0.142857	H
98112	0	VL
98233	0.0714286	M
98236	0.0714286	M
98237	0.0714286	M
98242	0.0714286	M
98243	0.0714286	M
98248	0.0714286	M
98249	0.0714286	M
98250	0.0714286	M
98252	0	VL
98253	0.0714286	M
98259	0.0714286	M
98261	0.0714286	M
98264	0.0714286	M
98265	0.0714286	M
98284	0.0714286	M
98285	0.0714286	M
98286	0.0714286	M
98287	0.0714286	M
98300	0.0714286	M
98301	0.0714286	M
98305	0	VL
98306	0	VL
98307	0	VL
98308	0	VL
98311	0	VL
98312	0	VL
98313	0	VL
98314	0	VL
98316	0	VL
98317	0	VL
98320	0	VL
98321	0	VL
98326	0	VL
98327	0	VL
98345	0	VL
98417	0	VL
98792	0	VL
98913	0.0714286	M
98914	0.0714286	M
98915	0.0714286	M
98916	0.0714286	M
98922	0.0714286	M
98923	0.0714286	M
98924	0.0714286	M
98925	0.0714286	M
98926	0.0714286	M
98927	0.0714286	M
98928	0.0714286	M
98929	0.0714286	M
98930	0.0714286	M
98931	0	VL
98932	0	VL
98933	0.0714286	M
98939	0.0714286	M
98940	0.0714286	M
98941	0.0714286	M
98945	0.0714286	M
98946	0.0714286	M
98965	0.0714286	M
98967	0.0714286	M
98968	0.0714286	M
98969	0.0714286	M
98970	0.0714286	M
98981	0.0714286	M
98982	0.0714286	M
98985	0	VL
98986	0	VL
98988	0	VL
98989	0	VL
98990	0	VL
98991	0	VL
98997	0	VL
98998	0	VL
98999	0	VL
99000	0	VL
99001	0	VL
99002	0	VL
99006	0	VL
99007	0	VL
99024	0.0714286	M
99025	0	VL
99450	0.142857	H
99451	0.0714286	M
99472	0	VL
99473	0	VL
99602	0.0714286	M
99603	0.0714286	M
99605	0.0714286	M
99606	0.0714286	M
99607	0.0714286	M
99612	0.0714286	M
99613	0.0714286	M
99618	0.0714286	M
99619	0	VL
99620	0	VL
99625	0.0714286	M
99626	0.0714286	M
99645	0.0714286	M
99646	0.0714286	M
99648	0.0714286	M
99649	0.0714286	M
99662	0.0714286	M
99664	0	VL
99665	0	VL
99669	0	VL
99670	0	VL
99682	0	VL
99683	0	VL
99685	0	VL
99686	0	VL
99687	0	VL
99688	0	VL
99704	0.0714286	M
99816	0.142857	H
99827	0.142857	H
99828	0.142857	H
99829	0.142857	H
99830	0.142857	H
99831	0.142857	H
100127	0.142857	H
100128	0.142857	H
100129	0.142857	H
100130	0.0714286	M
100131	0.0714286	M
100153	0	VL
100154	0	VL
100268	0.0714286	M
100269	0.0714286	M
100281	0.0714286	M
100282	0.0714286	M
100287	0.0714286	M
100288	0.0714286	M
100292	0.0714286	M
100293	0.0714286	M
100294	0	VL
100295	0	VL
100296	0	VL
100297	0	VL
100298	0	VL
100299	0	VL
100300	0	VL
100301	0	VL
100305	0	VL
100306	0	VL
100326	0.0714286	M
100327	0	VL
100328	0.0714286	M
100342	0.0714286	M
100343	0.0714286	M
100344	0.0714286	M
100363	0	VL
100365	0	VL
100367	0	VL
100368	0	VL
100382	0	VL
100383	0	VL
100384	0.0714286	M
100385	0.0714286	M
100496	0.142857	H
100497	0.142857	H
100508	0.142857	H
100509	0.142857	H
100510	0.142857	H
100511	0.142857	H
100834	0	VL
100835	0	VL
100836	0	VL
100949	0.0714286	M
100950	0.0714286	M
100951	0.0714286	M
100961	0.0714286	M
100967	0.0714286	M
100968	0.0714286	M
100981	0	VL
100982	0	VL
100983	0	VL
100985	0	VL
100986	0	VL
101007	0	VL
101008	0	VL
101009	0	VL
101023	0	VL
101024	0	VL
101043	0	VL
101045	0	VL
101048	0	VL
101049	0	VL
101062	0.0714286	M
101065	0.0714286	M
101177	0.142857	H
101178	0.142857	H
101184	0.0714286	M
101190	0.142857	H
101191	0.142857	H
101625	0.0714286	M
101630	0.0714286	M
101631	0.0714286	M
101633	0.0714286	M
101634	0.0714286	M
101635	0.0714286	M
101636	0.0714286	M
101637	0	VL
101638	0.0714286	M
101639	0.0714286	M
101640	0.0714286	M
101641	0.0714286	M
101648	0	VL
101649	0	VL
101662	0	VL
101663	0	VL
101664	0	VL
101665	0	VL
101666	0	VL
101687	0	VL
101688	0	VL
101703	0	VL
101704	0	VL
101723	0	VL
101724	0	VL
101725	0	VL
101729	0	VL
101742	0.0714286	M
101743	0.0714286	M
101744	0.0714286	M
101857	0.142857	H
101864	0.0714286	M
101871	0.142857	H
101872	0.142857	H
101873	0.142857	H
102305	0	VL
102306	0	VL
102307	0.0714286	M
102308	0.0714286	M
102309	0.0714286	M
102310	0.0714286	M
102311	0.0714286	M
102312	0.0714286	M
102313	0.0714286	M
102314	0.0714286	M
102315	0	VL
102316	0	VL
102319	0	VL
102320	0	VL
102329	0	VL
102330	0	VL
102341	0	VL
102342	0	VL
102343	0	VL
102344	0	VL
102346	0	VL
102356	0	VL
102357	0	VL
102358	0	VL
102366	0	VL
102367	0	VL
102368	0	VL
102382	0	VL
102383	0	VL
102409	0	VL
102410	0	VL
102411	0	VL
102422	0	VL
102423	0.0714286	M
102424	0.0714286	M
102425	0.0714286	M
102537	0.142857	H
102543	0.0714286	M
102544	0.0714286	M
102553	0.142857	H
102844	0.142857	H
102845	0.142857	H
102985	0.0714286	M
102986	0.0714286	M
102987	0.0714286	M
102988	0.0714286	M
102989	0	VL
102990	0	VL
102991	0	VL
102995	0	VL
102996	0	VL
103010	0	VL
103011	0	VL
103012	0	VL
103020	0	VL
103021	0	VL
103026	0	VL
103032	0	VL
103033	0	VL
103034	0	VL
103035	0	VL
103036	0	VL
103038	0	VL
103039	0	VL
103040	0	VL
103041	0	VL
103042	0	VL
103043	0	VL
103044	0	VL
103046	0	VL
103047	0	VL
103062	0	VL
103063	0	VL
103091	0	VL
103101	0	VL
103102	0	VL
103216	0.142857	H
103217	0.214286	VH
103223	0.0714286	M
103233	0.142857	H
103518	0.142857	H
103521	0.142857	H
103522	0.142857	H
103523	0.142857	H
103525	0.142857	H
103526	0.142857	H
103527	0.142857	H
103665	0.0714286	M
103666	0.0714286	M
103667	0.0714286	M
103668	0.0714286	M
103669	0.0714286	M
103670	0	VL
103671	0	VL
103674	0	VL
103675	0	VL
103690	0	VL
103692	0	VL
103699	0	VL
103700	0	VL
103701	0	VL
103706	0	VL
103707	0	VL
103708	0	VL
103709	0	VL
103710	0	VL
103711	0	VL
103712	0	VL
103720	0	VL
103721	0	VL
103724	0	VL
103725	0	VL
103726	0	VL
103742	0	VL
103743	0	VL
103771	0	VL
103780	0	VL
103781	0	VL
103896	0.142857	H
103897	0.214286	VH
103903	0.0714286	M
103904	0.0714286	M
103913	0.142857	H
104198	0.142857	H
104199	0.142857	H
104200	0.142857	H
104201	0.142857	H
104202	0.142857	H
104203	0.142857	H
104206	0.142857	H
104207	0.142857	H
104208	0.142857	H
104354	0	VL
104372	0	VL
104373	0	VL
104374	0	VL
104379	0	VL
104389	0	VL
104405	0	VL
104423	0	VL
104451	0	VL
104452	0	VL
104459	0	VL
104460	0	VL
104575	0.142857	H
104576	0.142857	H
104584	0.142857	H
104585	0.142857	H
104586	0.0714286	M
104587	0.0714286	M
104588	0.0714286	M
104589	0.0714286	M
104590	0.0714286	M
104591	0.0714286	M
104592	0.0714286	M
104593	0.142857	H
104874	0.214286	VH
104879	0.142857	H
104880	0.142857	H
104888	0.142857	H
104889	0.142857	H
104890	0.142857	H
104891	0.142857	H
105033	0	VL
105034	0	VL
105035	0	VL
105054	0	VL
105055	0	VL
105056	0	VL
105059	0	VL
105085	0	VL
105086	0	VL
105103	0	VL
105104	0	VL
105131	0	VL
105132	0	VL
105133	0	VL
105134	0	VL
105135	0	VL
105136	0	VL
105137	0	VL
105138	0	VL
105139	0	VL
105255	0.142857	H
105265	0.142857	H
105266	0.142857	H
105267	0.142857	H
105268	0.0714286	M
105269	0.0714286	M
105270	0.0714286	M
105271	0.0714286	M
105272	0.0714286	M
105273	0.142857	H
105554	0.214286	VH
105560	0.142857	H
105561	0.142857	H
105571	0.142857	H
105572	0.142857	H
105712	0	VL
105713	0	VL
105715	0	VL
105716	0	VL
105717	0	VL
105718	0	VL
105719	0	VL
105736	0	VL
105737	0	VL
105738	0	VL
105739	0	VL
105740	0	VL
105741	0	VL
105742	0	VL
105743	0	VL
105744	0	VL
105745	0	VL
105766	0	VL
105784	0	VL
105811	0	VL
105935	0.142857	H
[truncated: 3,089 more rows]

## Sheet: Fig.5e
TARGET_FID	standard_Richness_Mammal	Mammal_risk_level
10401	0.5	VH
10404	0.5	VH
11081	0.5	VH
11761	0.5	VH
12441	0.6	VH
13121	0.5	VH
13799	0.6	VH
13800	0.6	VH
13801	0.6	VH
14474	0.2	H
14475	0.2	H
14476	0.2	H
14477	0.2	H
14478	0.2	H
14479	0.2	H
15153	0.3	VH
15154	0.3	VH
15832	0.3	VH
15833	0.3	VH
15834	0.3	VH
16511	0.3	VH
16512	0.3	VH
16513	0.3	VH
16514	0.3	VH
17191	0.3	VH
17871	0.2	H
17872	0.2	H
18552	0.2	H
18553	0.2	H
19233	0.3	VH
19234	0.2	H
19913	0.3	VH
19914	0.2	H
20594	0.3	VH
20595	0.2	H
21274	0.3	VH
21275	0.2	H
21954	0.3	VH
21955	0.3	VH
22635	0.3	VH
23315	0.4	VH
23316	0.3	VH
23994	0.4	VH
23995	0.4	VH
23996	0.3	VH
24675	0.4	VH
24676	0.3	VH
25355	0.4	VH
26034	0.4	VH
26035	0.4	VH
26714	0.4	VH
27394	0.3	VH
27395	0.4	VH
28074	0.3	VH
28075	0.3	VH
28754	0.3	VH
28755	0.4	VH
29434	0.3	VH
29435	0.4	VH
30114	0.3	VH
30115	0.5	VH
30795	0.5	VH
31475	0.5	VH
32155	0.3	VH
32156	0.4	VH
32836	0.4	VH
32837	0.4	VH
33516	0.5	VH
34196	0.5	VH
34876	0.5	VH
35556	0.5	VH
35557	0.3	VH
36237	0.1	M
36238	0.1	M
36917	0.2	H
36918	0.1	M
37597	0.2	H
37598	0.1	M
38278	0.1	M
38279	0.1	M
38958	0.1	M
38959	0.1	M
38991	0.2	H
39638	0.1	M
39639	0.1	M
39671	0.2	H
40318	0.1	M
40342	0.3	VH
40351	0.2	H
40352	0.1	M
40998	0.1	M
41022	0.3	VH
41031	0.1	M
41032	0.1	M
41677	0.2	H
41678	0.1	M
41702	0.3	VH
41709	0.2	H
41710	0.2	H
41711	0.1	M
42357	0.2	H
42382	0.2	H
42388	0.2	H
42389	0.1	M
43037	0.2	H
43038	0.1	M
43062	0.2	H
43063	0.2	H
43066	0.2	H
43067	0.1	M
43068	0.1	M
43234	0	VL
43718	0.1	M
43719	0.1	M
43742	0.2	H
43743	0.2	H
43744	0.2	H
43745	0.2	H
43746	0.1	M
43913	0	VL
43914	0	VL
43915	0	VL
43916	0	VL
44398	0.1	M
44399	0.1	M
44423	0.1	M
44424	0.1	M
44425	0.1	M
44592	0	VL
44593	0	VL
44595	0	VL
44596	0	VL
44597	0	VL
45078	0.1	M
45079	0.1	M
45104	0.1	M
45105	0.1	M
45272	0.1	M
45273	0.1	M
45274	0.1	M
45277	0	VL
45759	0.1	M
45785	0.1	M
45786	0.1	M
45931	0	VL
45933	0	VL
45934	0	VL
45935	0	VL
45936	0	VL
45937	0	VL
45953	0.1	M
45954	0.1	M
45955	0.1	M
45956	0.1	M
45957	0.1	M
46439	0.1	M
46440	0.1	M
46466	0.1	M
46467	0.1	M
46611	0	VL
46612	0	VL
46613	0	VL
46617	0	VL
46618	0	VL
46635	0.1	M
46636	0.1	M
47120	0.1	M
47147	0.1	M
47148	0.1	M
47149	0.1	M
47292	0	VL
47293	0	VL
47298	0	VL
47800	0.1	M
47801	0.1	M
47821	0.1	M
47822	0.1	M
47823	0.1	M
47824	0.2	H
47825	0.2	H
47826	0.1	M
47827	0.1	M
47829	0.1	M
47830	0.1	M
47831	0.1	M
47978	0	VL
48000	0.1	M
48001	0.1	M
48002	0	VL
48481	0.1	M
48482	0.1	M
48501	0.1	M
48502	0.1	M
48507	0.1	M
48508	0.1	M
48509	0.1	M
48511	0.1	M
48658	0	VL
48659	0	VL
48660	0	VL
48661	0	VL
48662	0	VL
48680	0.1	M
48682	0	VL
48683	0	VL
48684	0	VL
49161	0.1	M
49182	0.1	M
49189	0.1	M
49191	0.1	M
49338	0	VL
49339	0	VL
49340	0	VL
49342	0	VL
49343	0	VL
49360	0.1	M
49362	0	VL
49363	0	VL
49841	0.1	M
49862	0.1	M
49863	0.1	M
49869	0.1	M
49870	0.1	M
49871	0.1	M
50018	0	VL
50020	0	VL
50023	0	VL
50024	0	VL
50026	0.2	H
50027	0.2	H
50028	0.2	H
50029	0.2	H
50040	0	VL
50041	0	VL
50042	0	VL
50521	0.1	M
50543	0.1	M
50549	0.1	M
50550	0.1	M
50698	0	VL
50699	0	VL
50700	0	VL
50704	0	VL
50705	0.1	M
50706	0.1	M
50707	0.1	M
50709	0.1	M
50710	0.1	M
50722	0	VL
51201	0.1	M
51202	0.1	M
51220	0.1	M
51221	0.1	M
51222	0.1	M
51223	0.1	M
51229	0.1	M
51230	0.1	M
51378	0	VL
51379	0	VL
51390	0.1	M
51391	0.1	M
51402	0	VL
51881	0.1	M
51882	0.1	M
51883	0.1	M
51899	0.1	M
51900	0.1	M
51910	0.1	M
52058	0	VL
52071	0.1	M
52072	0.1	M
52082	0	VL
52563	0.1	M
52564	0.1	M
52576	0.1	M
52577	0.1	M
52578	0.1	M
52579	0.1	M
52587	0.1	M
52588	0.1	M
52589	0.1	M
52590	0.1	M
52738	0	VL
52752	0	VL
52762	0	VL
53244	0.1	M
53255	0.1	M
53256	0.1	M
53267	0	VL
53418	0	VL
53432	0	VL
53433	0	VL
53434	0	VL
53441	0	VL
53442	0	VL
53922	0.1	M
53923	0.1	M
53924	0.1	M
53929	0.1	M
53930	0.1	M
53934	0.1	M
53935	0.1	M
53947	0	VL
54098	0	VL
54114	0	VL
54115	0	VL
54121	0	VL
54602	0.1	M
54603	0.1	M
54604	0.1	M
54605	0.1	M
54609	0.1	M
54610	0.1	M
54613	0.1	M
54614	0.1	M
54622	0.1	M
54623	0.1	M
54624	0.1	M
54625	0	VL
54626	0	VL
54627	0	VL
54778	0	VL
54795	0	VL
54796	0	VL
54797	0	VL
54798	0.1	M
54799	0.1	M
54800	0	VL
54801	0	VL
55282	0.1	M
55285	0.1	M
55286	0.1	M
55287	0.1	M
55288	0.1	M
55289	0.1	M
55290	0.1	M
55291	0.1	M
55292	0.1	M
55293	0.1	M
55302	0.1	M
55303	0.1	M
55305	0.1	M
55458	0	VL
55459	0	VL
55460	0	VL
55475	0	VL
55476	0	VL
55477	0	VL
55478	0	VL
55481	0	VL
55482	0	VL
55962	0.1	M
55973	0.1	M
55974	0	VL
55982	0.1	M
55983	0.1	M
56140	0	VL
56154	0	VL
56155	0	VL
56162	0	VL
56163	0	VL
56641	0.1	M
56642	0.1	M
56654	0	VL
56662	0.1	M
56663	0.1	M
56820	0	VL
56834	0	VL
56843	0	VL
57321	0.1	M
57334	0	VL
57342	0.1	M
57500	0	VL
57513	0	VL
57514	0	VL
57523	0	VL
57524	0	VL
58001	0.1	M
58014	0	VL
58015	0	VL
58021	0	VL
58022	0.1	M
58180	0	VL
58191	0	VL
58192	0	VL
58193	0	VL
58204	0	VL
58681	0.1	M
58695	0	VL
58696	0	VL
58697	0	VL
58698	0	VL
58699	0	VL
58700	0	VL
58701	0	VL
58702	0.1	M
58703	0.1	M
58860	0	VL
58870	0	VL
58871	0	VL
58884	0.1	M
59360	0.1	M
59361	0.1	M
59383	0.1	M
59540	0	VL
59550	0	VL
59564	0.1	M
60037	0.1	M
60038	0.1	M
60039	0.1	M
60040	0.1	M
60063	0.1	M
60220	0	VL
60221	0	VL
60222	0	VL
60223	0	VL
60225	0	VL
60226	0	VL
60229	0	VL
60230	0	VL
60244	0.1	M
60572	0.1	M
60719	0.1	M
60720	0.1	M
60743	0.1	M
60895	0	VL
60896	0	VL
60897	0	VL
60898	0	VL
60899	0	VL
60900	0	VL
60901	0	VL
60902	0	VL
60903	0	VL
60904	0	VL
60905	0	VL
60906	0	VL
60907	0	VL
60908	0	VL
60909	0	VL
60910	0	VL
60911	0	VL
60912	0	VL
60913	0	VL
60924	0.1	M
61399	0.1	M
61421	0.1	M
61422	0.1	M
61423	0.1	M
61562	0	VL
61563	0	VL
61564	0	VL
61565	0	VL
61566	0	VL
61567	0	VL
61568	0	VL
61569	0	VL
61570	0	VL
61571	0	VL
61572	0	VL
61573	0	VL
61574	0	VL
61575	0	VL
61584	0	VL
61585	0	VL
61586	0	VL
61587	0	VL
61588	0	VL
61593	0	VL
61594	0	VL
61604	0.1	M
62079	0.1	M
62080	0.1	M
62101	0.1	M
62244	0	VL
62245	0	VL
62263	0	VL
62264	0	VL
62274	0	VL
62275	0	VL
62284	0	VL
62288	0	VL
62289	0	VL
62760	0.1	M
62761	0.1	M
62778	0	VL
62779	0	VL
62780	0.1	M
62781	0.1	M
62782	0.1	M
62942	0	VL
62943	0	VL
62955	0	VL
62956	0	VL
62961	0	VL
62962	0	VL
62963	0	VL
62964	0	VL
62967	0	VL
62968	0	VL
62969	0	VL
63439	0.1	M
63440	0.1	M
63458	0	VL
63622	0	VL
63636	0	VL
63637	0	VL
63638	0	VL
63639	0	VL
63640	0	VL
63641	0	VL
63647	0	VL
63649	0	VL
63650	0	VL
64119	0.1	M
64120	0.1	M
64137	0	VL
64138	0	VL
64302	0	VL
64318	0	VL
64319	0	VL
64327	0	VL
64330	0	VL
64800	0.1	M
64817	0	VL
64818	0	VL
64982	0	VL
64999	0	VL
65000	0	VL
65001	0	VL
65007	0	VL
65010	0	VL
65480	0.1	M
65481	0	VL
65497	0	VL
65498	0	VL
65662	0	VL
65681	0	VL
65682	0	VL
65683	0	VL
65684	0	VL
65685	0	VL
65686	0	VL
65687	0	VL
65689	0	VL
65690	0	VL
66160	0	VL
66161	0	VL
66177	0.1	M
66342	0	VL
66364	0	VL
66365	0	VL
66368	0	VL
66369	0	VL
66840	0	VL
66841	0	VL
66853	0.1	M
66854	0.1	M
66855	0.1	M
66856	0.1	M
66857	0.1	M
67022	0	VL
67036	0	VL
67037	0	VL
67038	0	VL
67044	0	VL
67047	0	VL
67048	0	VL
67520	0	VL
67521	0	VL
67531	0.1	M
67532	0.1	M
67533	0.1	M
67534	0.1	M
67702	0	VL
67703	0	VL
67704	0	VL
67705	0	VL
67706	0	VL
67715	0	VL
67716	0	VL
67718	0	VL
67724	0	VL
67725	0	VL
67727	0	VL
68201	0	VL
68209	0.1	M
68210	0.1	M
68211	0.1	M
68386	0	VL
68393	0	VL
68394	0	VL
68395	0	VL
68396	0	VL
68397	0	VL
68398	0	VL
68404	0	VL
68405	0	VL
68407	0	VL
68880	0	VL
68881	0	VL
68888	0	VL
68889	0.1	M
69066	0	VL
69069	0	VL
69070	0	VL
69071	0	VL
69072	0	VL
69073	0	VL
69075	0	VL
69076	0	VL
69085	0	VL
69087	0	VL
69088	0	VL
69091	0	VL
69092	0	VL
69093	0	VL
69559	0	VL
69560	0	VL
69561	0	VL
69568	0	VL
69743	0	VL
69746	0	VL
69747	0	VL
69748	0	VL
69749	0	VL
69752	0	VL
69753	0	VL
69755	0	VL
69765	0	VL
69768	0	VL
69769	0	VL
69770	0	VL
69771	0	VL
69772	0	VL
69773	0	VL
69774	0	VL
69775	0	VL
69776	0	VL
69777	0	VL
70237	0	VL
70238	0	VL
70239	0	VL
70240	0	VL
70241	0	VL
70242	0	VL
70243	0	VL
70247	0	VL
70248	0	VL
70423	0	VL
70424	0	VL
70425	0	VL
70426	0	VL
70427	0	VL
70435	0	VL
70436	0	VL
70445	0	VL
70446	0	VL
70447	0	VL
70448	0	VL
70457	0	VL
70458	0	VL
70459	0	VL
70917	0	VL
70923	0	VL
70924	0	VL
70927	0	VL
70928	0	VL
71103	0	VL
71115	0	VL
71116	0	VL
71125	0	VL
71126	0	VL
71127	0	VL
71139	0	VL
71594	0	VL
71595	0	VL
71596	0	VL
71597	0	VL
71604	0	VL
71605	0	VL
71606	0	VL
71607	0	VL
71608	0	VL
71782	0	VL
71783	0	VL
71795	0	VL
71796	0	VL
71804	0	VL
71805	0	VL
71806	0	VL
71807	0	VL
72272	0	VL
72273	0	VL
72274	0	VL
72277	0	VL
72462	0	VL
72475	0	VL
72476	0	VL
72483	0	VL
72484	0	VL
72485	0	VL
72486	0	VL
72487	0	VL
72666	0.9	VH
72667	0.9	VH
72668	0.9	VH
72669	0.9	VH
72952	0	VL
73142	0	VL
73155	0	VL
73156	0	VL
73160	0	VL
73161	0	VL
73162	0	VL
73163	0	VL
73348	0.9	VH
73349	0.9	VH
73380	0.3	VH
73631	0	VL
73632	0	VL
73822	0	VL
73836	0	VL
73837	0	VL
73838	0	VL
73839	0	VL
73840	0	VL
73841	0	VL
74060	0.3	VH
74310	0	VL
74311	0	VL
74493	0	VL
74494	0	VL
74495	0	VL
74496	0	VL
74497	0	VL
74502	0	VL
74519	0	VL
74520	0	VL
74740	0.3	VH
74990	0	VL
74991	0	VL
75172	0	VL
75173	0	VL
75177	0	VL
75179	0	VL
75180	0	VL
75181	0	VL
75182	0	VL
75199	0	VL
75420	0.3	VH
75671	0	VL
75852	0	VL
75857	0	VL
75858	0	VL
75859	0	VL
75878	0	VL
75879	0	VL
76100	0.3	VH
76351	0	VL
76352	0	VL
76532	0	VL
76557	0	VL
76558	0	VL
76780	0.3	VH
77032	0	VL
77203	0	VL
77205	0	VL
77206	0	VL
77207	0	VL
77208	0	VL
77209	0	VL
77210	0	VL
77211	0	VL
77212	0	VL
77237	0	VL
77460	0.3	VH
77712	0	VL
77713	0	VL
77883	0	VL
77917	0	VL
78140	0.3	VH
78379	0	VL
78380	0	VL
78381	0	VL
78393	0	VL
78394	0	VL
78562	0	VL
78563	0	VL
78564	0	VL
78565	0	VL
78566	0	VL
78567	0	VL
78568	0	VL
78597	0	VL
78617	0	VL
78820	0.3	VH
79057	0	VL
79058	0	VL
79059	0	VL
79061	0	VL
79074	0	VL
79075	0	VL
79076	0	VL
79077	0	VL
79078	0	VL
79243	0	VL
79244	0	VL
79246	0	VL
79247	0	VL
79248	0	VL
79249	0	VL
79277	0	VL
79278	0	VL
79279	0	VL
79295	0	VL
79296	0	VL
79297	0	VL
79500	0.2	H
79737	0	VL
79738	0	VL
79741	0	VL
79757	0	VL
79758	0	VL
79759	0	VL
79921	0	VL
79922	0	VL
79929	0	VL
79930	0	VL
79957	0	VL
79959	0	VL
79974	0	VL
79975	0	VL
80180	0.2	H
80418	0	VL
80421	0	VL
80422	0	VL
80437	0	VL
80438	0	VL
80439	0	VL
80601	0	VL
80602	0	VL
80610	0	VL
80611	0	VL
80637	0	VL
80639	0	VL
80640	0	VL
80653	0	VL
80654	0	VL
80860	0.4	VH
81102	0	VL
81103	0	VL
81104	0	VL
81105	0	VL
81118	0	VL
81119	0	VL
81281	0	VL
81282	0	VL
81291	0	VL
81316	0	VL
81317	0	VL
81318	0	VL
81319	0	VL
81320	0	VL
81332	0	VL
81333	0	VL
81334	0	VL
81540	0.5	VH
81785	0	VL
81786	0	VL
81792	0	VL
81793	0	VL
81794	0	VL
81795	0	VL
81796	0	VL
81797	0	VL
81798	0	VL
81799	0	VL
81961	0	VL
81962	0	VL
81963	0	VL
81964	0	VL
81965	0	VL
81966	0	VL
81967	0	VL
81971	0	VL
81996	0.1	M
81997	0.1	M
81998	0.1	M
81999	0	VL
82000	0	VL
82010	0	VL
82011	0	VL
82012	0	VL
82220	0.5	VH
82466	0	VL
82467	0	VL
82471	0	VL
82472	0	VL
82475	0	VL
82479	0	VL
82643	0	VL
82644	0	VL
82646	0	VL
82647	0	VL
82651	0	VL
82652	0	VL
82676	0.1	M
82677	0.1	M
82680	0	VL
82689	0	VL
82690	0	VL
82701	0	VL
83147	0	VL
83150	0	VL
83151	0	VL
83159	0	VL
83327	0	VL
83332	0	VL
83357	0.1	M
83358	0	VL
83359	0	VL
83360	0	VL
83367	0	VL
83368	0.1	M
83369	0.1	M
83381	0	VL
83827	0	VL
83828	0	VL
83829	0	VL
83830	0	VL
83839	0	VL
84007	0	VL
84012	0	VL
84013	0	VL
84014	0	VL
84037	0	VL
84038	0	VL
84039	0	VL
84040	0	VL
84041	0	VL
84042	0	VL
84043	0	VL
84044	0	VL
84045	0	VL
84046	0	VL
84047	0	VL
84060	0	VL
84061	0	VL
84507	0	VL
84508	0	VL
84509	0	VL
84518	0	VL
84519	0	VL
84686	0	VL
84687	0	VL
84694	0	VL
84718	0	VL
84726	0	VL
84740	0	VL
85184	0	VL
85185	0	VL
85186	0	VL
85187	0	VL
85188	0	VL
85198	0	VL
85366	0	VL
85374	0	VL
85398	0	VL
85406	0	VL
85420	0	VL
85862	0	VL
85863	0	VL
85864	0	VL
85865	0	VL
85866	0	VL
85878	0	VL
85879	0	VL
85880	0	VL
85885	0	VL
85886	0	VL
85887	0	VL
85888	0	VL
86046	0	VL
86047	0	VL
86054	0	VL
86078	0	VL
86086	0	VL
86087	0	VL
86100	0	VL
86239	0.1	M
86240	0.1	M
86541	0	VL
86542	0	VL
86559	0	VL
86560	0	VL
86564	0	VL
86565	0	VL
86566	0	VL
86567	0	VL
86568	0	VL
86569	0	VL
86570	0	VL
86580	0	VL
86581	0	VL
86717	0	VL
86718	0	VL
86719	0	VL
86720	0	VL
86721	0	VL
86725	0	VL
86726	0	VL
86727	0	VL
86734	0	VL
86758	0	VL
86759	0	VL
86767	0	VL
86768	0	VL
86780	0	VL
86918	0.1	M
86919	0.1	M
86920	0.1	M
86921	0.1	M
86922	0.1	M
86923	0.1	M
86925	0.1	M
86926	0.1	M
87221	0	VL
87239	0	VL
87240	0	VL
87241	0	VL
87242	0	VL
87244	0	VL
87249	0	VL
87250	0	VL
87259	0	VL
87260	0	VL
87261	0	VL
87262	0	VL
87263	0	VL
87265	0	VL
87266	0	VL
87401	0	VL
87404	0	VL
87405	0	VL
87406	0	VL
87407	0	VL
87410	0	VL
87411	0	VL
87414	0	VL
87439	0	VL
87440	0	VL
87448	0	VL
87460	0	VL
87597	0.1	M
87598	0.1	M
87603	0.1	M
87604	0.1	M
87605	0.1	M
87606	0.1	M
87607	0.1	M
87608	0.1	M
87922	0	VL
87923	0	VL
87924	0	VL
87930	0	VL
87931	0	VL
87938	0	VL
87939	0	VL
87943	0	VL
87944	0	VL
87945	0	VL
87946	0	VL
87949	0	VL
87950	0	VL
87951	0.1	M
87952	0.1	M
87953	0.1	M
88078	0	VL
88079	0	VL
88080	0	VL
88081	0	VL
88082	0	VL
88083	0	VL
88084	0	VL
88085	0	VL
88086	0	VL
88087	0	VL
88088	0	VL
88089	0	VL
88090	0	VL
88091	0	VL
88094	0	VL
88095	0	VL
88120	0	VL
88121	0	VL
88128	0	VL
88140	0	VL
88277	0.1	M
88288	0.1	M
88603	0	VL
88604	0	VL
88610	0	VL
88611	0	VL
88618	0	VL
88624	0	VL
88626	0	VL
88627	0	VL
88628	0	VL
88629	0	VL
88630	0.1	M
88633	0.1	M
88770	0	VL
88771	0	VL
88775	0	VL
88800	0	VL
88808	0	VL
88820	0	VL
88968	0.1	M
88969	0.1	M
89283	0	VL
89284	0	VL
89290	0	VL
89298	0	VL
89299	0	VL
89303	0	VL
89304	0	VL
89310	0.1	M
89313	0.1	M
89314	0.1	M
89449	0	VL
89450	0	VL
89451	0	VL
89455	0	VL
89456	0	VL
89480	0	VL
89487	0	VL
89488	0	VL
89500	0	VL
89501	0	VL
89649	0.1	M
89963	0	VL
89964	0	VL
89969	0	VL
89970	0	VL
89971	0	VL
89972	0	VL
89973	0	VL
89979	0	VL
89982	0	VL
89983	0	VL
89984	0	VL
89990	0.1	M
89994	0.1	M
89995	0.1	M
90129	0	VL
90131	0	VL
90132	0	VL
90133	0	VL
90134	0	VL
90135	0	VL
90136	0	VL
90159	0	VL
90160	0	VL
90161	0	VL
90162	0	VL
90163	0	VL
90164	0	VL
90165	0	VL
90166	0	VL
90167	0	VL
90174	0	VL
90175	0	VL
90176	0	VL
90177	0	VL
90178	0	VL
90181	0	VL
90182	0	VL
90329	0.1	M
90330	0.1	M
90643	0	VL
90649	0	VL
90650	0	VL
90651	0	VL
90652	0	VL
90653	0	VL
90654	0	VL
90655	0	VL
90659	0	VL
90662	0	VL
90669	0	VL
90670	0.1	M
90675	0.2	H
90763	0	VL
90808	0	VL
90809	0	VL
90815	0	VL
90816	0	VL
90820	0	VL
90821	0	VL
90822	0	VL
90823	0	VL
90835	0	VL
90837	0	VL
90838	0	VL
90839	0	VL
90844	0	VL
90845	0	VL
90846	0	VL
90847	0	VL
90852	0	VL
90853	0	VL
90854	0	VL
90858	0	VL
90859	0	VL
90860	0	VL
90861	0	VL
90862	0	VL
90863	0	VL
90864	0	VL
91007	0.1	M
91008	0.1	M
91009	0.1	M
91010	0.1	M
91011	0.1	M
91012	0.2	H
91013	0.2	H
91322	0	VL
91323	0	VL
91335	0	VL
91336	0	VL
91337	0	VL
91338	0	VL
91339	0	VL
91342	0	VL
91343	0	VL
91349	0	VL
91443	0	VL
91475	0	VL
91488	0	VL
91496	0	VL
91499	0	VL
91500	0	VL
91503	0	VL
91504	0	VL
91505	0	VL
91506	0	VL
91514	0	VL
91515	0	VL
91516	0	VL
91517	0	VL
91518	0	VL
91526	0	VL
91527	0	VL
91528	0	VL
91529	0	VL
91530	0	VL
91531	0	VL
91532	0	VL
91544	0	VL
91545	0	VL
91546	0	VL
91686	0.1	M
91687	0.1	M
91688	0.1	M
91689	0.1	M
91690	0.1	M
91691	0.1	M
91692	0.2	H
91693	0.2	H
92003	0	VL
92016	0	VL
92017	0	VL
92018	0	VL
92022	0	VL
92023	0	VL
92024	0	VL
92029	0	VL
92030	0	VL
92123	0	VL
92124	0	VL
92132	0	VL
92133	0	VL
92155	0	VL
92156	0	VL
92167	0	VL
92168	0	VL
92176	0	VL
92177	0	VL
92178	0	VL
92179	0	VL
92186	0	VL
92187	0	VL
92188	0	VL
92189	0	VL
92190	0	VL
92191	0	VL
92192	0	VL
92193	0	VL
92194	0	VL
92208	0	VL
92209	0	VL
92210	0	VL
92226	0	VL
92227	0	VL
92228	0	VL
92229	0	VL
92368	0.1	M
92369	0.1	M
92683	0	VL
92696	0	VL
92704	0.1	M
92710	0.1	M
92803	0	VL
92812	0	VL
92813	0	VL
92836	0	VL
92847	0	VL
92869	0	VL
92872	0	VL
92873	0	VL
92888	0	VL
92889	0	VL
92890	0	VL
92909	0	VL
92910	0	VL
93020	0.2	H
93021	0.1	M
93022	0.1	M
93359	0	VL
93360	0	VL
93361	0	VL
93362	0	VL
93363	0	VL
93375	0	VL
93376	0	VL
93384	0.1	M
93481	0	VL
93482	0	VL
93483	0	VL
93492	0	VL
93500	0	VL
93501	0	VL
93502	0	VL
93516	0	VL
93517	0	VL
93527	0	VL
93528	0	VL
93551	0	VL
93552	0	VL
93568	0	VL
93590	0	VL
93591	0	VL
93700	0.2	H
93701	0.1	M
93702	0.1	M
94038	0	VL
94039	0	VL
94056	0	VL
94057	0	VL
94161	0	VL
94162	0	VL
94172	0	VL
94179	0	VL
94180	0	VL
94181	0	VL
94182	0	VL
94184	0	VL
94197	0	VL
94198	0	VL
94200	0	VL
94201	0	VL
94208	0	VL
94230	0	VL
94231	0	VL
94247	0	VL
94248	0	VL
94271	0	VL
94272	0	VL
94378	0.2	H
94379	0.2	H
94380	0.2	H
94702	0	VL
94703	0	VL
94714	0	VL
94715	0	VL
94716	0	VL
94717	0	VL
94718	0	VL
94737	0	VL
94738	0	VL
94835	0	VL
94836	0	VL
94839	0	VL
94840	0	VL
94841	0	VL
94842	0	VL
94852	0	VL
94859	0	VL
94860	0	VL
94861	0	VL
94862	0	VL
94864	0	VL
94878	0	VL
94879	0	VL
94880	0	VL
94881	0	VL
94882	0	VL
94888	0	VL
94889	0	VL
94909	0	VL
94910	0	VL
94926	0	VL
94927	0	VL
94952	0	VL
94953	0	VL
95383	0	VL
95384	0	VL
95393	0	VL
95394	0	VL
95417	0	VL
95418	0	VL
95516	0	VL
95517	0	VL
95519	0	VL
95520	0	VL
95521	0	VL
95522	0	VL
95532	0	VL
95533	0	VL
95539	0	VL
95540	0	VL
95541	0	VL
95542	0	VL
95544	0	VL
95562	0	VL
95569	0	VL
95570	0	VL
95571	0	VL
95572	0	VL
95573	0	VL
95589	0	VL
95604	0	VL
95605	0	VL
95606	0	VL
95633	0	VL
95634	0	VL
96052	0	VL
96064	0	VL
96073	0	VL
96074	0	VL
96098	0.1	M
96099	0.1	M
96197	0	VL
96198	0	VL
96199	0	VL
96202	0	VL
96213	0	VL
96219	0	VL
96220	0	VL
96221	0	VL
96222	0	VL
96224	0	VL
96242	0	VL
96243	0	VL
96249	0	VL
96251	0	VL
96253	0	VL
96254	0	VL
96255	0	VL
96256	0	VL
96267	0	VL
96268	0	VL
96269	0	VL
96284	0	VL
96285	0	VL
96286	0	VL
96310	0	VL
96311	0	VL
96312	0	VL
96313	0	VL
96314	0	VL
96732	0	VL
96733	0	VL
96743	0	VL
96744	0	VL
96753	0	VL
96778	0.1	M
96877	0	VL
96878	0	VL
96879	0	VL
96882	0	VL
96883	0	VL
96893	0	VL
96899	0	VL
96900	0	VL
96901	0	VL
96902	0	VL
96904	0	VL
96923	0	VL
96924	0	VL
96928	0	VL
96929	0	VL
96936	0	VL
96945	0	VL
96946	0	VL
96947	0	VL
96965	0	VL
96966	0	VL
96967	0	VL
96987	0	VL
96988	0	VL
96989	0	VL
96990	0	VL
97412	0	VL
97413	0	VL
97431	0	VL
97432	0	VL
97433	0	VL
97552	0	VL
97553	0	VL
97557	0	VL
97562	0	VL
97563	0	VL
97573	0	VL
97579	0	VL
97581	0	VL
97584	0	VL
97585	0	VL
97604	0	VL
97607	0	VL
97608	0	VL
97616	0	VL
97617	0	VL
97618	0	VL
97619	0	VL
97620	0	VL
97625	0	VL
97626	0	VL
97627	0	VL
97634	0	VL
97635	0	VL
97636	0	VL
97646	0	VL
97647	0	VL
97665	0	VL
97666	0	VL
97667	0	VL
98092	0	VL
98093	0	VL
98112	0	VL
98233	0	VL
98236	0	VL
98237	0	VL
98242	0	VL
98243	0	VL
98248	0	VL
98249	0	VL
98250	0	VL
98252	0	VL
98253	0	VL
98259	0	VL
98261	0	VL
98264	0	VL
98265	0	VL
98284	0	VL
98285	0	VL
98286	0	VL
98287	0	VL
98300	0	VL
98301	0	VL
98305	0	VL
98306	0	VL
98307	0	VL
98308	0	VL
98311	0	VL
98312	0	VL
98313	0	VL
98314	0	VL
98316	0	VL
98317	0	VL
98320	0	VL
98321	0	VL
98326	0	VL
98327	0	VL
98345	0	VL
98417	0	VL
98792	0	VL
98913	0	VL
98914	0	VL
98915	0	VL
98916	0	VL
98922	0	VL
98923	0	VL
98924	0	VL
98925	0	VL
98926	0	VL
98927	0	VL
98928	0	VL
98929	0	VL
98930	0	VL
98931	0	VL
98932	0	VL
98933	0	VL
98939	0	VL
98940	0	VL
98941	0	VL
98945	0	VL
98946	0	VL
98965	0	VL
98967	0	VL
98968	0	VL
98969	0	VL
98970	0	VL
98981	0	VL
98982	0	VL
98985	0	VL
98986	0	VL
98988	0	VL
98989	0	VL
98990	0	VL
98991	0	VL
98997	0	VL
98998	0	VL
98999	0	VL
99000	0	VL
99001	0	VL
99002	0	VL
99006	0	VL
99007	0	VL
99024	0	VL
99025	0	VL
99450	0	VL
99451	0	VL
99472	0	VL
99473	0	VL
99602	0	VL
99603	0	VL
99605	0	VL
99606	0	VL
99607	0	VL
99612	0	VL
99613	0	VL
99618	0	VL
99619	0	VL
99620	0	VL
99625	0	VL
99626	0	VL
99645	0	VL
99646	0	VL
99648	0	VL
99649	0	VL
99662	0	VL
99664	0	VL
99665	0	VL
99669	0	VL
99670	0	VL
99682	0	VL
99683	0	VL
99685	0	VL
99686	0	VL
99687	0	VL
99688	0	VL
99704	0	VL
99816	0	VL
99827	0	VL
99828	0	VL
99829	0	VL
99830	0	VL
99831	0	VL
100127	0	VL
100128	0	VL
100129	0	VL
100130	0	VL
100131	0	VL
100153	0	VL
100154	0	VL
100268	0	VL
100269	0	VL
100281	0	VL
100282	0	VL
100287	0	VL
100288	0	VL
100292	0	VL
100293	0	VL
100294	0	VL
100295	0	VL
100296	0	VL
100297	0	VL
100298	0	VL
100299	0	VL
100300	0	VL
100301	0	VL
100305	0	VL
100306	0	VL
100326	0	VL
100327	0	VL
100328	0	VL
100342	0	VL
100343	0	VL
100344	0	VL
100363	0	VL
100365	0	VL
100367	0	VL
100368	0	VL
100382	0.1	M
100383	0.1	M
100384	0	VL
100385	0	VL
100496	0	VL
100497	0	VL
100508	0	VL
100509	0	VL
100510	0	VL
100511	0	VL
100834	0	VL
100835	0	VL
100836	0	VL
100949	0	VL
100950	0	VL
100951	0	VL
100961	0	VL
100967	0	VL
100968	0	VL
100981	0	VL
100982	0	VL
100983	0	VL
100985	0	VL
100986	0	VL
101007	0	VL
101008	0	VL
101009	0	VL
101023	0	VL
101024	0	VL
101043	0	VL
101045	0	VL
101048	0	VL
101049	0	VL
101062	0.1	M
101065	0	VL
101177	0	VL
101178	0	VL
101184	0	VL
101190	0	VL
101191	0	VL
101625	0	VL
101630	0	VL
101631	0	VL
101633	0	VL
101634	0	VL
101635	0	VL
101636	0	VL
101637	0	VL
101638	0	VL
101639	0	VL
101640	0	VL
101641	0	VL
101648	0	VL
101649	0	VL
101662	0	VL
101663	0	VL
101664	0	VL
101665	0	VL
101666	0	VL
101687	0	VL
101688	0	VL
101703	0	VL
101704	0	VL
101723	0	VL
101724	0	VL
101725	0	VL
101729	0	VL
101742	0	VL
101743	0	VL
101744	0	VL
101857	0	VL
101864	0	VL
101871	0	VL
101872	0	VL
101873	0	VL
102305	0	VL
102306	0	VL
102307	0	VL
102308	0	VL
102309	0	VL
102310	0	VL
102311	0	VL
102312	0	VL
102313	0	VL
102314	0	VL
102315	0	VL
102316	0	VL
102319	0	VL
102320	0	VL
102329	0	VL
102330	0	VL
102341	0	VL
102342	0	VL
102343	0	VL
102344	0	VL
102346	0	VL
102356	0	VL
102357	0	VL
102358	0	VL
102366	0	VL
102367	0	VL
102368	0	VL
102382	0	VL
102383	0	VL
102409	0	VL
102410	0	VL
102411	0	VL
102422	0	VL
102423	0	VL
102424	0	VL
102425	0	VL
102537	0	VL
102543	0	VL
102544	0	VL
102553	0	VL
102844	0	VL
102845	0	VL
102985	0	VL
102986	0	VL
102987	0	VL
102988	0	VL
102989	0	VL
102990	0	VL
102991	0	VL
102995	0	VL
102996	0	VL
103010	0	VL
103011	0	VL
103012	0	VL
103020	0	VL
103021	0	VL
103026	0	VL
103032	0	VL
103033	0	VL
103034	0	VL
103035	0	VL
103036	0	VL
103038	0	VL
103039	0	VL
103040	0	VL
103041	0	VL
103042	0	VL
103043	0	VL
103044	0	VL
103046	0	VL
103047	0	VL
103062	0	VL
103063	0	VL
103091	0	VL
103101	0	VL
103102	0	VL
103216	0	VL
103217	0	VL
103223	0	VL
103233	0	VL
103518	0	VL
103521	0	VL
103522	0	VL
103523	0	VL
103525	0	VL
103526	0	VL
103527	0	VL
103665	0	VL
103666	0	VL
103667	0	VL
103668	0	VL
103669	0	VL
103670	0	VL
103671	0	VL
103674	0	VL
103675	0	VL
103690	0	VL
103692	0	VL
103699	0	VL
103700	0	VL
103701	0	VL
103706	0	VL
103707	0	VL
103708	0	VL
103709	0	VL
103710	0	VL
103711	0	VL
103712	0	VL
103720	0	VL
103721	0	VL
103724	0	VL
103725	0	VL
103726	0	VL
103742	0	VL
103743	0	VL
103771	0	VL
103780	0	VL
103781	0	VL
103896	0	VL
103897	0	VL
103903	0	VL
103904	0	VL
103913	0	VL
104198	0	VL
104199	0	VL
104200	0	VL
104201	0	VL
104202	0	VL
104203	0	VL
104206	0	VL
104207	0	VL
104208	0	VL
104354	0	VL
104372	0	VL
104373	0	VL
104374	0	VL
104379	0	VL
104389	0	VL
104405	0	VL
104423	0	VL
104451	0	VL
104452	0	VL
104459	0	VL
104460	0	VL
104575	0	VL
104576	0	VL
104584	0	VL
104585	0	VL
104586	0	VL
104587	0	VL
104588	0	VL
104589	0	VL
104590	0	VL
104591	0	VL
104592	0	VL
104593	0	VL
104874	0	VL
104879	0	VL
104880	0	VL
104888	0	VL
104889	0	VL
104890	0	VL
104891	0	VL
105033	0	VL
105034	0	VL
105035	0	VL
105054	0	VL
105055	0	VL
105056	0	VL
105059	0	VL
105085	0	VL
105086	0	VL
105103	0	VL
105104	0	VL
105131	0	VL
105132	0	VL
105133	0	VL
105134	0	VL
105135	0	VL
105136	0	VL
105137	0	VL
105138	0	VL
105139	0	VL
105255	0	VL
105265	0	VL
105266	0	VL
105267	0	VL
105268	0	VL
105269	0	VL
105270	0	VL
105271	0	VL
105272	0	VL
105273	0	VL
105554	0	VL
105560	0	VL
105561	0	VL
105571	0	VL
105572	0	VL
105712	0	VL
105713	0	VL
105715	0	VL
105716	0	VL
105717	0	VL
105718	0	VL
105719	0	VL
105736	0	VL
105737	0	VL
105738	0	VL
105739	0	VL
105740	0	VL
105741	0	VL
105742	0	VL
105743	0	VL
105744	0	VL
105745	0	VL
105766	0	VL
105784	0	VL
105811	0	VL
105935	0	VL
[truncated: 3,089 more rows]
