# Supplementary material for: Risk of introduction and establishment of alien vertebrate species in transboundary neighboring areas
Source: Nat Commun. 2024 Jan 29;15:870. doi: 10.1038/s41467-024-45025-4 (PMC10824721; doi:10.1038/s41467-024-45025-4)
Supplement: Supplementary file 10 — Source Data [file 41467_2024_45025_MOESM10_ESM.zip › source_data/Fig.6 data.xlsx]

## Sheet: Fig.6a
Pair	Grids number with overall very high (VH) risk	lg (VH num + 1)_yi	Bilateral cooperation abilities_xi
Afghanistan-China	0	0	6.06736
Afghanistan-Iran	5	0.778151	5.56624
Afghanistan-Pakistan	8	0.954243	5.12678
Afghanistan-Tajikistan	3	0.60206	5.41275
Afghanistan-Turkmenistan	3	0.60206	5.38211
Afghanistan-Uzbekistan	3	0.60206	4.87419
Albania-Greece	4	0.69897	6.0962
Albania-Kosovo	4	0.69897	5.52657
Albania-Macedonia	4	0.69897	5.36337
Albania-Montenegro	4	0.69897	5.94168
Algeria-Libya	0	0	6.10833
Algeria-Mali	0	0	6.49045
Algeria-Mauritania	0	0	6.37299
Algeria-Morocco	2	0.477121	6.0993
Algeria-Niger	0	0	6.5517
Algeria-Tunisia	4	0.69897	6.15769
Andorra-France	2	0.477121	7.53052
Andorra-Spain	2	0.477121	6.86109
Angola-Democratic Republic of the Congo	5	0.778151	5.62647
Angola-Namibia	5	0.778151	6.37967
Angola-Republic of congo	0	0	5.41061
Angola-Zambia	1	0.30103	6.03436
Argentina-Bolivia	10	1.04139	6.56658
Argentina-Brazil	15	1.20412	6.26542
Argentina-Chile	14	1.17609	7.14266
Argentina-Paraguay	14	1.17609	6.1978
Argentina-Uruguay	5	0.778151	6.46415
Armenia-Azerbaijan	5	0.778151	5.48211
Armenia-Georgia	3	0.60206	6.01106
Armenia-Iran	1	0.30103	5.95252
Armenia-Turkey	7	0.90309	5.82748
Austria-Czech Republic	9	1	6.63728
Austria-Germany	14	1.17609	6.65203
Austria-Hungary	6	0.845098	6.44378
Austria-Italy	10	1.04139	6.80399
Austria-Liechtenstein	2	0.477121	7.16821
Austria-Slovakia	3	0.60206	6.15422
Austria-Slovenia	6	0.845098	6.72891
Austria-Switzerland	7	0.90309	6.95757
Azerbaijan-Georgia	8	0.954243	5.91197
Azerbaijan-Iran	7	0.90309	5.50417
Azerbaijan-Russia	2	0.477121	5.66947
Azerbaijan-Turkey	1	0.30103	5.78075
Bangladesh-India	37	1.57978	5.02649
Bangladesh-Myanmar	3	0.60206	5.44751
Belarus-Latvia	4	0.69897	6.41388
Belarus-Lithuania	13	1.14613	6.09899
Belarus-Poland	9	1	5.66387
Belarus-Russia	16	1.23045	5.78294
Belarus-Ukraine	18	1.27875	5.80475
Belgium-France	11	1.07918	5.97253
Belgium-Germany	4	0.69897	6.51241
Belgium-Luxembourg	3	0.60206	6.9004
Belgium-Netherlands	9	1	5.70051
Belize-Guatemala	2	0.477121	6.4024
Belize-Mexico	2	0.477121	6.56
Benin-Burkina Faso	1	0.30103	6.23775
Benin-Niger	0	0	6.11106
Benin-Nigeria	2	0.477121	5.66985
Benin-Togo	7	0.90309	5.98523
Bhutan-China	6	0.845098	6.45297
Bhutan-India	10	1.04139	5.8455
Bissau Senegal-Guinea	0	0	5.76835
Bolivia-Brazil	13	1.14613	6.65778
Bolivia-Chile	1	0.30103	7.00692
Bolivia-Paraguay	4	0.69897	6.52028
Bolivia-Peru	3	0.60206	6.35023
Bosnia and Herzegovina-Croatia	18	1.27875	5.8865
Bosnia and Herzegovina-Montenegro	5	0.778151	6.12916
Bosnia and Herzegovina-Serbia	7	0.90309	5.38458
Botswana-Namibia	2	0.477121	7.12883
Botswana-South Africa	4	0.69897	6.92996
Botswana-Zambia	0	0	6.6148
Botswana-Zimbabwe	2	0.477121	6.1465
Brazil-Colombia	0	0	6.71788
Brazil-French Guiana	1	0.30103	6.83813
Brazil-Guyana	2	0.477121	6.82393
Brazil-Paraguay	11	1.07918	6.1564
Brazil-Peru	0	0	6.87056
Brazil-Suriname	0	0	6.94911
Brazil-Uruguay	6	0.845098	6.7596
Brazil-Venezuela	1	0.30103	6.6559
Brunei-Malaysia	1	0.30103	6.69821
Bulgaria-Greece	11	1.07918	6.46585
Bulgaria-Macedonia	4	0.69897	6.19517
Bulgaria-Romania	15	1.20412	5.99955
Bulgaria-Serbia	9	1	6.13093
Bulgaria-Turkey	4	0.69897	6.26655
Burkina Faso-Côte d'Ivoire	2	0.477121	5.8199
Burkina Faso-Ghana	1	0.30103	6.08871
Burkina Faso-Mali	1	0.30103	6.05739
Burkina Faso-Niger	0	0	6.10411
Burkina Faso-Togo	1	0.30103	5.83045
Burundi-Democratic Republic of the Congo	0	0	4.75566
Burundi-Rwanda	0	0	5.50298
Burundi-Tanzania	0	0	5.54291
Cambodia-Laos	8	0.954243	6.1764
Cambodia-Thailand	16	1.23045	5.63788
Cambodia-Vietnam	19	1.30103	5.75529
Cameroon-Central African Republic	0	0	5.87021
Cameroon-Chad	0	0	5.36283
Cameroon-Equatorial Guinea	0	0	5.54495
Cameroon-Gabon	0	0	6.29535
Cameroon-Nigeria	8	0.954243	4.80961
Cameroon-Republic of Congo	0	0	5.98963
Canada-United States	135	2.13354	6.69482
Central African Republic-Chad	0	0	5.32357
Central African Republic-Democratic Republic of the Congo	1	0.30103	5.46175
Central African Republic-Republic of Congo	0	0	5.77639
Central African Republic-South Sudan	0	0	5.43769
Central African Republic-Sudan	0	0	5.47634
Chad-Libya	0	0	6.05342
Chad-Niger	1	0.30103	6.29953
Chad-Nigeria	0	0	4.63522
Chad-Sudan	1	0.30103	5.30086
Chile-Peru	1	0.30103	6.66684
China-India	32	1.51851	6.38889
China-Kazakhstan	13	1.14613	6.2082
China-Kyrgyzstan	6	0.845098	6.38479
China-Laos	8	0.954243	6.13455
China-Mongolia	19	1.30103	6.64363
China-Myanmar	26	1.43136	5.87093
China-Nepal	23	1.38021	6.20781
China-North Korea	4	0.69897	5.65348
China-Pakistan	3	0.60206	6.32491
China-Russia	35	1.5563	6.31295
China-Tajikistan	3	0.60206	6.37255
China-Vietnam	14	1.17609	5.92628
Colombia-Ecuador	7	0.90309	5.78023
Colombia-Panama	2	0.477121	6.44444
Colombia-peru	0	0	6.81573
Colombia-Venezuela	18	1.27875	5.70455
Costa Rica-Nicaragua	3	0.60206	6.17605
Costa Rica-Panama	1	0.30103	6.66188
Côte d'Ivoire-Ghana	0	0	6.03931
Côte d'Ivoire-Guinea	1	0.30103	5.7623
Côte d'Ivoire-Liberia	2	0.477121	5.12389
Côte d'Ivoire-Mali	0	0	5.71551
Croatia-Hungary	9	1	6.24625
Croatia-Montenegro	1	0.30103	6.2235
Croatia-Serbia	5	0.778151	5.45494
Croatia-Slovenia	10	1.04139	6.26288
Czech Republic-Germany	16	1.23045	6.35786
Czech Republic-Poland	15	1.20412	6.10513
Czech Republic-Slovakia	8	0.954243	6.19589
Democratic Republic of the Congo-Republic of Congo	2	0.477121	5.02182
Democratic Republic of the Congo-Rwanda	1	0.30103	5.16593
Democratic Republic of the Congo-South Sudan	0	0	5.53373
Democratic Republic of the Congo-Uganda	1	0.30103	5.18707
Democratic Republic of the Congo-Zambia	18	1.27875	5.79231
Denmark-Germany	4	0.69897	7.09558
Djibouti-Eritrea	0	0	5.81484
Djibouti-Ethiopia	0	0	6.13231
Djibouti-Somalia	0	0	5.17677
Dominican Republic-Haiti	5	0.778151	5.30652
Ecuador-Peru	6	0.845098	6.56365
Egypt-Israel	1	0.30103	6.26249
Egypt-Libya	0	0	6.12136
Egypt-Sudan	0	0	6.19988
El Salvador-Guatemala	5	0.778151	5.7625
El Salvador-Honduras	8	0.954243	6.01983
Equatorial Guinea-Gabon	0	0	6.29536
Eritrea-Ethiopia	0	0	5.26318
Eritrea-Sudan	0	0	5.58363
Estonia-Latvia	9	1	7.06351
Estonia-Russia	5	0.778151	6.23108
Ethiopia-Kenya	0	0	5.84364
Ethiopia-Somalia	0	0	5.16413
Ethiopia-South Sudan	0	0	5.78293
Ethiopia-Sudan	0	0	5.77486
Finland-Norway	7	0.90309	8.23239
Finland-Russia	17	1.25527	7.17598
Finland-Sweden	10	1.04139	7.96281
France-Germany	10	1.04139	6.18984
France-Italy	11	1.07918	6.44535
France-Luxembourg	2	0.477121	6.19419
France-Monaco	1	0.30103	4.98401
France-Spain	15	1.20412	6.16832
France-Switzerland	10	1.04139	6.44451
French Guiana-Suriname	0	0	7.51098
Gabon-Republic of Congo	4	0.69897	6.36626
Gambia-Senegal	2	0.477121	5.84001
Georgia-Russia	6	0.845098	5.77214
Georgia-Turkey	5	0.778151	6.11096
Germany-Luxembourg	3	0.60206	6.93877
Germany-Netherlands	11	1.07918	6.11231
Germany-Poland	11	1.07918	6.52573
Germany-Switzerland	5	0.778151	6.2307
Ghana-Togo	6	0.845098	5.98417
Greece-Macedonia	6	0.845098	6.08331
Greece-Turkey	6	0.845098	5.89407
Guatemala-Honduras	5	0.778151	5.87051
Guatemala-Mexico	12	1.11394	6.12953
Guinea-Guinea Bissau	0	0	5.28491
Guinea-Liberia	1	0.30103	5.53474
Guinea-Mali	0	0	5.89551
Guinea-Senegal	0	0	5.98979
Guinea-Sierra Leone	5	0.778151	5.63125
Guyana-Suriname	0	0	6.5784
Guyana-Venezuela	0	0	6.25745
Honduras-Nicaragua	6	0.845098	6.05824
Hungary-Romania	10	1.04139	5.95386
Hungary-Serbia	4	0.69897	5.51853
Hungary-Slovakia	15	1.20412	6.25397
Hungary-Slovenia	4	0.69897	6.54424
Hungary-Ukraine	3	0.60206	5.91094
India-Myanmar	28	1.4624	6.00488
India-Nepal	40	1.61278	5.42261
India-Pakistan	34	1.54407	5.45553
Indonesia-Malaysia	10	1.04139	6.47297
Indonesia-Papua New Guinea	8	0.954243	6.00962
Indonesia-Timor Leste	3	0.60206	5.27383
Iran-Iraq	13	1.14613	5.06121
Iran-Pakistan	4	0.69897	6.0241
Iran-Turkey	9	1	5.76412
Iran-Turkmenistan	8	0.954243	5.62764
Iraq-Jordan	0	0	5.98003
Iraq-Kuwait	0	0	5.33895
Iraq-Saudi Arabia	0	0	5.83809
Iraq-Syria	8	0.954243	4.90078
Iraq-Turkey	8	0.954243	5.06986
Ireland-United Kingdom	10	1.04139	6.76699
Israel-Jordan	4	0.69897	6.00398
Israel-Lebanon	0	0	3.69557
Israel-Syria	1	0.30103	4.70395
Italy-San Marino	1	0.30103	5.36961
Italy-Slovenia	6	0.845098	6.44896
Italy-Switzerland	15	1.20412	6.53414
Italy-Tunisia	0	0	5.44401
Jordan-Saudi Arabia	1	0.30103	6.59012
Jordan-Syria	2	0.477121	5.84512
Kazakhstan-Kyrgyzstan	14	1.17609	6.0114
Kazakhstan-Russia	67	1.83251	6.00289
Kazakhstan-Turkmenistan	1	0.30103	6.25786
Kazakhstan-Uzbekistan	13	1.14613	5.43465
Kenya-Somalia	0	0	4.77498
Kenya-South Sudan	0	0	5.84882
Kenya-Tanzania	2	0.477121	5.9144
Kenya-Uganda	3	0.60206	5.61155
Kosovo-Macedonia	4	0.69897	5.65351
Kosovo-Montenegro	2	0.477121	6.10266
Kosovo-Serbia	7	0.90309	5.31703
Kuwait-Saudi Arabia	0	0	6.23296
Kyrgyzstan-Tajikistan	4	0.69897	5.86116
Kyrgyzstan-Uzbekistan	5	0.778151	4.91796
Laos-Myanmar	8	0.954243	5.668
Laos-Thailand	34	1.54407	5.92235
Laos-Vietnam	32	1.51851	6.15814
Latvia-Lithuania	19	1.30103	6.73899
Latvia-Russia	4	0.69897	6.35611
Lebanon-Syria	5	0.778151	4.75385
Lesotho-South Africa	5	0.778151	6.1711
Liberia-Sierra Leone	1	0.30103	5.5629
Libya-Niger	0	0	6.43701
Libya-Sudan	0	0	6.01311
Libya-Tunisia	0	0	5.94301
Liechtenstein-Switzerland	1	0.30103	7.02569
Lithuania-Poland	3	0.60206	6.59103
Lithuania-Russia	6	0.845098	6.06072
Macedonia-Serbia	3	0.60206	5.77674
Malawi-Mozambique	4	0.69897	6.11497
Malawi-Tanzania	2	0.477121	6.16504
Malawi-Zambia	2	0.477121	6.07532
Malaysia-Thailand	1	0.30103	6.16018
Mali-Mauritania	0	0	6.2169
Mali-Niger	1	0.30103	6.31325
Mali-Senegal	0	0	6.27165
Mauritania-Senegal	0	0	6.1078
Mexico-United States	52	1.72428	6.62971
Moldova-Romania	12	1.11394	5.55386
Moldova-Ukraine	21	1.34242	5.34566
Mongolia-Russia	4	0.69897	6.60498
Montenegro-Serbia	5	0.778151	5.91747
Morocco-Spain	3	0.60206	5.54855
Mozambique-South Africa	0	0	6.40605
Mozambique-Swaziland	2	0.477121	5.95149
Mozambique-Tanzania	0	0	6.2895
Mozambique-Zambia	3	0.60206	6.33542
Mozambique-Zimbabwe	4	0.69897	5.88945
Myanmar-Thailand	18	1.27875	5.80003
Namibia-South Africa	1	0.30103	6.95928
Namibia-Zambia	0	0	6.67148
Niger-Nigeria	12	1.11394	4.86768
North Korea-Russia	0	0	5.56038
North Korea-South Korea	2	0.477121	5.26277
Norway-Russia	1	0.30103	6.99057
Norway-Sweden	11	1.07918	7.93538
Oman-Saudi Arabia	0	0	6.8698
Oman-United Arab Emirates	0	0	6.49562
Oman-Yemen	0	0	6.60751
Poland-Russia	6	0.845098	5.88478
Poland-Slovakia	12	1.11394	6.50575
Poland-Ukraine	10	1.04139	6.08809
Portugal-Spain	23	1.38021	6.63022
Qatar-Saudi Arabia	0	0	6.67021
Romania-Serbia	11	1.07918	5.80043
Romania-Ukraine	16	1.23045	6.05628
Russia-Ukraine	33	1.53148	5.27134
Rwanda-Tanzania	2	0.477121	5.89732
Rwanda-Uganda	3	0.60206	5.54684
Saudi Arabia-United Arab Emirates	0	0	6.70987
Saudi Arabia-Yemen	1	0.30103	5.27316
Slovakia-Ukraine	2	0.477121	6.29004
South Africa-Swaziland	3	0.60206	5.90579
South Africa-Zimbabwe	1	0.30103	6.05198
South Sudan-Sudan	0	0	5.06654
South Sudan-Uganda	0	0	5.49577
Syria-Turkey	17	1.25527	5.02862
Tajikistan-Uzbekistan	10	1.04139	5.15506
Tanzania-Uganda	2	0.477121	3.71271
Tanzania-Zambia	0	0	6.18995
Turkmenistan-Uzbekistan	14	1.17609	5.59061
Zambia-Zimbabwe	1	0.30103	5.87781

## Sheet: Fig.6b
Pair	Grids number with overall very high (VH) risk	lg (VH num + 1)_yi	With border barrier?(Y/N)_Group
Afghanistan-China	0	0	N
Afghanistan-Iran	5	0.778151	N
Afghanistan-Pakistan	8	0.954243	Y
Afghanistan-Tajikistan	3	0.60206	N
Afghanistan-Turkmenistan	3	0.60206	Y
Afghanistan-Uzbekistan	3	0.60206	Y
Albania-Greece	4	0.69897	N
Albania-Kosovo	4	0.69897	N
Albania-Macedonia	4	0.69897	N
Albania-Montenegro	4	0.69897	N
Algeria-Libya	0	0	N
Algeria-Mali	0	0	N
Algeria-Mauritania	0	0	N
Algeria-Morocco	2	0.477121	N
Algeria-Niger	0	0	N
Algeria-Tunisia	4	0.69897	N
Andorra-France	2	0.477121	N
Andorra-Spain	2	0.477121	N
Angola-Democratic Republic of the Congo	5	0.778151	N
Angola-Namibia	5	0.778151	N
Angola-Republic of congo	0	0	N
Angola-Zambia	1	0.30103	N
Argentina-Bolivia	10	1.04139	N
Argentina-Brazil	15	1.20412	N
Argentina-Chile	14	1.17609	N
Argentina-Paraguay	14	1.17609	N
Argentina-Uruguay	5	0.778151	N
Armenia-Azerbaijan	5	0.778151	N
Armenia-Georgia	3	0.60206	N
Armenia-Iran	1	0.30103	Y
Armenia-Turkey	7	0.90309	Y
Austria-Czech Republic	9	1	N
Austria-Germany	14	1.17609	N
Austria-Hungary	6	0.845098	N
Austria-Italy	10	1.04139	N
Austria-Liechtenstein	2	0.477121	N
Austria-Slovakia	3	0.60206	N
Austria-Slovenia	6	0.845098	N
Austria-Switzerland	7	0.90309	N
Azerbaijan-Georgia	8	0.954243	N
Azerbaijan-Iran	7	0.90309	Y
Azerbaijan-Russia	2	0.477121	N
Azerbaijan-Turkey	1	0.30103	Y
Bangladesh-India	37	1.57978	Y
Bangladesh-Myanmar	3	0.60206	N
Belarus-Latvia	4	0.69897	Y
Belarus-Lithuania	13	1.14613	N
Belarus-Poland	9	1	Y
Belarus-Russia	16	1.23045	N
Belarus-Ukraine	18	1.27875	N
Belgium-France	11	1.07918	N
Belgium-Germany	4	0.69897	N
Belgium-Luxembourg	3	0.60206	N
Belgium-Netherlands	9	1	N
Belize-Guatemala	2	0.477121	N
Belize-Mexico	2	0.477121	N
Benin-Burkina Faso	1	0.30103	N
Benin-Niger	0	0	N
Benin-Nigeria	2	0.477121	N
Benin-Togo	7	0.90309	N
Bhutan-China	6	0.845098	N
Bhutan-India	10	1.04139	N
Bissau Senegal-Guinea	0	0	N
Bolivia-Brazil	13	1.14613	N
Bolivia-Chile	1	0.30103	N
Bolivia-Paraguay	4	0.69897	N
Bolivia-Peru	3	0.60206	N
Bosnia and Herzegovina-Croatia	18	1.27875	N
Bosnia and Herzegovina-Montenegro	5	0.778151	N
Bosnia and Herzegovina-Serbia	7	0.90309	N
Botswana-Namibia	2	0.477121	N
Botswana-South Africa	4	0.69897	N
Botswana-Zambia	0	0	N
Botswana-Zimbabwe	2	0.477121	Y
Brazil-Colombia	0	0	N
Brazil-French Guiana	1	0.30103	N
Brazil-Guyana	2	0.477121	N
Brazil-Paraguay	11	1.07918	N
Brazil-Peru	0	0	N
Brazil-Suriname	0	0	N
Brazil-Uruguay	6	0.845098	N
Brazil-Venezuela	1	0.30103	N
Brunei-Malaysia	1	0.30103	N
Bulgaria-Greece	11	1.07918	N
Bulgaria-Macedonia	4	0.69897	N
Bulgaria-Romania	15	1.20412	N
Bulgaria-Serbia	9	1	N
Bulgaria-Turkey	4	0.69897	Y
Burkina Faso-Côte d'Ivoire	2	0.477121	N
Burkina Faso-Ghana	1	0.30103	N
Burkina Faso-Mali	1	0.30103	N
Burkina Faso-Niger	0	0	N
Burkina Faso-Togo	1	0.30103	N
Burundi-Democratic Republic of the Congo	0	0	N
Burundi-Rwanda	0	0	N
Burundi-Tanzania	0	0	N
Cambodia-Laos	8	0.954243	N
Cambodia-Thailand	16	1.23045	N
Cambodia-Vietnam	19	1.30103	N
Cameroon-Central African Republic	0	0	N
Cameroon-Chad	0	0	N
Cameroon-Equatorial Guinea	0	0	N
Cameroon-Gabon	0	0	N
Cameroon-Nigeria	8	0.954243	N
Cameroon-Republic of Congo	0	0	N
Canada-United States	135	2.13354	N
Central African Republic-Chad	0	0	N
Central African Republic-Democratic Republic of the Congo	1	0.30103	N
Central African Republic-Republic of Congo	0	0	N
Central African Republic-South Sudan	0	0	N
Central African Republic-Sudan	0	0	N
Chad-Libya	0	0	N
Chad-Niger	1	0.30103	N
Chad-Nigeria	0	0	N
Chad-Sudan	1	0.30103	N
Chile-Peru	1	0.30103	N
China-India	32	1.51851	N
China-Kazakhstan	13	1.14613	N
China-Kyrgyzstan	6	0.845098	N
China-Laos	8	0.954243	N
China-Mongolia	19	1.30103	Y
China-Myanmar	26	1.43136	N
China-Nepal	23	1.38021	N
China-North Korea	4	0.69897	Y
China-Pakistan	3	0.60206	N
China-Russia	35	1.5563	Y
China-Tajikistan	3	0.60206	N
China-Vietnam	14	1.17609	N
Colombia-Ecuador	7	0.90309	N
Colombia-Panama	2	0.477121	N
Colombia-peru	0	0	N
Colombia-Venezuela	18	1.27875	N
Costa Rica-Nicaragua	3	0.60206	N
Costa Rica-Panama	1	0.30103	N
Côte d'Ivoire-Ghana	0	0	N
Côte d'Ivoire-Guinea	1	0.30103	N
Côte d'Ivoire-Liberia	2	0.477121	N
Côte d'Ivoire-Mali	0	0	N
Croatia-Hungary	9	1	Y
Croatia-Montenegro	1	0.30103	N
Croatia-Serbia	5	0.778151	N
Croatia-Slovenia	10	1.04139	Y
Czech Republic-Germany	16	1.23045	N
Czech Republic-Poland	15	1.20412	N
Czech Republic-Slovakia	8	0.954243	N
Democratic Republic of the Congo-Republic of Congo	2	0.477121	N
Democratic Republic of the Congo-Rwanda	1	0.30103	N
Democratic Republic of the Congo-South Sudan	0	0	N
Democratic Republic of the Congo-Uganda	1	0.30103	N
Democratic Republic of the Congo-Zambia	18	1.27875	N
Denmark-Germany	4	0.69897	N
Djibouti-Eritrea	0	0	N
Djibouti-Ethiopia	0	0	N
Djibouti-Somalia	0	0	N
Dominican Republic-Haiti	5	0.778151	N
Ecuador-Peru	6	0.845098	N
Egypt-Israel	1	0.30103	Y
Egypt-Libya	0	0	N
Egypt-Sudan	0	0	N
El Salvador-Guatemala	5	0.778151	N
El Salvador-Honduras	8	0.954243	N
Equatorial Guinea-Gabon	0	0	N
Eritrea-Ethiopia	0	0	N
Eritrea-Sudan	0	0	N
Estonia-Latvia	9	1	N
Estonia-Russia	5	0.778151	N
Ethiopia-Kenya	0	0	N
Ethiopia-Somalia	0	0	N
Ethiopia-South Sudan	0	0	N
Ethiopia-Sudan	0	0	N
Finland-Norway	7	0.90309	N
Finland-Russia	17	1.25527	Y
Finland-Sweden	10	1.04139	N
France-Germany	10	1.04139	N
France-Italy	11	1.07918	N
France-Luxembourg	2	0.477121	N
France-Monaco	1	0.30103	N
France-Spain	15	1.20412	N
France-Switzerland	10	1.04139	N
French Guiana-Suriname	0	0	N
Gabon-Republic of Congo	4	0.69897	N
Gambia-Senegal	2	0.477121	N
Georgia-Russia	6	0.845098	N
Georgia-Turkey	5	0.778151	N
Germany-Luxembourg	3	0.60206	N
Germany-Netherlands	11	1.07918	N
Germany-Poland	11	1.07918	N
Germany-Switzerland	5	0.778151	N
Ghana-Togo	6	0.845098	N
Greece-Macedonia	6	0.845098	Y
Greece-Turkey	6	0.845098	Y
Guatemala-Honduras	5	0.778151	N
Guatemala-Mexico	12	1.11394	N
Guinea-Guinea Bissau	0	0	N
Guinea-Liberia	1	0.30103	N
Guinea-Mali	0	0	N
Guinea-Senegal	0	0	N
Guinea-Sierra Leone	5	0.778151	N
Guyana-Suriname	0	0	N
Guyana-Venezuela	0	0	N
Honduras-Nicaragua	6	0.845098	N
Hungary-Romania	10	1.04139	N
Hungary-Serbia	4	0.69897	Y
Hungary-Slovakia	15	1.20412	N
Hungary-Slovenia	4	0.69897	N
Hungary-Ukraine	3	0.60206	N
India-Myanmar	28	1.4624	Y
India-Nepal	40	1.61278	N
India-Pakistan	34	1.54407	Y
Indonesia-Malaysia	10	1.04139	N
Indonesia-Papua New Guinea	8	0.954243	N
Indonesia-Timor Leste	3	0.60206	N
Iran-Iraq	13	1.14613	N
Iran-Pakistan	4	0.69897	Y
Iran-Turkey	9	1	N
Iran-Turkmenistan	8	0.954243	Y
Iraq-Jordan	0	0	Y
Iraq-Kuwait	0	0	Y
Iraq-Saudi Arabia	0	0	Y
Iraq-Syria	8	0.954243	N
Iraq-Turkey	8	0.954243	N
Ireland-United Kingdom	10	1.04139	N
Israel-Jordan	4	0.69897	Y
Israel-Lebanon	0	0	Y
Israel-Syria	1	0.30103	Y
Italy-San Marino	1	0.30103	N
Italy-Slovenia	6	0.845098	N
Italy-Switzerland	15	1.20412	N
Italy-Tunisia	0	0	N
Jordan-Saudi Arabia	1	0.30103	N
Jordan-Syria	2	0.477121	N
Kazakhstan-Kyrgyzstan	14	1.17609	N
Kazakhstan-Russia	67	1.83251	N
Kazakhstan-Turkmenistan	1	0.30103	N
Kazakhstan-Uzbekistan	13	1.14613	N
Kenya-Somalia	0	0	N
Kenya-South Sudan	0	0	N
Kenya-Tanzania	2	0.477121	N
Kenya-Uganda	3	0.60206	N
Kosovo-Macedonia	4	0.69897	N
Kosovo-Montenegro	2	0.477121	N
Kosovo-Serbia	7	0.90309	N
Kuwait-Saudi Arabia	0	0	N
Kyrgyzstan-Tajikistan	4	0.69897	N
Kyrgyzstan-Uzbekistan	5	0.778151	Y
Laos-Myanmar	8	0.954243	N
Laos-Thailand	34	1.54407	N
Laos-Vietnam	32	1.51851	N
Latvia-Lithuania	19	1.30103	N
Latvia-Russia	4	0.69897	Y
Lebanon-Syria	5	0.778151	N
Lesotho-South Africa	5	0.778151	N
Liberia-Sierra Leone	1	0.30103	N
Libya-Niger	0	0	N
Libya-Sudan	0	0	N
Libya-Tunisia	0	0	N
Liechtenstein-Switzerland	1	0.30103	N
Lithuania-Poland	3	0.60206	N
Lithuania-Russia	6	0.845098	N
Macedonia-Serbia	3	0.60206	N
Malawi-Mozambique	4	0.69897	N
Malawi-Tanzania	2	0.477121	N
Malawi-Zambia	2	0.477121	N
Malaysia-Thailand	1	0.30103	Y
Mali-Mauritania	0	0	N
Mali-Niger	1	0.30103	N
Mali-Senegal	0	0	N
Mauritania-Senegal	0	0	N
Mexico-United States	52	1.72428	Y
Moldova-Romania	12	1.11394	N
Moldova-Ukraine	21	1.34242	N
Mongolia-Russia	4	0.69897	Y
Montenegro-Serbia	5	0.778151	N
Morocco-Spain	3	0.60206	N
Mozambique-South Africa	0	0	Y
Mozambique-Swaziland	2	0.477121	N
Mozambique-Tanzania	0	0	N
Mozambique-Zambia	3	0.60206	N
Mozambique-Zimbabwe	4	0.69897	N
Myanmar-Thailand	18	1.27875	N
Namibia-South Africa	1	0.30103	N
Namibia-Zambia	0	0	N
Niger-Nigeria	12	1.11394	N
North Korea-Russia	0	0	Y
North Korea-South Korea	2	0.477121	Y
Norway-Russia	1	0.30103	Y
Norway-Sweden	11	1.07918	N
Oman-Saudi Arabia	0	0	N
Oman-United Arab Emirates	0	0	Y
Oman-Yemen	0	0	N
Poland-Russia	6	0.845098	N
Poland-Slovakia	12	1.11394	N
Poland-Ukraine	10	1.04139	N
Portugal-Spain	23	1.38021	N
Qatar-Saudi Arabia	0	0	N
Romania-Serbia	11	1.07918	N
Romania-Ukraine	16	1.23045	N
Russia-Ukraine	33	1.53148	Y
Rwanda-Tanzania	2	0.477121	N
Rwanda-Uganda	3	0.60206	N
Saudi Arabia-United Arab Emirates	0	0	Y
Saudi Arabia-Yemen	1	0.30103	Y
Slovakia-Ukraine	2	0.477121	N
South Africa-Swaziland	3	0.60206	N
South Africa-Zimbabwe	1	0.30103	Y
South Sudan-Sudan	0	0	N
South Sudan-Uganda	0	0	N
Syria-Turkey	17	1.25527	Y
Tajikistan-Uzbekistan	10	1.04139	N
Tanzania-Uganda	2	0.477121	N
Tanzania-Zambia	0	0	N
Turkmenistan-Uzbekistan	14	1.17609	Y
Zambia-Zimbabwe	1	0.30103	N
